# Supplementary material for: Mining the Selective Remodeling of DNA Methylation in Promoter Regions to Identify Robust Gene-Level Associations With Phenotype
Source: Front Mol Biosci. 2021 Mar 26;8:597513. doi: 10.3389/fmolb.2021.597513 (PMC8034267; doi:10.3389/fmolb.2021.597513)
Supplement: Supplementary file 1 [file table1.xlsx]

## Sheet: Table S1
Table S1. The correlation between the SIMPO-TSS200 scores and mRNA transcription average values of genes.
Gene name	Rhoa	P-valuea
‘LIPA	0.461459	0
‘C14orf119	0.416368	0
‘PTPN12	0.392371	0
‘YWHAG	0.38691	0
‘GPER	0.384114	0
‘RPS15	0.36465	0
‘FAM24B	0.363221	0
‘DDX20	0.336719	0
‘EEA1	0.335751	0
‘C7orf55	0.33346	0
‘VENTX	0.33338	0
‘GPR180	0.319549	0
‘RCBTB1	0.308875	0
‘ARHGAP12	0.307253	0
‘SERTAD1	0.30637	0
‘PRDM8	0.30626	0
‘SELI	0.297508	0
‘ZNF777	0.297085	0
‘MTHFD1	0.295702	0
‘SCYL2	0.290052	0
‘B3GALT4	0.286514	0
‘SPAG1	0.28479	0
‘CEP63	0.284035	0
‘CASKIN2	0.283919	0
‘PANX2	0.283871	0
‘SLC8A3	0.273475	0
‘HLA.H	0.269831	0
‘CBLN3	0.266407	0
‘CPOX	0.263058	0
‘DNAJC10	0.261945	0
‘INTS5	0.26185	0
‘GHRL	0.261133	0
‘SYNJ1	0.25835	0
‘ACCS	0.251217	0
‘DPY19L1	0.251059	0
‘RPL18A	0.250142	0
‘C1orf58	0.244668	0
‘SPG11	0.242798	0
‘PITPNC1	0.241649	0
‘LIN7C	0.23862	0
‘TTC39C	0.238152	0
‘ME2	0.238095	0
‘ROMO1	0.237023	0
‘PSMD8	0.234844	0
‘SEPT7	0.234703	0
‘ZNF384	-0.23747	0
‘NDUFA3	-0.240187	0
‘TOR1AIP1	-0.241188	0
‘PPIF	-0.244175	0
‘SPATA5L1	-0.244702	0
‘HOXB2	-0.246281	0
‘RDH13	-0.249897	0
‘MAN2B1	-0.250332	0
‘SNX8	-0.254127	0
‘C4orf29	-0.25556	0
‘CARKD	-0.259949	0
‘MICB	-0.262329	0
‘RRAGC	-0.264658	0
‘GHDC	-0.264831	0
‘DOK4	-0.271461	0
‘HOXC4	-0.272093	0
‘DCLRE1A	-0.27357	0
‘ZNF805	-0.276206	0
‘CDC5L	-0.28298	0
‘ZNF143	-0.285951	0
‘HIST1H2AK	-0.286209	0
‘YIF1A	-0.287975	0
‘PPP2R2A	-0.29776	0
‘EGLN2	-0.298823	0
‘CDC16	-0.300072	0
‘QSER1	-0.301339	0
‘LDLR	-0.304286	0
‘MCOLN2	-0.307827	0
‘APH1B	-0.30977	0
‘DDX54	-0.317394	0
‘MRPL43	-0.323065	0
‘RAB4B	-0.325571	0
‘ZNRD1	-0.329595	0
‘C17orf95	-0.330977	0
‘ZMAT5	-0.353805	0
‘DNTTIP1	-0.360116	0
‘ANKRD39	-0.361844	0
‘ACP5	-0.366055	0
‘KLHL30	-0.379512	0
‘S100A13	-0.388783	0
‘WBSCR27	-0.393191	0
‘DGKQ	-0.396877	0
‘TACSTD2	-0.42101	0
‘TSPAN4	-0.449306	0
‘MX1	-0.48805	0
‘LDHD	-0.533086	0
‘C19orf60	-0.563117	0
‘ROCK1	0.233644	2.22045e-16
‘C10orf88	0.233169	2.22045e-16
‘NEDD9	-0.234225	2.22045e-16
‘ARG2	-0.232082	4.44089e-16
‘TSSC1	0.228861	8.88178e-16
‘C3orf37	-0.229302	8.88178e-16
‘ANKIB1	0.22806	1.33227e-15
‘TMEM176A	0.227759	1.33227e-15
‘FRAS1	-0.227773	1.33227e-15
‘HTATIP2	0.226974	1.77636e-15
‘MANEA	-0.226509	1.77636e-15
‘TECR	-0.22687	1.77636e-15
‘TMEM134	-0.225132	2.66454e-15
‘ULBP3	0.224723	3.10862e-15
‘C11orf17	-0.224753	3.10862e-15
‘COPS6	-0.224293	3.55271e-15
‘DPH3	0.222814	5.32907e-15
‘NHP2L1	-0.22244	6.21725e-15
‘IQCB1	-0.222211	6.66134e-15
‘ZNF665	-0.221454	7.99361e-15
‘SF4	0.221292	8.43769e-15
‘DACT3	0.221047	9.10383e-15
‘CDK5	-0.220056	1.19904e-14
‘PEX10	0.219871	1.26565e-14
‘SFRS11	0.219676	1.33227e-14
‘TPP2	-0.219316	1.46549e-14
‘TCP11L1	0.217991	2.13163e-14
‘GATM	-0.217837	2.22045e-14
‘TMBIM4	-0.217485	2.4647e-14
‘GTF2H4	0.217322	2.57572e-14
‘PEX11B	0.217105	2.75335e-14
‘CCDC117	0.216784	2.9976e-14
‘HADHB	0.215983	3.73035e-14
‘TRIM26	0.215883	3.84137e-14
‘TSC22D1	0.215462	4.30767e-14
‘PYGB	-0.214354	5.86198e-14
‘RBM8A	-0.214319	5.90639e-14
‘ZNF438	-0.212993	8.4821e-14
‘NDUFA6	0.21269	9.21485e-14
‘INO80C	-0.212439	9.85878e-14
‘TMEM107	0.212168	1.06137e-13
‘SMC3	-0.210839	1.52101e-13
‘B3GNTL1	0.210143	1.83409e-13
‘HDDC3	0.209827	1.99618e-13
‘PUS10	0.20961	2.11386e-13
‘SEL1L	0.209149	2.39364e-13
‘FAM190B	0.208648	2.73559e-13
‘STK17B	0.20858	2.78444e-13
‘MFSD5	-0.208571	2.79332e-13
‘XRRA1	-0.208373	2.94431e-13
‘RFC1	0.208071	3.18856e-13
‘ILK	0.207503	3.70814e-13
‘TRIOBP	0.207483	3.72591e-13
‘CAMTA2	0.206502	4.82947e-13
‘MCM10	0.206047	5.44453e-13
‘CD164	-0.20597	5.55556e-13
‘ANKMY1	-0.205429	6.40377e-13
‘SACM1L	0.204941	7.27418e-13
‘TAF1D	0.204159	8.92175e-13
‘PLD3	0.20346	1.06981e-12
‘VARS2	0.203038	1.19371e-12
‘MRPS24	-0.202957	1.2188e-12
‘PIK3R5	0.202358	1.42264e-12
‘LHPP	-0.202108	1.51767e-12
‘CLASP1	0.202027	1.54943e-12
‘STXBP2	-0.199994	2.60814e-12
‘TBRG1	0.199908	2.66609e-12
‘CLASP2	-0.199164	3.2212e-12
‘PSMG1	-0.198825	3.5103e-12
‘FGD6	-0.198145	4.16822e-12
‘HIVEP1	-0.197479	4.92961e-12
‘CCDC46	0.196995	5.5671e-12
‘ZBED3	0.196936	5.6497e-12
‘ZIM2	-0.196725	5.95679e-12
‘POLR2F	0.1965	6.30251e-12
‘TDRD3	0.196208	6.77902e-12
‘PPIG	-0.196114	6.93934e-12
‘HSCB	-0.195756	7.58726e-12
‘ZKSCAN5	0.195599	7.89169e-12
‘NAT6	-0.195524	8.0389e-12
‘HMGB2	0.195493	8.10174e-12
‘MRPS10	-0.195386	8.32001e-12
‘MRPL22	0.19538	8.33333e-12
‘TRAPPC2P1	0.195247	8.61222e-12
‘TXNL4B	0.194928	9.32232e-12
‘BCL2	-0.193417	1.35429e-11
‘TAF12	0.193307	1.39133e-11
‘ALDOC	0.192383	1.7454e-11
‘SPATA4	-0.192336	1.76574e-11
‘COIL	0.192057	1.89027e-11
‘CXCR5	-0.19102	2.43343e-11
‘ELOVL5	0.190947	2.47673e-11
‘C10orf118	-0.190904	2.50275e-11
‘PRKCDBP	0.190737	2.60654e-11
‘ARFGAP2	-0.190694	2.63352e-11
‘PSMA5	0.190599	2.6954e-11
‘PURG	-0.19036	2.85545e-11
‘ZNF197	-0.190236	2.94262e-11
‘BTBD7	0.190169	2.99072e-11
‘DHRS12	-0.189991	3.12197e-11
‘RBM43	0.189665	3.37821e-11
‘RAD51L3	0.189015	3.94971e-11
‘PPP1R14A	-0.188895	4.06524e-11
‘RPS6KB1	0.188831	4.12825e-11
‘C6orf48	0.188316	4.67126e-11
‘ABCG1	0.188178	4.8276e-11
‘C17orf79	-0.187959	5.08706e-11
‘TGM2	-0.186495	7.20719e-11
‘STIL	0.186445	7.29234e-11
‘ANXA4	0.18593	8.23865e-11
‘ZNF431	-0.185862	8.37108e-11
‘PRDX5	-0.185621	8.86207e-11
‘CDADC1	0.185553	9.00466e-11
‘FCHO1	0.185442	9.24394e-11
‘HOXA1	0.184821	1.06977e-10
‘SNF8	-0.184644	1.11505e-10
‘DYNLT1	-0.184298	1.20933e-10
‘SENP7	0.18424	1.22573e-10
‘OGDH	-0.184172	1.24558e-10
‘SPATA20	0.184058	1.27905e-10
‘PCYT1A	-0.183949	1.31208e-10
‘ATP6V1F	-0.183634	1.4121e-10
‘TRAPPC4	-0.18328	1.53358e-10
‘ZIC5	-0.183096	1.60075e-10
‘PDCD2	-0.182962	1.6514e-10
‘ZNF862	-0.182956	1.6536e-10
‘KLHL7	0.182608	1.79286e-10
‘C19orf56	0.182175	1.98191e-10
‘NNT	0.181965	2.08068e-10
‘GNPDA1	0.181591	2.2683e-10
‘MNT	0.181526	2.3027e-10
‘LRRC28	-0.181351	2.3973e-10
‘ZMYM2	0.180897	2.66106e-10
‘ABAT	0.180337	3.02558e-10
‘GFPT1	0.180247	3.08906e-10
‘AIMP2	-0.180137	3.16708e-10
‘EXOSC1	0.179807	3.41567e-10
‘HOXB5	-0.179709	3.4929e-10
‘SSH3	0.179326	3.8111e-10
‘EIF2AK3	0.179273	3.85785e-10
‘ERLIN2	-0.17912	3.99416e-10
‘CD63	-0.179098	4.01415e-10
‘LDLRAP1	0.178494	4.60392e-10
‘DDX49	0.177698	5.51219e-10
‘RPS6KB2	0.177463	5.81125e-10
‘C16orf7	0.177455	5.82182e-10
‘C4orf34	-0.177347	5.96522e-10
‘PLCH1	0.177289	6.04387e-10
‘POM121C	-0.176282	7.57645e-10
‘MTDH	0.175996	8.07673e-10
‘COMMD8	0.175694	8.63957e-10
‘RPS6KA4	0.175609	8.80362e-10
‘NET1	-0.175184	9.67736e-10
‘MED18	0.175181	9.68355e-10
‘LDB1	0.175088	9.88694e-10
‘NT5C	0.174969	1.01515e-09
‘PFKFB2	0.17474	1.06805e-09
‘C6orf129	0.174479	1.13162e-09
‘CYP2U1	0.17446	1.13655e-09
‘THUMPD1	-0.174454	1.13782e-09
‘VPS28	0.174281	1.1824e-09
‘TUBGCP6	0.174147	1.21796e-09
‘GNL2	0.17392	1.28051e-09
‘SLC1A5	0.17388	1.29192e-09
‘LRWD1	0.173695	1.34556e-09
‘NEURL4	0.173502	1.404e-09
‘TFIP11	0.173429	1.4268e-09
‘DTD1	0.173398	1.43673e-09
‘POLR2H	-0.173317	1.46229e-09
‘YKT6	-0.17322	1.49379e-09
‘NARF	0.172509	1.74586e-09
‘ELMOD3	-0.172302	1.82688e-09
‘MAT2B	0.172032	1.93803e-09
‘C22orf24	-0.171879	2.00378e-09
‘PGPEP1	0.171534	2.16021e-09
‘C22orf27	-0.171499	2.17674e-09
‘CD93	0.171253	2.29606e-09
‘KIAA0317	0.171088	2.37984e-09
‘MTMR14	-0.170964	2.44465e-09
‘ZNF70	0.170781	2.54354e-09
‘SPINT1	0.170492	2.70784e-09
‘SDF2	0.170121	2.93373e-09
‘SPEG	0.170073	2.96464e-09
‘STOX1	-0.168984	3.74701e-09
‘C18orf22	-0.168928	3.79176e-09
‘DHRS7B	-0.168918	3.80019e-09
‘PCDH9	-0.168629	4.04258e-09
‘SIGLEC12	0.168515	4.14218e-09
‘EAF1	0.168205	4.42585e-09
‘CD320	0.168121	4.50643e-09
‘EPSTI1	0.16812	4.50666e-09
‘RRM2	0.167958	4.66543e-09
‘CABLES2	0.167909	4.71466e-09
‘TWISTNB	-0.167721	4.90679e-09
‘SFRS6	0.167642	4.9903e-09
‘FAM46A	-0.167342	5.31879e-09
‘NHLRC3	0.167173	5.51199e-09
‘DUSP14	0.167123	5.57103e-09
‘SCLY	0.166871	5.87628e-09
‘CSTF2T	0.166704	6.08745e-09
‘C16orf79	0.166616	6.20191e-09
‘MUTYH	-0.166539	6.30391e-09
‘CYFIP2	-0.16638	6.51922e-09
‘RASGEF1B	0.166367	6.53677e-09
‘TMEM62	0.166079	6.94581e-09
‘GTF2A2	-0.165699	7.52381e-09
‘GTF2E1	-0.165641	7.61657e-09
‘MARCH8	0.165227	8.30821e-09
‘RHBDL3	-0.165033	8.652e-09
‘SMAD7	0.164529	9.61332e-09
‘ATN1	-0.163992	1.07526e-08
‘NUDCD3	-0.163852	1.10694e-08
‘ZNF543	0.163412	1.21266e-08
‘ECSIT	-0.16341	1.21328e-08
‘RSBN1L	-0.16335	1.22844e-08
‘HERPUD2	0.162858	1.36011e-08
‘HMGA1	-0.162359	1.50749e-08
‘SPRED2	-0.16224	1.54496e-08
‘TRPT1	0.162036	1.61107e-08
‘DHRS1	0.161877	1.66459e-08
‘TOMM6	0.161646	1.74547e-08
‘C1orf57	-0.161634	1.74978e-08
‘FSIP1	-0.161407	1.83292e-08
‘SLC44A2	0.161346	1.85579e-08
‘PRKCI	-0.161294	1.87595e-08
‘APITD1	-0.16123	1.90054e-08
‘GNASAS	0.160721	2.10872e-08
‘DFFA	-0.160666	2.13256e-08
‘EDEM1	0.160639	2.14429e-08
‘FAM104A	0.16058	2.17001e-08
‘MOSPD3	-0.160335	2.28126e-08
‘C17orf61	0.160299	2.29808e-08
‘LIPG	-0.160166	2.36093e-08
‘TYK2	0.160098	2.39374e-08
‘IFT172	0.159948	2.4677e-08
‘KDR	0.159785	2.55038e-08
‘DNAJC22	-0.159424	2.74384e-08
‘FLI1	-0.159273	2.82885e-08
‘FAM117A	0.159257	2.83816e-08
‘JAZF1	-0.159215	2.86259e-08
‘C12orf44	0.158517	3.29444e-08
‘C11orf10	0.158421	3.35869e-08
‘AP2M1	0.158384	3.38393e-08
‘C11orf71	0.15838	3.38624e-08
‘SLC2A11	-0.158044	3.62271e-08
‘PTPLAD1	-0.157843	3.77186e-08
‘RFC4	-0.157753	3.84059e-08
‘CASP3	-0.157505	4.03527e-08
‘PDE2A	0.157399	4.12203e-08
‘CDK4	-0.156958	4.5007e-08
‘GGT7	-0.156923	4.53171e-08
‘ENPP1	0.156888	4.56379e-08
‘RAB11B	-0.156546	4.88477e-08
‘TOP2A	-0.156503	4.92677e-08
‘ZNF337	0.156477	4.95228e-08
‘AARSD1	0.156058	5.3816e-08
‘SH3PXD2B	0.155848	5.60933e-08
‘MLLT10	0.155719	5.75414e-08
‘KCNMB3	0.15553	5.97273e-08
‘SHOC2	0.155506	6.00113e-08
‘TTC32	0.155319	6.2264e-08
‘MMP11	-0.155234	6.33162e-08
‘SLC7A6OS	0.155047	6.56989e-08
‘IRF7	0.154759	6.95215e-08
‘HDAC9	-0.154666	7.07965e-08
‘C18orf1	0.154566	7.22066e-08
‘RNF6	-0.154565	7.22203e-08
‘FTH1	0.154549	7.24494e-08
‘CCDC144A	-0.154228	7.71423e-08
‘TERF2	0.154211	7.74053e-08
‘SPTBN1	-0.154002	8.06308e-08
‘B3GNT5	-0.153912	8.20589e-08
‘FNTA	0.153788	8.40731e-08
‘POU4F1	-0.153708	8.53979e-08
‘UBE2D1	-0.153445	8.98789e-08
‘GOT2	0.153268	9.30258e-08
‘PDIK1L	-0.152852	1.0086e-07
‘C17orf106	-0.152767	1.02546e-07
‘LOC100131801	0.152618	1.05531e-07
‘CHKB	0.152574	1.06446e-07
‘GLRX3	0.15253	1.07347e-07
‘CDCA3	-0.1525	1.07982e-07
‘SERINC2	-0.152463	1.08762e-07
‘C10orf4	0.152339	1.11391e-07
‘MYO5A	0.152219	1.14002e-07
‘ABCC3	0.152057	1.17622e-07
‘TLE6	0.152023	1.18411e-07
‘FZD1	-0.15175	1.24806e-07
‘FAM149B1	-0.15148	1.3145e-07
‘LOC441046	0.151441	1.32455e-07
‘PFDN2	-0.151278	1.36664e-07
‘OLIG2	-0.151276	1.36703e-07
‘ZFP41	0.151244	1.37547e-07
‘CYFIP1	0.151195	1.38842e-07
‘DNAJC16	0.151136	1.40427e-07
‘BOLA3	-0.150802	1.49719e-07
‘SAFB2	-0.150738	1.51543e-07
‘TRMT6	0.150552	1.57056e-07
‘CCDC82	0.150343	1.63428e-07
‘CYTH2	-0.150283	1.65334e-07
‘MSTO1	0.14999	1.748e-07
‘LOC388796	-0.149877	1.78623e-07
‘HIST1H2BL	-0.149772	1.82202e-07
‘MEST	0.149526	1.90936e-07
‘SLC16A6	0.149401	1.95517e-07
‘SH2D5	0.149282	1.99959e-07
‘SNRPG	0.149232	2.01885e-07
‘SLC35B3	-0.149209	2.0275e-07
‘TRNT1	0.148848	2.17108e-07
‘MRPL2	-0.148831	2.17806e-07
‘DPYSL4	-0.148701	2.23198e-07
‘DNAJB12	0.148652	2.25289e-07
‘TNIP2	-0.148567	2.28916e-07
‘COX8A	-0.148439	2.34524e-07
‘CCR6	-0.148221	2.44313e-07
‘RYR1	0.148095	2.50196e-07
‘ATP7B	-0.148004	2.54521e-07
‘IL32	-0.147991	2.55119e-07
‘GNG7	-0.147836	2.62689e-07
‘RNF138	-0.147824	2.63283e-07
‘TMEM91	0.147789	2.6501e-07
‘ESCO1	-0.147766	2.66158e-07
‘SNHG11	0.147664	2.71292e-07
‘CPEB2	-0.147646	2.72208e-07
‘ZNF416	0.147626	2.73228e-07
‘CCDC138	0.147533	2.78035e-07
‘BTBD11	0.147314	2.8968e-07
‘MED24	0.14706	3.03727e-07
‘MLF2	-0.147043	3.04725e-07
‘AFG3L2	-0.147027	3.05594e-07
‘TRMU	0.146939	3.10655e-07
‘TXNIP	-0.146852	3.15735e-07
‘TMCC1	-0.146812	3.181e-07
‘RANGRF	0.146559	3.3349e-07
‘LYPLA1	-0.146362	3.45914e-07
‘SF1	-0.146351	3.46646e-07
‘SUPT6H	0.146338	3.4749e-07
‘ECH1	0.146266	3.52152e-07
‘COPZ1	-0.145938	3.74211e-07
‘ZNF502	-0.145743	3.87977e-07
‘ZSCAN22	0.145712	3.90262e-07
‘OTUD7B	0.145707	3.90587e-07
‘TMEM101	0.14567	3.93278e-07
‘PREPL	-0.145642	3.95286e-07
‘PTMA	0.145415	4.12244e-07
‘HIST2H2AC	0.14536	4.16492e-07
‘SYF2	0.145239	4.25888e-07
‘NUMBL	0.145055	4.40537e-07
‘NEURL	0.144872	4.55658e-07
‘WNT3	-0.144818	4.60193e-07
‘GCAT	-0.144101	5.24915e-07
‘TMEM208	-0.144031	5.31672e-07
‘LOC344967	0.143956	5.3905e-07
‘PIM1	0.143744	5.60334e-07
‘ARVCF	0.143729	5.61836e-07
‘GTF2H5	-0.143693	5.65593e-07
‘OTUB1	0.143399	5.96683e-07
‘UBA2	0.143361	6.00922e-07
‘FAM160A1	0.143329	6.0437e-07
‘C8orf77	0.143312	6.06243e-07
‘ETAA1	-0.143123	6.27513e-07
‘SEMA3A	0.143097	6.30445e-07
‘CAP1	0.142733	6.73512e-07
‘PRF1	-0.142567	6.94107e-07
‘C20orf29	0.142406	7.14648e-07
‘UBE2D3	0.142121	7.52422e-07
‘ZC3H11A	0.14201	7.67632e-07
‘MMAB	0.141936	7.77901e-07
‘UBA52	0.141642	8.20244e-07
‘OAT	0.141532	8.36756e-07
‘RNF169	0.141186	8.90382e-07
‘NPM3	0.14104	9.1391e-07
‘TROAP	0.140811	9.52191e-07
‘GPR45	-0.14077	9.59312e-07
‘WDR6	0.140591	9.90457e-07
‘FANCF	0.14059	9.90603e-07
‘SELV	0.140491	1.00836e-06
‘IDH3B	0.140471	1.01186e-06
‘FBXO31	0.140466	1.01287e-06
‘LOC93622	0.140281	1.04688e-06
‘ZFYVE1	0.140073	1.0863e-06
‘VSX2	-0.140065	1.08786e-06
‘EIF3E	0.139981	1.10436e-06
‘MTIF2	0.13989	1.12229e-06
‘OBFC2B	-0.139862	1.12798e-06
‘ZNF365	-0.139766	1.14735e-06
‘PARP9	0.139708	1.15931e-06
‘SEP15	0.139418	1.22035e-06
‘LYRM5	0.138848	1.34995e-06
‘MATK	0.138672	1.39241e-06
‘ITPR1	0.13867	1.39291e-06
‘KIF1C	-0.138618	1.40574e-06
‘OCA2	0.138586	1.41374e-06
‘RPL26L1	0.138521	1.43009e-06
‘UGDH	-0.138346	1.47477e-06
‘PRR13	0.138223	1.50699e-06
‘TROVE2	0.138163	1.52303e-06
‘CDK2AP2	-0.138083	1.54453e-06
‘AHSA1	0.13797	1.57553e-06
‘TRAFD1	-0.137662	1.66286e-06
‘PRRC1	0.137518	1.70538e-06
‘RBAK	0.137394	1.74295e-06
‘NUP153	-0.137368	1.75062e-06
‘C19orf10	0.137366	1.75142e-06
‘CHMP2A	-0.137138	1.82243e-06
‘PARP3	0.137048	1.8514e-06
‘GLRX5	0.137017	1.8613e-06
‘RALGAPA1	-0.136862	1.91239e-06
‘RFC5	0.136829	1.92349e-06
‘REM1	0.136758	1.94721e-06
‘CHORDC1	-0.136553	2.01802e-06
‘RAB18	0.136513	2.0318e-06
‘SLC25A30	0.136376	2.08073e-06
‘ALOXE3	0.136293	2.11123e-06
‘YWHAZ	-0.136188	2.1499e-06
‘TRIM3	0.136089	2.18722e-06
‘WAC	-0.136079	2.19086e-06
‘COBL	-0.136057	2.19935e-06
‘ABCB9	0.135862	2.27463e-06
‘VAMP1	-0.135749	2.31957e-06
‘TLX1NB	-0.135746	2.32055e-06
‘COMMD1	-0.135705	2.33723e-06
‘SYT1	-0.135678	2.34802e-06
‘FKBP10	0.13561	2.37577e-06
‘TRAF3IP2	0.135509	2.41755e-06
‘CYP4V2	-0.135426	2.45243e-06
‘LSM4	-0.135411	2.45872e-06
‘OCEL1	-0.135302	2.50524e-06
‘C17orf96	0.135294	2.50897e-06
‘GFOD2	-0.135233	2.53526e-06
‘C3orf26	-0.135223	2.53978e-06
‘TOM1	0.135178	2.55937e-06
‘PINK1	-0.135159	2.56797e-06
‘ZNF346	0.135052	2.6158e-06
‘RAB6A	0.135024	2.62819e-06
‘GTF2IRD1	0.135014	2.63294e-06
‘C10orf11	0.134998	2.64018e-06
‘AHCY	-0.134841	2.71214e-06
‘DUSP3	0.134567	2.84261e-06
‘THAP10	-0.134516	2.86769e-06
‘DERL2	0.134476	2.88726e-06
‘NT5C3	-0.134472	2.88936e-06
‘TCTN1	0.134236	3.00842e-06
‘ZNF175	0.134147	3.05425e-06
‘INTS12	0.134078	3.09046e-06
‘WDR92	0.134033	3.11418e-06
‘ZNF132	-0.133938	3.16548e-06
‘WIPI2	0.133913	3.17893e-06
‘RPS11	0.133898	3.18715e-06
‘MRVI1	0.133879	3.19742e-06
‘EPHX1	-0.133862	3.20659e-06
‘TASP1	-0.133695	3.29896e-06
‘RBBP4	0.133618	3.34264e-06
‘PHF11	0.133597	3.35485e-06
‘MLF1	-0.13314	3.62515e-06
‘HMGCR	0.133127	3.63318e-06
‘RPS16	-0.133115	3.64086e-06
‘MYO10	0.133023	3.69776e-06
‘NARS	-0.132535	4.01617e-06
‘C6orf136	0.132468	4.06184e-06
‘PFDN1	-0.132343	4.14855e-06
‘EVI5L	-0.132318	4.16578e-06
‘LOC151174	0.132265	4.20332e-06
‘GRB2	0.132176	4.2671e-06
‘RPS5	-0.132165	4.27438e-06
‘NIPA1	0.132043	4.3634e-06
‘GOPC	-0.131959	4.42576e-06
‘RAGE	0.13192	4.4543e-06
‘TXNDC11	0.131726	4.60208e-06
‘MAP2K1	0.131355	4.89709e-06
‘MRPL12	0.131283	4.95704e-06
‘IFT122	-0.131263	4.97376e-06
‘CHD6	-0.131255	4.98016e-06
‘NDUFAF3	0.131161	5.05941e-06
‘FAM158A	0.130755	5.4133e-06
‘LRRC45	-0.130614	5.54264e-06
‘WDR93	0.130611	5.5456e-06
‘NF1	-0.130513	5.63592e-06
‘SIGIRR	0.130507	5.64243e-06
‘IFFO1	-0.130431	5.71421e-06
‘CAB39L	-0.13033	5.8107e-06
‘RPL29	0.130159	5.97807e-06
‘C10orf46	0.13013	6.00649e-06
‘TAF5	-0.130055	6.08209e-06
‘PEBP1	0.130038	6.09904e-06
‘SIRT1	0.130004	6.13357e-06
‘COMT	0.12997	6.16845e-06
‘CCND1	-0.129619	6.53682e-06
‘SMARCA5	0.129556	6.60516e-06
‘HSPH1	-0.129533	6.63084e-06
‘TNPO2	0.129236	6.96385e-06
‘NR2C2AP	-0.129129	7.08737e-06
‘NBR2	-0.128871	7.39543e-06
‘SEMA7A	0.128851	7.41915e-06
‘UBE3B	-0.12879	7.49398e-06
‘GBA	-0.1287	7.60533e-06
‘KLHL22	0.128304	8.11557e-06
‘TTBK2	0.128271	8.15926e-06
‘PPME1	0.128271	8.16026e-06
‘RPAIN	-0.128254	8.18224e-06
‘QARS	0.128112	8.37477e-06
‘DBN1	-0.127914	8.64948e-06
‘C1orf151	-0.127887	8.68863e-06
‘ZNF251	-0.127854	8.73449e-06
‘TEF	-0.12784	8.75474e-06
‘UBFD1	0.127773	8.85074e-06
‘NEDD4L	-0.12774	8.8988e-06
‘PRKCD	0.12762	9.07446e-06
‘ATF6B	-0.127524	9.21811e-06
‘NRXN2	-0.127483	9.27865e-06
‘MYO15B	-0.12745	9.32871e-06
‘RASSF10	0.127429	9.36061e-06
‘C16orf45	-0.127394	9.41505e-06
‘AURKA	0.127329	9.51461e-06
‘ART3	0.126874	1.02443e-05
‘COPB1	-0.126798	1.0371e-05
‘RBM19	0.126734	1.04783e-05
‘CWF19L2	0.126404	1.10523e-05
‘WSCD2	0.126204	1.14153e-05
‘NEK3	0.126149	1.15156e-05
‘RDBP	0.126064	1.16756e-05
‘CTDSP1	0.126024	1.17499e-05
‘APBA3	-0.125926	1.19361e-05
‘PCGF6	-0.125876	1.20336e-05
‘TUBD1	0.125801	1.21785e-05
‘EIF1B	0.125747	1.22853e-05
‘CHCHD2	0.12574	1.22997e-05
‘SUV420H2	0.125678	1.24217e-05
‘SETBP1	0.125618	1.2542e-05
‘FZR1	0.125589	1.26005e-05
‘SLC35F1	-0.125453	1.28789e-05
‘TMEM87B	0.125437	1.29109e-05
‘METTL2A	0.125436	1.29127e-05
‘TXLNA	-0.125056	1.37221e-05
‘LOC91316	-0.125055	1.37248e-05
‘TRMT1	0.124881	1.41112e-05
‘SDC1	0.124846	1.41905e-05
‘CNNM4	0.124828	1.42315e-05
‘NDUFS3	-0.124757	1.43934e-05
‘ZNF615	0.124618	1.4716e-05
‘TMEM5	0.124568	1.48343e-05
‘G6PC3	0.124521	1.49455e-05
‘TTC12	0.123914	1.6457e-05
‘FAM124B	0.123776	1.68212e-05
‘WNT16	-0.123682	1.70726e-05
‘CMTM3	0.123661	1.71291e-05
‘PAFAH1B3	-0.12351	1.75432e-05
‘ZNF684	-0.123351	1.79883e-05
‘NFATC3	0.123321	1.80735e-05
‘GNAI3	0.123233	1.83273e-05
‘CCDC134	0.123082	1.8768e-05
‘CALM1	0.12308	1.87716e-05
‘GPX4	-0.123047	1.8872e-05
‘ZSWIM1	0.123043	1.88833e-05
‘C7orf28B	-0.123039	1.8895e-05
‘ATP5H	0.123007	1.89908e-05
‘NCRNA00200	-0.122771	1.97066e-05
‘RANGAP1	-0.122633	2.01375e-05
‘LSM5	-0.122265	2.13346e-05
‘C5orf13	0.122129	2.17926e-05
‘MYH10	0.122068	2.20013e-05
‘LANCL1	0.121969	2.23437e-05
‘KIAA0141	0.121944	2.24309e-05
‘SETD1B	0.121617	2.36012e-05
‘SLC41A3	0.121582	2.37301e-05
‘PEX5L	-0.121471	2.41436e-05
‘C18orf55	0.12146	2.41872e-05
‘POLI	-0.121328	2.46883e-05
‘PDCD2L	-0.121226	2.50829e-05
‘C6orf125	-0.121223	2.50944e-05
‘ZBBX	0.12119	2.52204e-05
‘FAM109A	-0.121083	2.56455e-05
‘C7orf23	-0.120824	2.66926e-05
‘NUFIP2	0.120789	2.68357e-05
‘ZBTB4	-0.120743	2.70276e-05
‘LYRM2	0.120719	2.71291e-05
‘SLC25A17	-0.120611	2.75862e-05
‘SPCS2	0.120556	2.7821e-05
‘ZMYND8	0.120553	2.78336e-05
‘GPR120	-0.12038	2.85875e-05
‘C11orf54	-0.120256	2.91403e-05
‘MAK16	0.120193	2.94231e-05
‘ZNF184	-0.120016	3.02327e-05
‘API5	-0.119978	3.04095e-05
‘PMS2L4	-0.119886	3.08426e-05
‘BRD9	0.11987	3.09204e-05
‘CPSF4	0.119839	3.10669e-05
‘CAMTA1	0.119745	3.15165e-05
‘ARHGAP24	0.119715	3.1664e-05
‘LTF	0.119715	3.1666e-05
‘CYGB	0.119685	3.18078e-05
‘UFD1L	-0.119608	3.21863e-05
‘MIB2	-0.119417	3.31437e-05
‘PCF11	0.119384	3.33104e-05
‘TBC1D23	-0.11929	3.37912e-05
‘C6orf1	-0.119288	3.38023e-05
‘SCRN3	0.119284	3.38222e-05
‘PTTG1	0.11923	3.41042e-05
‘SPATA1	0.119061	3.49943e-05
‘LSM7	-0.119051	3.50468e-05
‘SLC25A13	0.119045	3.50791e-05
‘CAMK2B	0.11892	3.57543e-05
‘SUPT5H	-0.11885	3.61391e-05
‘RBM25	0.11879	3.64677e-05
‘AARS	0.118753	3.66743e-05
‘ZNF576	0.118732	3.67941e-05
‘PARM1	0.118687	3.70461e-05
‘MORC3	0.118623	3.74106e-05
‘ZNF582	0.118541	3.78789e-05
‘SLC37A2	0.118527	3.79609e-05
‘C14orf43	-0.118526	3.79644e-05
‘NDRG2	0.118496	3.81392e-05
‘LZTR1	-0.118472	3.82776e-05
‘NANP	0.118455	3.8376e-05
‘NR2F2	-0.118446	3.84259e-05
‘ASB7	0.118429	3.85242e-05
‘SLC12A7	-0.118389	3.87643e-05
‘CDC123	0.118376	3.8836e-05
‘ALKBH2	0.11836	3.89329e-05
‘ZNF836	-0.118133	4.02925e-05
‘THOC1	-0.11811	4.04378e-05
‘ELP2	0.117944	4.14624e-05
‘ZNF646	-0.117813	4.22911e-05
‘DZIP1	-0.117787	4.24593e-05
‘KPNA5	0.117701	4.30139e-05
‘TTC18	0.117675	4.31857e-05
‘C7orf63	-0.117602	4.36591e-05
‘DSN1	0.11754	4.40697e-05
‘SLC25A27	0.117486	4.44306e-05
‘N4BP2L1	-0.117248	4.60516e-05
‘PEG3	-0.117231	4.6172e-05
‘SNW1	0.117201	4.63766e-05
‘CLP1	0.117199	4.63944e-05
‘TRIB2	-0.117196	4.64173e-05
‘RUVBL2	-0.11719	4.64536e-05
‘ANKRD42	0.11708	4.72314e-05
‘CEP72	0.117067	4.73229e-05
‘FARS2	0.117004	4.77755e-05
‘DENND3	0.116905	4.84843e-05
‘MTHFSD	0.116879	4.86796e-05
‘MIAT	-0.116823	4.90855e-05
‘SOX18	-0.116636	5.04835e-05
‘CDX2	-0.116607	5.06976e-05
‘LFNG	-0.116527	5.13088e-05
‘SFI1	-0.116456	5.18584e-05
‘MGST1	0.116363	5.25847e-05
‘LSM10	-0.116332	5.28286e-05
‘ZNF542	0.116261	5.33935e-05
‘UBE2L6	0.116135	5.44026e-05
‘DNAJA4	-0.116125	5.44861e-05
‘TTC21A	-0.116064	5.49823e-05
‘DHPS	-0.115973	5.57317e-05
‘COL1A2	0.115868	5.66104e-05
‘ZNF774	0.115852	5.67448e-05
‘UBL5	0.115811	5.7094e-05
‘STYXL1	0.115797	5.72074e-05
‘SPTY2D1	0.115754	5.75802e-05
‘EIF4EBP1	0.115667	5.83216e-05
‘ZNF440	0.115666	5.83373e-05
‘ZNF271	0.115651	5.84628e-05
‘GGT1	0.115597	5.89377e-05
‘CASC5	-0.115571	5.91608e-05
‘ZNF581	0.115507	5.97251e-05
‘SYVN1	0.115505	5.97483e-05
‘ENTPD6	0.115489	5.98888e-05
‘GPR19	0.11546	6.0143e-05
‘SFRS18	0.115346	6.11682e-05
‘ZNF493	-0.115134	6.31197e-05
‘NUB1	-0.115017	6.42204e-05
‘HYAL2	0.115006	6.43281e-05
‘SNX22	-0.114968	6.46856e-05
‘CHMP4B	0.114966	6.47024e-05
‘CHPF2	-0.114854	6.57835e-05
‘DIABLO	-0.114656	6.77295e-05
‘PSMD13	0.11457	6.85931e-05
‘TMEM176B	-0.114476	6.95466e-05
‘UCN3	0.114338	7.09769e-05
‘SLC25A42	-0.114271	7.16812e-05
‘DSCR8	-0.114098	7.35231e-05
‘PTPN7	-0.113929	7.53672e-05
‘TMEM160	0.113762	7.72277e-05
‘CPE	-0.113668	7.8289e-05
‘BANF1	-0.113664	7.8345e-05
‘SNRPA	0.113543	7.97364e-05
‘CPEB4	-0.113433	8.10281e-05
‘ARAP3	0.113364	8.18454e-05
‘GTPBP8	0.113348	8.20377e-05
‘GEMIN4	-0.113331	8.22355e-05
‘PIM3	0.113329	8.22689e-05
‘CTBP2	0.113303	8.25815e-05
‘RACGAP1	-0.113183	8.40322e-05
‘PRKG1	0.113064	8.54998e-05
‘MRPS9	-0.113055	8.56104e-05
‘LPAR2	-0.113046	8.5724e-05
‘RRP15	0.112844	8.82723e-05
‘TBXAS1	-0.112761	8.93394e-05
‘CASP7	0.112728	8.97778e-05
‘SEC22B	0.112719	8.98891e-05
‘C5orf36	-0.11266	9.0666e-05
‘ABHD5	0.112564	9.19374e-05
‘PRDM10	0.112433	9.36921e-05
‘NFU1	-0.112324	9.51855e-05
‘FNDC3A	-0.112283	9.57426e-05
‘NRM	0.112229	9.64955e-05
‘KCNQ1OT1	0.112038	9.91933e-05
‘DSTN	-0.112003	9.96903e-05
‘RREB1	0.111714	0.000103922
‘TTK	-0.111657	0.000104786
‘CCDC51	0.111594	0.000105734
‘JOSD1	-0.111586	0.000105855
‘TCP1	0.111575	0.000106029
‘NHEDC1	-0.111534	0.00010665
‘ARHGAP19	-0.111363	0.000109305
‘HDAC2	0.111321	0.000109958
‘TRIM61	-0.111313	0.000110085
‘FLNB	-0.111284	0.000110544
‘NOP16	0.111268	0.000110793
‘WNT5B	-0.111114	0.000113266
‘MRPS12	0.111077	0.000113866
‘LETMD1	0.11106	0.000114142
‘SLFN11	-0.111019	0.000114812
‘SLC27A3	-0.110978	0.000115491
‘EXO1	0.110911	0.000116608
‘C10orf54	0.110852	0.000117585
‘LIN7B	-0.110792	0.000118593
‘CYB5RL	-0.110746	0.000119373
‘KIF20A	0.110737	0.000119526
‘CRELD2	-0.110611	0.000121707
‘N4BP2L2	0.110494	0.00012374
‘HGFAC	0.110279	0.000127595
‘NCRNA00081	0.110258	0.000127972
‘IRF3	0.110113	0.000130622
‘LOC374443	0.109935	0.000133971
‘ACAD8	-0.109863	0.000135348
‘MRPL19	0.109722	0.00013807
‘THYN1	0.109691	0.000138666
‘MTP18	0.109652	0.000139451
‘PPP1R10	-0.10963	0.000139879
‘CCNDBP1	-0.109627	0.000139936
‘KLHL20	-0.109534	0.000141792
‘PTS	-0.10947	0.000143078
‘CCRL2	0.109443	0.000143618
‘PTCD1	0.10937	0.0001451
‘MT1X	-0.109341	0.000145698
‘GOLGA4	-0.109261	0.000147347
‘TIAL1	-0.109208	0.000148453
‘C11orf48	0.108878	0.000155509
‘THAP5	-0.108727	0.000158837
‘DZIP1L	0.108716	0.000159081
‘ZBTB9	0.108555	0.00016272
‘NDUFV2	-0.108477	0.000164503
‘GLCCI1	0.108375	0.00016686
‘ITFG2	0.10837	0.000166988
‘DHDH	-0.108354	0.000167358
‘ALDH18A1	-0.108216	0.000170599
‘STAG3L4	-0.108173	0.000171645
‘AP3D1	-0.108064	0.000174258
‘XPC	-0.107863	0.000179223
‘TTC37	-0.107806	0.000180653
‘HIST1H2AL	-0.1077	0.00018334
‘MTMR12	-0.107661	0.000184332
‘PMP22	0.107659	0.00018437
‘SMARCD1	0.107589	0.000186176
‘CALCOCO1	0.107556	0.000187024
‘IL20RA	-0.107496	0.000188594
‘KIF3A	-0.107486	0.000188857
‘MOXD1	0.107357	0.000192281
‘PIP5K1A	-0.107346	0.00019257
‘DCTN5	0.107322	0.000193209
‘VWA5A	0.107236	0.000195524
‘NLRP6	-0.107208	0.00019627
‘ELMO1	0.107149	0.000197888
‘IDH1	0.107143	0.000198064
‘MAGOHB	-0.107103	0.000199152
‘MED8	0.107091	0.000199486
‘SEMA4G	0.107086	0.000199635
‘UBE2M	-0.107081	0.000199756
‘ACSL1	0.107066	0.000200186
‘KIF23	-0.107027	0.00020125
‘SEPSECS	0.107009	0.000201764
‘KIAA0556	-0.106993	0.000202207
‘GPN1	-0.106959	0.000203169
‘CYB5D2	-0.106954	0.000203296
‘RCHY1	0.106942	0.000203643
‘TP53TG1	-0.106927	0.000204057
‘ZNF518B	-0.106889	0.000205144
‘C12orf10	0.106798	0.000207721
‘CTNS	-0.106678	0.000211185
‘C6orf70	-0.10632	0.000221863
‘B4GALNT1	0.106264	0.000223562
‘RPS3	0.106248	0.000224051
‘PIK3R1	-0.10623	0.00022461
‘DNMT3A	-0.106084	0.000229163
‘SAC3D1	0.105995	0.000231968
‘DIS3L2	0.105951	0.000233358
‘PLA2G16	-0.105942	0.000233655
‘TFCP2	0.105886	0.000235452
‘C12orf62	-0.105875	0.000235806
‘ANKRD57	0.105821	0.000237573
‘NACA	0.105751	0.000239846
‘PSMB6	0.105626	0.000243969
‘TBC1D12	-0.105576	0.000245661
‘SLC12A6	0.105488	0.000248635
‘SDR39U1	0.105313	0.000254634
‘HCP5	0.105261	0.000256439
‘SFRS8	-0.105149	0.000260358
‘FAT4	0.105146	0.000260493
‘NFATC4	0.105143	0.000260588
‘RNF181	-0.105076	0.000262958
‘RRP8	-0.104964	0.000266992
‘AHR	0.104879	0.000270115
‘MICA	0.104838	0.000271616
‘ZNF12	0.104797	0.000273107
‘TMEM97	0.104785	0.000273575
‘GFRA1	0.104779	0.0002738
‘TFPT	0.104647	0.000278719
‘F2RL1	0.104624	0.000279591
‘FAM96A	0.104566	0.000281785
‘ARPP.21	-0.10453	0.000283189
‘MIR1228	-0.104496	0.00028449
‘EXOC7	0.104422	0.000287365
‘BMP7	-0.104421	0.000287382
‘BACE1	0.104403	0.00028809
‘LRCH3	0.104377	0.00028908
‘SKIV2L2	0.104276	0.00029306
‘WRNIP1	0.104193	0.000296381
‘SH2B1	-0.104163	0.000297571
‘SLC34A2	-0.104152	0.000298029
‘NUP98	0.10404	0.000302549
‘IWS1	0.104022	0.000303265
‘HDAC11	0.104004	0.000304011
‘PDE4C	-0.103807	0.00031218
‘GCNT2	0.103792	0.000312814
‘C1RL	0.103775	0.000313509
‘SOHLH2	0.103759	0.000314225
‘CPVL	-0.103686	0.000317291
‘PPIL5	0.103682	0.000317483
‘ABCF1	-0.10366	0.000318424
‘ACY3	-0.103651	0.000318779
‘HOXA9	-0.10356	0.000322709
‘CA8	0.103376	0.000330765
‘PLLP	-0.10337	0.000331045
‘LRPPRC	-0.103315	0.00033347
‘RPS3A	0.103106	0.000342952
‘SFRS5	-0.103081	0.0003441
‘LTB4R	0.103068	0.000344673
‘CRYBB2	-0.103021	0.000346833
‘ABLIM2	0.102948	0.000350268
‘NT5C2	-0.102836	0.000355509
‘RNF216	0.102675	0.000363227
‘SCRIB	0.102606	0.000366565
‘RABL3	-0.102599	0.000366905
‘SCD5	0.102556	0.000369028
‘ESYT1	0.102407	0.000376405
‘RPSA	0.102347	0.000379421
‘PIGL	0.102328	0.000380358
‘AKT2	-0.102321	0.000380723
‘HS3ST1	0.102216	0.000386053
‘TMEM216	0.102185	0.000387681
‘ENY2	-0.102067	0.000393755
‘HELT	-0.102013	0.000396573
‘ENO2	-0.101848	0.00040535
‘POMC	0.101641	0.000416581
‘FZD8	0.101569	0.000420526
‘PHF14	-0.101459	0.000426666
‘FKBP2	0.101435	0.000428025
‘MORG1	0.101387	0.000430775
‘ISCA2	-0.101351	0.000432807
‘PPAPDC1A	-0.101338	0.00043354
‘GNMT	-0.101305	0.00043541
‘ACTN4	0.101265	0.000437695
‘GRP	0.101263	0.000437807
‘MIMT1	-0.101227	0.000439916
‘TM7SF2	0.101213	0.000440715
‘ARF4	0.101114	0.000446495
‘C3orf58	0.101073	0.000448879
‘HCG27	-0.101018	0.000452138
‘NAGLU	-0.100947	0.000456393
‘SUPT7L	-0.10085	0.000462209
‘TIGD6	0.100846	0.000462484
‘TM2D2	0.100845	0.000462545
‘FARSB	-0.100745	0.0004686
‘RNF112	-0.100736	0.000469194
‘MED10	-0.100703	0.000471175
‘C17orf53	-0.100691	0.000471961
‘FLJ43390	0.100581	0.000478747
‘MZF1	0.100506	0.000483513
‘MAX	-0.100417	0.000489117
‘EXOSC4	0.10033	0.000494711
‘RAB43	0.100145	0.000506774
‘ESR1	0.100125	0.000508115
‘FBXW9	0.100056	0.000512657
‘ITIH5	-0.0999588	0.0005192
‘C1orf124	-0.099896	0.000523453
‘POP1	-0.0998388	0.000527357
‘RHOBTB1	-0.0998226	0.000528468
‘OGFOD2	-0.099793	0.000530499
‘CDCA2	0.0997897	0.000530726
‘SSRP1	-0.0997467	0.000533694
‘C19orf40	0.0997463	0.000533726
‘COX7A2	0.0997363	0.000534419
‘CCS	0.0996772	0.000538532
‘NAV1	-0.0996376	0.000541302
‘ARHGEF18	0.099636	0.000541411
‘C15orf34	0.0995787	0.000545442
‘GRPEL1	0.0995653	0.00054639
‘ABCC8	-0.099565	0.000546414
‘TTC38	-0.0995389	0.000548261
‘CHEK2	0.0995282	0.000549022
‘MLX	-0.0994542	0.000554302
‘FLJ45244	0.0990192	0.000586328
‘TRAPPC6A	0.0989954	0.000588129
‘SPC25	0.0989438	0.000592044
‘CD74	-0.0989384	0.000592459
‘TGFBI	-0.0989159	0.000594177
‘LNPEP	-0.0988973	0.000595604
‘CLK1	0.0986771	0.000612701
‘CCDC104	-0.0984422	0.000631454
‘NUDCD1	0.0983521	0.000638781
‘TMEM86B	0.0983349	0.000640191
‘ZSCAN5A	-0.0982982	0.00064321
‘HOXB1	-0.0982832	0.000644446
‘CKB	-0.0982777	0.000644895
‘AKTIP	-0.0982603	0.000646338
‘LRIG3	0.09824	0.00064802
‘CLIC4	0.0981892	0.000652239
‘SLC16A3	-0.0981087	0.000658989
‘SDC4	-0.098005	0.000667771
‘NAB2	-0.0979071	0.000676172
‘GSTCD	-0.0974531	0.000716398
‘C1orf26	-0.097408	0.00072051
‘TUBGCP2	-0.0973594	0.000724971
‘UHRF1BP1L	0.0973292	0.000727749
‘MAML2	0.0972069	0.000739129
‘HOPX	-0.0971997	0.000739803
‘KANK2	0.0971022	0.000748997
‘SERPINB6	-0.0970009	0.000758657
‘HIST1H2AA	-0.0969907	0.000759635
‘ISL1	-0.0969748	0.000761165
‘RNF152	0.0969515	0.000763409
‘GNRHR2	0.0969196	0.000766496
‘ZNF593	-0.0968729	0.000771033
‘BTD	0.0968005	0.000778121
‘HAUS5	0.096782	0.000779938
‘ARHGAP8	0.0967437	0.000783715
‘HARBI1	-0.0967325	0.000784829
‘MATN3	0.0965949	0.000798563
‘C5orf32	0.0965629	0.000801785
‘ENTPD4	-0.0965569	0.000802399
‘GCDH	-0.0964972	0.000808456
‘ALKBH8	0.0964064	0.000817746
‘MRPL11	0.096405	0.000817887
‘MCRS1	-0.0963562	0.000822926
‘ASF1B	-0.0963492	0.000823645
‘ME3	-0.0962573	0.000833217
‘SPSB3	0.0962104	0.000838143
‘TMEM209	0.0961999	0.000839244
‘ZNF639	0.0961882	0.000840483
‘UBR3	0.0961842	0.000840901
‘KCNK13	-0.0961146	0.000848281
‘ZDHHC17	-0.0961058	0.000849214
‘EPN2	-0.0960822	0.000851735
‘FBXO30	0.0960207	0.00085833
‘DNAJC18	-0.0959879	0.000861859
‘CDV3	0.0959821	0.000862489
‘PDCD11	0.0959245	0.000868739
‘FEN1	-0.0958899	0.000872512
‘NKTR	0.095873	0.000874358
‘COMMD4	-0.0958523	0.000876622
‘COPS7A	-0.0958056	0.000881766
‘TBL2	-0.0957981	0.000882591
‘RNMTL1	0.0957833	0.000884232
‘TARS	0.0956658	0.000897307
‘E2F3	0.0956125	0.000903311
‘ANXA7	0.0955047	0.000915537
‘CDK5RAP3	0.095444	0.000922505
‘SLC39A7	-0.0953355	0.000935057
‘C1orf126	0.0953209	0.000936757
‘FREM3	-0.0952992	0.000939301
‘CCNYL1	-0.0952102	0.000949763
‘DYNLRB1	-0.0951005	0.000962804
‘GOLSYN	-0.095044	0.00096959
‘C6orf203	-0.0950283	0.000971478
‘MXD3	0.0949635	0.000979324
‘STK36	0.0949503	0.000980932
‘DHX8	0.0949315	0.000983225
‘DEDD2	0.0949102	0.000985827
‘DOK7	-0.0948715	0.000990567
‘CCDC151	0.0948699	0.000990771
‘ZNF141	0.0948582	0.000992206
‘AGBL5	-0.0947802	0.00100184
‘AMPD3	-0.0947643	0.00100382
‘GDAP1	0.0947504	0.00100555
‘FAM128A	0.0947434	0.00100643
‘ZNF200	0.0947211	0.00100921
‘RNF141	0.0946908	0.001013
‘HCFC1R1	0.094664	0.00101637
‘FGF9	-0.0946529	0.00101777
‘KRI1	0.094463	0.00104195
‘SNORD116.2	0.0944094	0.00104887
‘ZBTB20	-0.0942428	0.00107066
‘QRICH1	0.0940703	0.00109365
‘C3orf17	-0.0938724	0.00112061
‘CSPG5	-0.0938334	0.00112599
‘CYB5B	-0.0938146	0.00112858
‘NOL12	0.0937817	0.00113316
‘NAP1L1	-0.0937461	0.00113812
‘WDR73	-0.0937174	0.00114213
‘LIG4	-0.093666	0.00114936
‘PSMC3	-0.0936517	0.00115137
‘BRAP	-0.0935855	0.00116075
‘C7orf53	-0.093502	0.00117268
‘GTPBP1	0.0935007	0.00117288
‘RNF111	-0.0934945	0.00117376
‘SDCBP2	-0.0934087	0.00118615
‘TSNAX	0.0932958	0.00120264
‘VPS24	0.0932357	0.0012115
‘POLA2	0.0931898	0.00121831
‘AANAT	0.0931845	0.0012191
‘SLC35E1	0.0931416	0.00122551
‘PHF20	0.0930445	0.0012401
‘C5orf39	-0.0930311	0.00124213
‘TXNL1	0.0930063	0.00124589
‘WDR70	0.0929052	0.00126133
‘PELI1	0.0928868	0.00126415
‘SAMM50	0.0928832	0.0012647
‘PEX6	-0.0928741	0.00126612
‘EIF2B4	-0.092863	0.00126782
‘BZW2	-0.0928542	0.00126917
‘MTUS1	0.0928119	0.00127573
‘SGPL1	0.0927118	0.00129136
‘PLD6	0.0926891	0.00129493
‘SKP2	-0.0925672	0.00131422
‘ADHFE1	0.0925582	0.00131567
‘SON	0.0925074	0.00132379
‘P4HA1	0.0924964	0.00132556
‘CCPG1	0.0922727	0.00136199
‘ZDHHC24	-0.0922526	0.00136531
‘IRF5	0.0922316	0.00136877
‘TUBA1A	0.0921347	0.00138491
‘HHIPL1	-0.092114	0.00138838
‘IL12A	0.0920805	0.001394
‘GRSF1	-0.0920805	0.001394
‘PRKRA	-0.0918828	0.00142767
‘COX10	0.0918036	0.00144136
‘FAM131A	0.0917867	0.00144429
‘CYP39A1	-0.0917626	0.00144849
‘TSSC4	-0.0915926	0.00147844
‘SLC16A8	-0.0915781	0.00148101
‘CHCHD6	-0.0915459	0.00148677
‘PNPLA5	0.0915321	0.00148923
‘SDHAP3	-0.0914106	0.00151112
‘TNKS2	0.0913525	0.00152169
‘CSGALNACT1	-0.0913251	0.00152671
‘SLC16A9	0.0913005	0.0015312
‘MICALL2	0.0912814	0.00153472
‘MAP3K7	-0.091281	0.0015348
‘ZNF768	0.0912386	0.00154262
‘CCDC15	-0.0912273	0.0015447
‘MAFG	-0.0911794	0.00155359
‘G3BP2	-0.0910585	0.00157624
‘PFDN4	0.0909582	0.00159524
‘MGAT1	0.0906391	0.00165717
‘STAM2	-0.0904186	0.00170122
‘TTLL1	-0.0903481	0.00171555
‘RPRD2	0.0903394	0.00171731
‘SRGAP1	0.090337	0.00171781
‘GAL	-0.0903109	0.00172314
‘AMIGO2	0.090309	0.00172353
‘LOC678655	0.0901906	0.00174791
‘CHST11	0.0901832	0.00174945
‘TMEM194A	-0.0901563	0.00175505
‘ZSWIM6	0.0901539	0.00175554
‘MFAP3	-0.0901233	0.00176192
‘TMEM20	-0.0901189	0.00176285
‘MANSC1	0.090028	0.00178193
‘GLUL	-0.09002	0.00178362
‘C4orf48	0.089991	0.00178977
‘C10orf58	-0.0899334	0.00180199
‘GP9	0.0898293	0.00182432
‘TMEM161A	0.0897498	0.00184154
‘NPC2	0.0897288	0.00184612
‘BCAS2	0.0896779	0.00185725
‘PTCD3	0.0896428	0.00186496
‘KLF6	-0.0896393	0.00186572
‘HPCAL4	-0.089602	0.00187395
‘RBBP8	-0.0895719	0.00188061
‘ZNF259	-0.0895028	0.001896
‘SNX14	-0.0894919	0.00189843
‘RNASEN	0.0894833	0.00190036
‘THAP7	-0.0894025	0.00191852
‘RNF114	-0.0893612	0.00192788
‘ALS2CR8	0.0892784	0.00194675
‘PPFIA2	0.0892599	0.00195098
‘SYDE1	-0.0892176	0.00196071
‘GDF7	0.0891646	0.00197295
‘USPL1	-0.0891205	0.00198319
‘OSBPL8	0.0890985	0.00198832
‘C17orf89	-0.0890249	0.00200556
‘KCNJ11	0.088879	0.00204015
‘DGCR6	-0.0888382	0.00204993
‘FAM83B	0.0887154	0.00207959
‘VIPR1	0.0887045	0.00208224
‘ELAVL4	-0.0885655	0.00211633
‘SHFM1	0.0885078	0.00213063
‘RPF2	0.0885036	0.00213168
‘TSEN54	0.0883584	0.00216809
‘UCP1	0.0882738	0.00218956
‘ESF1	0.0882376	0.0021988
‘THTPA	0.0882268	0.00220156
‘SUGT1	-0.088218	0.00220382
‘NEUROG1	0.0881335	0.00222558
‘ABCG4	0.0880889	0.00223717
‘PACSIN1	-0.0880658	0.00224316
‘PDCD4	0.0880531	0.00224649
‘TREML2	-0.0880158	0.00225623
‘ZNHIT1	-0.0879445	0.00227498
‘LSM3	-0.0879348	0.00227755
‘PAAF1	0.0878841	0.00229099
‘VPS37C	0.0878803	0.00229199
‘GLOD4	0.0877545	0.00232565
‘LOC388965	0.0877091	0.00233792
‘CITED2	0.0876912	0.00234277
‘PIK3C3	-0.0875984	0.00236805
‘PRPSAP2	0.0875491	0.00238159
‘HACL1	0.0875395	0.00238424
‘HDLBP	-0.0875117	0.00239192
‘ZC3H12A	0.0874224	0.00241672
‘GALNT3	-0.0874137	0.00241913
‘ACP6	0.0874031	0.00242211
‘SEC22A	0.087392	0.0024252
‘ELL3	0.0873909	0.00242552
‘PAIP2	-0.0873409	0.00243955
‘C7orf38	-0.0873001	0.00245106
‘DDA1	0.0872617	0.00246192
‘ZIC4	-0.0872585	0.00246283
‘CYB5R4	0.0872251	0.00247234
‘MBP	-0.0871905	0.00248222
‘KIAA1967	0.0871173	0.00250322
‘TMEM214	0.0869626	0.00254814
‘SGSM3	0.0869299	0.00255776
‘COL4A3BP	-0.0868957	0.00256782
‘OLIG3	-0.0868617	0.00257787
‘ADORA2B	-0.0868167	0.00259122
‘ZMYND11	-0.0867461	0.00261228
‘ARPC1A	-0.0866972	0.00262697
‘MYL6B	0.0866872	0.00263
‘APRT	0.0865792	0.00266273
‘KCNG2	0.0864085	0.00271524
‘CHCHD8	0.0863678	0.00272789
‘ZNF460	-0.0862116	0.00277696
‘PLEKHB1	0.0861187	0.00280653
‘ADIPOR2	0.0860834	0.00281783
‘RGMA	-0.0860654	0.00282361
‘PPP2R2B	-0.0860434	0.00283072
‘MEGF10	0.0859666	0.00285557
‘USH1G	-0.0859415	0.00286373
‘COPS3	-0.0857678	0.00292082
‘FLJ33630	0.0856482	0.00296074
‘ANTXR1	0.0856261	0.00296816
‘LMO3	0.0856073	0.0029745
‘FLAD1	-0.0855747	0.00298552
‘MRP63	0.0855501	0.00299384
‘NSMAF	0.0854927	0.00301338
‘JAK3	-0.0854869	0.00301538
‘RAPSN	0.0853958	0.00304663
‘C1orf109	-0.0853956	0.00304669
‘PNKD	0.0853452	0.0030641
‘TUBG1	-0.0853231	0.00307177
‘KLF17	-0.0853055	0.00307788
‘NEURL2	0.0851662	0.0031267
‘ZNF26	0.0850799	0.00315731
‘BCL3	0.0850594	0.00316461
‘ATP5SL	-0.0850557	0.00316592
‘NPLOC4	-0.0849359	0.00320893
‘ANKRD13B	0.0849149	0.00321655
‘KLF3	0.0849148	0.00321658
‘SRP54	0.0848699	0.00323289
‘CSTF1	0.0848009	0.00325806
‘ZC3H10	0.0847836	0.0032644
‘PEX7	0.0847811	0.00326534
‘IMP4	-0.0847742	0.00326787
‘TMED1	0.0847741	0.00326791
‘FBXW7	0.0847137	0.00329017
‘C10orf137	-0.0845754	0.00334165
‘HOXB9	0.0845677	0.00334452
‘SCRN2	0.0844427	0.00339174
‘YTHDC1	0.084418	0.00340112
‘FAM111B	-0.084413	0.00340303
‘NFYA	0.0842977	0.00344725
‘EIF5A2	-0.0842743	0.00345628
‘ARFGAP1	0.0842449	0.00346767
‘ASB10	0.0842446	0.00346777
‘ZNF655	0.0842252	0.00347532
‘C4orf14	-0.0841407	0.00350831
‘NAPA	0.0841187	0.00351692
‘PPP1R14B	-0.0840643	0.00353837
‘SNORD60	-0.0839815	0.0035712
‘SDAD1	-0.0839655	0.00357757
‘TBX20	0.0839341	0.0035901
‘CEP97	-0.0838224	0.00363506
‘ZNF350	0.0838207	0.00363578
‘OXCT1	0.0838015	0.00364356
‘FAM65B	-0.083771	0.00365593
‘ASAP3	-0.0837602	0.00366033
‘SETDB2	0.0837551	0.00366241
‘ANAPC5	-0.0836998	0.00368499
‘DPP8	0.0836736	0.00369575
‘C22orf23	-0.0836657	0.00369899
‘RBM5	0.0836618	0.00370061
‘COQ5	-0.08366	0.00370133
‘HNRNPR	-0.0836442	0.00370784
‘MTIF3	0.0835635	0.00374124
‘UBA6	-0.0835047	0.00376576
‘TMC6	0.0834974	0.00376878
‘CGGBP1	-0.0833869	0.00381526
‘ZNF503	-0.0833789	0.00381867
‘DDX4	0.0833255	0.00384132
‘KHNYN	0.083319	0.00384407
‘GRAMD3	0.0833132	0.00384654
‘POLRMT	0.0833068	0.0038493
‘HIST1H3I	-0.0832737	0.0038634
‘SNX5	-0.0832141	0.003889
‘OSCP1	0.0831554	0.00391433
‘MRPL18	-0.0831346	0.00392333
‘NAPB	0.0830833	0.00394564
‘TMEM59	0.0830793	0.00394738
‘WNT1	0.082987	0.00398783
‘SFRS12	0.0828435	0.00405144
‘ITM2B	-0.0828429	0.00405175
‘SNAP25	-0.0827722	0.00408343
‘GGA3	0.0827558	0.00409081
‘TMEM14A	0.0827541	0.00409155
‘RPL7L1	0.082753	0.00409206
‘SPATS2L	-0.0827413	0.00409733
‘HM13	-0.082669	0.00413009
‘TMEM87A	0.0826627	0.00413295
‘C6orf153	-0.0826145	0.00415489
‘C7orf51	0.082596	0.00416336
‘C6orf103	0.0825409	0.00418867
‘NDNL2	-0.0825316	0.00419294
‘OBFC1	0.0824789	0.00421731
‘TMEM231	-0.0824763	0.00421851
‘FBXO16	0.0824614	0.0042254
‘MFSD10	0.0824513	0.00423008
‘PDGFB	-0.0823862	0.00426043
‘APBB1IP	-0.082334	0.00428487
‘EEF2	-0.0823319	0.00428586
‘DCUN1D5	-0.0823231	0.00428999
‘ZBTB22	-0.0822476	0.00432566
‘CKLF	-0.0822126	0.00434226
‘ALS2CR4	-0.0821918	0.00435219
‘HSPD1	0.0821916	0.00435225
‘CDC42BPA	0.0821368	0.00437843
‘MCCC2	0.0820942	0.0043989
‘PMM1	0.0820088	0.00444017
‘ANO10	-0.0820047	0.00444214
‘EBNA1BP2	-0.082001	0.00444394
‘NDRG4	-0.0819703	0.00445888
‘AGPAT1	0.0819411	0.00447312
‘FKBP11	0.0818993	0.00449357
‘ZFAND1	0.0818293	0.00452804
‘TRIM4	-0.081821	0.00453216
‘B2M	-0.0818123	0.00453643
‘PCBD2	-0.081804	0.00454056
‘TGFBR2	-0.0817615	0.00456163
‘KRT18	-0.0815552	0.00466526
‘LGMN	-0.0814816	0.00470275
‘UBXN11	-0.0814006	0.00474434
‘PAQR5	0.081367	0.00476167
‘HSPE1	-0.0813383	0.00477653
‘DBX1	0.0812642	0.00481508
‘CDC25B	-0.0812185	0.00483898
‘SNX10	-0.081158	0.00487081
‘JDP2	-0.0810932	0.00490514
‘MADD	0.0810915	0.00490599
‘GALK1	-0.0810507	0.00492772
‘CCDC108	0.0810068	0.00495118
‘CHCHD4	-0.0809478	0.00498286
‘HIPK1	-0.0809416	0.00498623
‘NDUFA13	0.0808682	0.00502588
‘COMMD3	0.0807803	0.00507384
‘CHUK	0.0807794	0.00507433
‘ATP8B2	0.0807189	0.00510751
‘MRPL16	-0.0806857	0.00512585
‘RECQL5	0.0806856	0.00512592
‘CCHCR1	0.0806618	0.00513906
‘PSMG3	0.0806384	0.00515206
‘CASP9	-0.0805859	0.00518123
‘TCFL5	0.0803336	0.00532376
‘VAC14	0.0803302	0.00532571
‘UQCRFS1	0.0803175	0.00533295
‘GGT6	0.0802665	0.00536226
‘FABP5	-0.0802577	0.00536732
‘HSPBAP1	0.0801311	0.00544063
‘AKAP12	0.0800952	0.0054616
‘SNORD26	-0.0800681	0.00547752
‘VWCE	0.0800167	0.00550771
‘TCTA	-0.0799231	0.00556312
‘GTF3C1	0.0798882	0.00558397
‘ANKHD1	-0.0798588	0.00560153
‘RFWD3	0.0797974	0.0056384
‘MBD4	-0.0797736	0.00565275
‘ALG9	0.0797694	0.00565524
‘DPH1	-0.0797659	0.00565734
‘EFS	0.079764	0.00565851
‘KIAA1731	0.0797544	0.00566429
‘SMAD4	0.0796794	0.00570982
‘DAK	-0.0796785	0.0057104
‘ZNF600	-0.0796402	0.00573376
‘HSD11B1L	-0.07964	0.00573389
‘CYP2R1	0.0795362	0.00579761
‘LYPD5	0.0794824	0.00583096
‘VPS26B	0.0794727	0.00583694
‘CDKN2C	-0.0794583	0.00584588
‘ETFB	-0.079451	0.00585042
‘ZIC1	0.0794321	0.00586223
‘TLE3	0.0794233	0.00586771
‘MRPL30	0.0794197	0.00586997
‘ARID5B	0.0793623	0.00590592
‘COPS2	-0.0793617	0.0059063
‘SPAG7	-0.0792557	0.00597314
‘MRPS26	-0.0792253	0.00599247
‘CASP8	0.0791297	0.00605355
‘PHTF1	0.0790538	0.00610246
‘SNORA76	-0.0788925	0.00620752
‘EMILIN3	0.0788679	0.0062237
‘DBNDD2	0.0788491	0.00623609
‘EWSR1	-0.0788083	0.00626303
‘SNRPD3	0.0787653	0.00629156
‘FKBP1B	-0.0787238	0.00631918
‘ABHD14B	-0.0786883	0.00634291
‘PDE4DIP	-0.0786489	0.0063693
‘USP19	-0.0786446	0.00637218
‘RCE1	-0.0786183	0.00638989
‘MAD2L1BP	0.0785902	0.00640889
‘FBXO15	-0.0785889	0.00640974
‘C7orf64	-0.0785758	0.00641857
‘USP43	-0.0785131	0.00646116
‘SHPRH	-0.0785049	0.00646674
‘TMEM126A	-0.0784977	0.00647166
‘BBS10	0.0784337	0.0065154
‘WFDC2	0.0784027	0.00653669
‘CUGBP2	-0.0781231	0.0067315
‘ABCF2	0.0780929	0.00675284
‘AP1B1	0.0780203	0.00680443
‘GSPT1	0.0780184	0.00680582
‘PDCD7	-0.0780131	0.00680958
‘DEPDC7	0.0779771	0.00683536
‘MARCH2	-0.0779259	0.00687209
‘RNH1	0.0778977	0.00689235
‘TRIM39	0.0778901	0.00689783
‘DDX23	0.0778225	0.0069468
‘MRPL34	0.0778145	0.00695261
‘PTPN9	0.0776583	0.00706698
‘C20orf94	0.0776557	0.00706893
‘GRN	-0.0775332	0.00715981
‘STK32A	0.0775316	0.007161
‘DUOX2	-0.077526	0.00716518
‘PDIA5	0.0774953	0.00718815
‘AQP11	-0.0774823	0.00719787
‘DOCK4	-0.0774206	0.0072443
‘DLEU7	0.0774015	0.00725873
‘LOC100133469	-0.0773853	0.00727096
‘ANKHD1.EIF4EBP3	0.0772926	0.00734141
‘ST8SIA4	-0.077287	0.00734568
‘ATM	0.0771174	0.00747623
‘FKBP14	-0.0770947	0.00749382
‘ZNF121	-0.0769793	0.00758405
‘COX7A2L	0.0769021	0.00764493
‘CEP170	0.0768647	0.00767453
‘BAT3	-0.0768444	0.00769068
‘C22orf36	-0.0766686	0.00783175
‘TCTN3	-0.0766647	0.00783485
‘EIF4E	0.0765903	0.00789523
‘COMMD9	0.0765635	0.00791711
‘C12orf41	0.0765421	0.00793464
‘TMED4	0.0764471	0.00801269
‘FOXR1	-0.0764324	0.00802481
‘MIR638	0.0764033	0.00804891
‘POLDIP3	-0.0763757	0.00807179
‘DTNA	0.0763544	0.00808951
‘ALDOA	-0.0763117	0.00812519
‘PIKFYVE	0.0762884	0.00814466
‘GPR113	-0.0761563	0.00825597
‘DIDO1	-0.0761447	0.00826576
‘SLC35E3	0.0761175	0.0082889
‘CBY1	0.07611	0.00829527
‘NPC1	-0.0760755	0.00832476
‘SNAP23	0.0760486	0.00834774
‘NKX2.2	0.0760464	0.00834957
‘DYNC1LI1	-0.0760156	0.00837603
‘MEIG1	0.0759622	0.00842203
‘AMDHD1	0.0759332	0.00844705
‘SCARF2	-0.0759308	0.00844912
‘ZNF570	-0.0758208	0.00854483
‘ARGLU1	0.0758198	0.00854568
‘EIF3K	0.0758081	0.0085559
‘C5orf37	0.0758076	0.00855633
‘AKAP13	0.075807	0.00855692
‘KPNA2	-0.0758037	0.00855978
‘MDH2	-0.0757178	0.00863531
‘MB	0.0757039	0.00864753
‘KIAA1257	0.075683	0.00866606
‘KATNAL1	-0.0755139	0.00881688
‘RTN1	-0.0755043	0.00882555
‘BRMS1	0.0753897	0.00892916
‘SH3BP5	-0.0753852	0.00893324
‘KLHDC2	0.0753771	0.00894062
‘C1orf31	0.0753654	0.0089513
‘LUZP1	0.0753329	0.00898092
‘RPLP1	0.0752776	0.00903166
‘RFC2	0.0752688	0.00903973
‘RRAS	0.0752414	0.0090649
‘PPT2	0.0752345	0.00907128
‘C3orf19	0.0751493	0.00915013
‘SRPK2	0.0751222	0.00917543
‘LZTFL1	0.0750889	0.00920647
‘COMMD5	0.075035	0.00925694
‘TRAIP	0.0750149	0.00927586
‘TTC23L	-0.0750008	0.00928905
‘NEK11	-0.0749838	0.0093051
‘MRPS5	0.0749736	0.00931477
‘ATR	-0.0749562	0.00933114
‘C12orf72	0.0749332	0.00935299
‘EID1	0.0749156	0.00936968
‘SLC25A40	-0.0749036	0.00938101
‘LMO1	0.0748953	0.00938896
‘MRPS35	0.0748698	0.00941317
‘SMAD6	0.0748638	0.00941895
‘NAP1L4	-0.0748089	0.00947145
‘HIST1H4B	0.0748017	0.00947834
‘ADCY4	0.074759	0.0095193
‘TM9SF4	-0.0747238	0.00955323
‘ADAL	0.0747091	0.00956748
‘HNRNPA2B1	-0.0746667	0.00960859
‘GFI1	0.0746409	0.00963362
‘ATP5G2	-0.0745676	0.00970519
‘SLC39A4	0.074538	0.00973425
‘ASNS	-0.0745189	0.00975296
‘CRB3	0.0745115	0.00976024
‘RPRML	-0.0744411	0.00982977
‘LMAN2	0.0744326	0.00983823
‘DLST	0.0744146	0.00985605
‘TRIM59	-0.0744041	0.00986647
‘ELMO2	-0.0743942	0.00987635
‘BTRC	0.0743902	0.00988031
‘ZNF277	-0.074339	0.00993139
‘SNX17	-0.0742776	0.0099929
‘CASC3	-0.0742644	0.0100062
‘C1orf183	0.0742523	0.0100184
‘FBXO3	-0.0742431	0.0100277
‘NCOA3	-0.0741791	0.0100924
‘RRN3	-0.0741468	0.0101251
‘SIX2	-0.074136	0.0101361
‘NAGK	0.0741236	0.0101487
‘DHX40	-0.0741123	0.0101603
‘C1orf210	-0.0740785	0.0101948
‘SOCS3	0.0738708	0.0104093
‘GJB6	0.0737752	0.0105094
‘LGR4	-0.07375	0.0105359
‘PPM1B	0.0737456	0.0105405
‘FGF3	-0.0737252	0.010562
‘MED19	0.0736937	0.0105953
‘LY6G6D	-0.0736192	0.0106745
‘ZNF792	0.0736084	0.010686
‘ZFP161	0.0735431	0.0107559
‘OCLN	-0.073543	0.010756
‘ZNF131	0.0735396	0.0107596
‘PC	-0.0735371	0.0107623
‘FKBP4	0.0735082	0.0107934
‘PMAIP1	-0.0734336	0.010874
‘INSM2	-0.0733722	0.0109407
‘CYTSB	0.073337	0.0109791
‘TMEM14C	0.073323	0.0109944
‘CCT6A	0.0732418	0.0110835
‘C1orf94	-0.0732062	0.0111229
‘EIF2AK4	0.0731961	0.011134
‘C4orf21	0.0731868	0.0111443
‘SGK3	-0.0731227	0.0112155
‘STK35	0.0731177	0.011221
‘SNHG1	-0.0730541	0.0112922
‘SCPEP1	0.0730315	0.0113174
‘SIN3A	-0.0729633	0.0113942
‘C14orf101	-0.0729487	0.0114108
‘SERGEF	-0.0728787	0.0114901
‘NMU	-0.0728711	0.0114988
‘TAF11	0.0727287	0.011662
‘ZNF772	0.0727211	0.0116707
‘GRIA4	0.0727111	0.0116823
‘UROS	0.0727074	0.0116865
‘UBTF	0.0726843	0.0117132
‘ETNK1	-0.0726297	0.0117765
‘SNX24	0.0726166	0.0117918
‘AKR7A3	-0.0726148	0.0117939
‘LSP1	-0.0725981	0.0118134
‘UTP23	0.0725948	0.0118172
‘RAD21	0.0725788	0.0118359
‘SORBS1	0.0725289	0.0118943
‘DNAJB11	-0.0724958	0.0119332
‘HNRNPA0	-0.0723789	0.0120715
‘PTK2B	0.0723461	0.0121105
‘IL15	0.0722753	0.0121951
‘KLHL35	0.0722213	0.0122601
‘FAM178A	0.072214	0.0122688
‘AP2B1	-0.0721028	0.0124036
‘GART	-0.0720739	0.0124388
‘KIAA0226	-0.0720459	0.012473
‘C2CD3	-0.0720092	0.0125181
‘KRIT1	0.0719808	0.0125529
‘TTYH2	0.0719686	0.012568
‘RFX6	-0.0718261	0.0127446
‘STAT3	0.0718228	0.0127486
‘SIAH3	0.071818	0.0127547
‘RAPGEF6	-0.0717702	0.0128144
‘SMARCD3	-0.071679	0.0129292
‘DNAL4	0.0716456	0.0129714
‘SFMBT2	0.0716238	0.0129991
‘KIAA1279	0.0715973	0.0130327
‘ADAD1	0.0715539	0.013088
‘DR1	-0.0715512	0.0130915
‘APLP1	0.0715405	0.0131052
‘C4orf22	0.0714856	0.0131755
‘C11orf59	0.0714735	0.0131911
‘FAF1	-0.071393	0.0132949
‘TMEM179B	0.0713303	0.0133763
‘TATDN3	0.0712873	0.0134323
‘ZNF76	-0.0712694	0.0134557
‘C11orf63	0.0712413	0.0134925
‘GGCT	0.0712229	0.0135167
‘C6orf211	0.07117	0.0135863
‘NAALAD2	0.0710475	0.0137489
‘GLP2R	-0.0710426	0.0137554
‘PSMD14	-0.0710235	0.0137809
‘ZNF343	0.0710226	0.0137821
‘ZNF750	0.070967	0.0138566
‘MPV17L2	-0.0709309	0.0139051
‘KCTD20	-0.0709293	0.0139072
‘ALDH3A1	-0.0709276	0.0139095
‘SYT13	0.0709186	0.0139217
‘TMEM126B	0.0708383	0.0140303
‘RUNX2	-0.0708341	0.0140361
‘TLX1	-0.0708141	0.0140632
‘AARS2	0.0707658	0.014129
‘DHRS4L2	0.0707482	0.0141532
‘TAF10	-0.0707093	0.0142065
‘MRE11A	0.0706952	0.0142257
‘MTTP	-0.0706551	0.014281
‘C22orf40	-0.0706439	0.0142964
‘MITD1	-0.070565	0.0144057
‘PURA	0.0705066	0.014487
‘SFPQ	0.070426	0.0146
‘RASSF1	0.0704167	0.014613
‘H2AFY	-0.0703955	0.014643
‘HDGF	0.0703572	0.0146969
‘ABCB6	-0.0703489	0.0147088
‘RNF32	0.0703282	0.0147381
‘GPR6	-0.0702582	0.0148375
‘C6orf208	-0.0702446	0.0148569
‘AP1M1	-0.0702163	0.0148975
‘USMG5	0.0701785	0.0149515
‘KCNIP1	0.0701742	0.0149578
‘HYMAI	0.0701741	0.014958
‘PRDM9	0.0701532	0.014988
‘TOM1L1	0.070151	0.0149911
‘C21orf59	0.0701504	0.0149921
‘DLG4	-0.0701432	0.0150024
‘EXOSC8	0.0701012	0.015063
‘DYSF	0.0700803	0.0150932
‘NUDCD2	0.0700605	0.0151219
‘NDUFS8	0.0699754	0.0152458
‘HOXA2	0.0699615	0.015266
‘KIAA0892	0.0699585	0.0152705
‘PPA1	-0.0699364	0.0153028
‘C7orf30	-0.0699253	0.0153191
‘TBRG4	-0.0698912	0.0153691
‘RSPRY1	0.0698339	0.0154536
‘NME2	0.0698009	0.0155024
‘C2orf88	-0.0697776	0.0155371
‘SHISA2	0.0696998	0.015653
‘LRRC61	-0.0696289	0.0157592
‘VMAC	-0.0696257	0.0157641
‘TMEM56	-0.0696066	0.0157929
‘ZNF470	0.069583	0.0158283
‘FAM193A	-0.0695746	0.0158411
‘ATXN3	0.0695522	0.015875
‘FRG1	-0.0695251	0.015916
‘GTPBP10	0.0694222	0.0160728
‘NIF3L1	-0.0694215	0.0160738
‘DERL1	0.0693749	0.0161452
‘CPXM2	-0.0693622	0.0161648
‘SPR	0.0692826	0.0162875
‘HOXA10	0.0691435	0.0165042
‘DSCAML1	0.0691019	0.0165694
‘GHITM	0.0690797	0.0166044
‘C17orf91	-0.0690708	0.0166183
‘AMZ2	0.0690673	0.0166238
‘RRP7A	0.0690666	0.016625
‘B9D1	-0.0690375	0.0166709
‘KIAA1704	-0.0689922	0.0167426
‘NMT1	-0.0689523	0.0168059
‘ARHGEF7	-0.0689229	0.0168528
‘SLC12A5	0.0688849	0.0169134
‘RHOBTB3	-0.0688614	0.0169512
‘EXOC4	-0.0688549	0.0169615
‘KIAA1524	0.0688068	0.0170388
‘ZNF324B	0.0687966	0.0170552
‘SLC4A11	-0.068777	0.0170869
‘C13orf23	0.0687176	0.017183
‘GAS2L1	0.0686044	0.0173676
‘ZNF181	-0.0684449	0.0176303
‘PGR	-0.0684164	0.0176778
‘MKX	-0.0683689	0.0177569
‘TRIM27	0.0683571	0.0177766
‘ERLIN1	0.0683231	0.0178336
‘VGLL4	0.0682591	0.017941
‘PRC1	0.068258	0.0179428
‘ACLY	0.0681954	0.0180487
‘MIF	0.0681901	0.0180576
‘GADL1	0.0681854	0.0180655
‘LOC494141	0.0681488	0.0181277
‘MRPL3	-0.0681071	0.0181988
‘TMEM45B	0.0680986	0.0182131
‘SPPL2A	0.0680756	0.0182525
‘ZNF32	-0.0679876	0.0184036
‘C13orf26	-0.0678904	0.0185717
‘ATG9A	-0.0678599	0.0186247
‘HVCN1	-0.067849	0.0186438
‘DAXX	-0.0678375	0.0186636
‘FDPS	0.0678131	0.0187063
‘TM4SF19	-0.0677614	0.0187969
‘KIAA1026	-0.0677184	0.0188724
‘PDPN	-0.0677146	0.0188791
‘SLC6A19	0.0676924	0.0189182
‘GIMAP7	0.0676603	0.018975
‘RPIA	0.0676365	0.0190172
‘FAM188B	-0.0676198	0.0190468
‘ADAMTS14	0.0675884	0.0191025
‘CDYL	-0.0675483	0.019174
‘RPS25	0.0675153	0.0192331
‘RNF139	0.0674131	0.0194168
‘COX18	-0.0673369	0.0195548
‘TNKS	-0.0673055	0.0196119
‘ATP5L	-0.0672991	0.0196235
‘SAP18	-0.0672868	0.0196459
‘LYPD1	0.0672307	0.0197485
‘MCM8	0.0671867	0.0198292
‘CD2BP2	0.0671488	0.019899
‘LIG3	0.0670776	0.0200308
‘ZNF565	-0.0670235	0.0201314
‘BLOC1S3	-0.0670095	0.0201574
‘OTOP3	0.0669949	0.0201846
‘SNIP1	-0.0669853	0.0202025
‘CHMP1B	0.0669841	0.0202048
‘RNASE4	-0.0669427	0.0202823
‘RNF160	-0.066845	0.0204662
‘WFDC3	-0.0667812	0.0205871
‘ZNF620	0.0667542	0.0206385
‘SMC4	0.066711	0.0207209
‘KIAA1407	-0.0665914	0.0209504
‘RAD9A	0.0665729	0.0209861
‘RAB40B	-0.0665562	0.0210184
‘SPSB4	-0.0665366	0.0210563
‘NDUFA4	0.0664904	0.021146
‘NEU3	-0.0664001	0.0213223
‘E4F1	0.0663302	0.0214595
‘TRIM25	0.0662918	0.0215353
‘MAPK1	-0.0662862	0.0215464
‘C6orf115	0.0662171	0.0216834
‘ERBB2	0.0662118	0.0216938
‘SLC9A8	-0.0662058	0.0217058
‘DGCR14	0.066124	0.0218691
‘C4orf3	-0.0660671	0.0219833
‘LARP7	-0.0660382	0.0220414
‘SLC4A2	-0.066036	0.0220459
‘C20orf108	-0.0660273	0.0220634
‘KIF3C	0.0660241	0.0220698
‘FAM55C	0.0660107	0.0220969
‘MMP17	0.0659397	0.0222408
‘SLC33A1	-0.0659281	0.0222644
‘CDK5R2	0.0659127	0.0222958
‘USP37	-0.0658123	0.0225009
‘FRAT1	-0.0657974	0.0225315
‘PLEKHA3	-0.0657942	0.0225381
‘BTBD9	-0.0657705	0.0225868
‘CNTN5	-0.0657674	0.0225931
‘SLC39A10	-0.0657333	0.0226635
‘CPEB1	0.0657307	0.0226689
‘RNF144B	0.065678	0.022778
‘DUT	-0.0656144	0.0229103
‘CAV1	0.0654915	0.0231676
‘CCT4	-0.0654797	0.0231927
‘TDRD6	0.0654456	0.0232645
‘NEIL3	-0.0654015	0.0233579
‘DYNLL1	0.0653371	0.0234947
‘C2orf42	-0.0652139	0.0237585
‘DBP	-0.0651627	0.0238688
‘ZNF791	0.0651209	0.0239594
‘NSUN4	0.0651149	0.0239722
‘TYSND1	0.0650929	0.0240201
‘ELFN1	-0.065089	0.0240285
‘ARRB2	-0.0650427	0.0241294
‘UEVLD	0.0650136	0.0241928
‘SPHK2	0.0650007	0.024221
‘TBC1D15	0.0649864	0.0242523
‘WDR19	-0.0649256	0.0243859
‘ZNF667	0.064866	0.0245172
‘TCTEX1D1	-0.0648097	0.024642
‘PGM3	-0.0648092	0.0246432
‘MRAS	0.0647993	0.0246651
‘ZCCHC9	-0.0647246	0.0248317
‘ZNF16	-0.0646693	0.0249556
‘VTA1	0.0646549	0.0249878
‘VPS16	0.0646406	0.02502
‘ICA1L	0.0646032	0.0251042
‘TIMM22	-0.0645584	0.0252056
‘DHX30	-0.0645462	0.0252331
‘POLR2D	-0.064518	0.0252972
‘DSE	0.0644938	0.0253521
‘HPSE	0.064487	0.0253676
‘GNB2L1	0.0644812	0.025381
‘C20orf43	0.0644587	0.0254322
‘PMS2L11	0.0644522	0.0254469
‘OTOP2	-0.0643944	0.0255792
‘IHH	-0.0643614	0.0256551
‘PCDHAC2	0.0643538	0.0256726
‘BUB1	0.0643395	0.0257054
‘CMC1	-0.0643129	0.0257669
‘YAP1	0.0642828	0.0258363
‘CUL4A	0.0642472	0.0259188
‘ZNF653	0.0642448	0.0259244
‘PGGT1B	-0.0642368	0.025943
‘MRPL49	0.0642208	0.0259802
‘C13orf1	0.0642151	0.0259934
‘HIST3H2BB	-0.0641877	0.0260571
‘C11orf35	-0.0641833	0.0260674
‘HMGB1	0.0641688	0.0261012
‘SLC26A2	0.0641196	0.0262162
‘CDKAL1	-0.0641177	0.0262207
‘C16orf80	0.0639389	0.0266426
‘SLC25A2	-0.0639296	0.0266647
‘INSIG2	-0.0638883	0.0267631
‘UBE2G1	-0.0638744	0.0267961
‘CLDN14	-0.06387	0.0268066
‘CNOT10	-0.0638635	0.0268221
‘PPIA	0.0638067	0.0269582
‘ZNF816A	0.0637817	0.0270183
‘GPR78	-0.0637601	0.0270702
‘TRIM7	0.0637401	0.0271184
‘RAP1A	-0.0637008	0.0272132
‘SARS2	0.0636663	0.0272969
‘KLHL11	-0.0636392	0.0273626
‘RNF123	0.0636329	0.027378
‘C17orf49	0.0636224	0.0274035
‘PTK6	-0.0635532	0.0275724
‘VSNL1	-0.0634756	0.0277629
‘TAF6L	0.0633969	0.0279573
‘PANK2	0.0633328	0.0281164
‘BCR	-0.0632988	0.0282009
‘HTT	0.063286	0.0282329
‘CRLS1	0.0632534	0.0283146
‘PCMTD2	0.0632254	0.0283845
‘AQP1	-0.0631906	0.028472
‘ZNF77	0.0631686	0.0285274
‘ORAI3	-0.0631626	0.0285425
‘ACAT2	0.0631588	0.0285522
‘TES	-0.0631508	0.0285724
‘TCEA2	-0.0631294	0.0286263
‘LENG1	0.0630154	0.0289156
‘TP53RK	-0.063015	0.0289166
‘TMEM102	-0.0629953	0.028967
‘PKIB	-0.0629823	0.0290001
‘CARS2	0.0629668	0.0290399
‘SLC43A1	0.0629611	0.0290545
‘DBI	0.062937	0.0291161
‘RFC3	0.062904	0.0292008
‘SHANK2	0.0628356	0.0293772
‘SART3	-0.06282	0.0294174
‘PLAU	0.0627722	0.0295413
‘CLDN10	0.0627152	0.0296897
‘IGSF8	0.0627053	0.0297154
‘RHBDD3	-0.0627035	0.0297202
‘MBOAT7	-0.0626998	0.0297298
‘EIF5	-0.0626152	0.0299513
‘PSMA2	0.0625355	0.0301615
‘C1orf198	0.0625326	0.030169
‘MRPL4	-0.0625271	0.0301836
‘PDE6B	-0.0624999	0.0302558
‘TTLL4	0.062491	0.0302793
‘VPS37B	0.0624711	0.0303321
‘ANKRD31	-0.0624577	0.0303676
‘CDC42EP3	0.0624454	0.0304003
‘ZPBP	-0.0624198	0.0304687
‘SLC27A1	0.0622071	0.0310402
‘SHBG	0.0621963	0.0310695
‘PROM1	0.0621893	0.0310883
‘FAM149A	-0.0621874	0.0310937
‘AGTRAP	0.0621521	0.0311894
‘C1orf86	0.0621435	0.0312128
‘ATP6V1B2	0.0621422	0.0312165
‘TMEM90B	-0.0621247	0.031264
‘SBNO2	0.0620669	0.031422
‘HOXC6	-0.0620059	0.0315894
‘ALG10B	-0.0620018	0.0316005
‘C11orf88	-0.0619344	0.0317865
‘ZNF555	0.0619039	0.0318708
‘NCOA4	0.0618695	0.0319663
‘PCYT2	-0.0618165	0.0321139
‘PAK4	-0.0617837	0.0322055
‘SFXN5	-0.0617533	0.0322907
‘EPS8	-0.0617432	0.032319
‘MED11	0.0616849	0.0324827
‘LENG9	0.0616675	0.0325319
‘DDX41	-0.0616003	0.0327217
‘TMEM138	0.061588	0.0327565
‘C20orf194	-0.0615727	0.0328001
‘MIR375	-0.0615462	0.0328754
‘GAS5	-0.0614627	0.0331138
‘GRHL2	-0.0614559	0.0331331
‘C14orf28	-0.0613855	0.0333353
‘C2orf86	-0.0613522	0.0334314
‘VCPIP1	-0.0613272	0.0335037
‘LEO1	0.0613078	0.0335598
‘GTF2F2	0.0612251	0.0337999
‘TCF7	0.0612045	0.0338601
‘ST7	0.0612034	0.0338632
‘FAM118A	0.0611137	0.034126
‘AKAP8L	0.0611092	0.0341391
‘LPIN3	-0.0610912	0.0341921
‘SV2B	0.0610897	0.0341965
‘ZNF577	-0.0610772	0.0342332
‘WDR5B	-0.0609058	0.0347413
‘AIFM2	-0.0608905	0.034787
‘USF1	0.0608834	0.0348084
‘MPPE1	-0.0608615	0.0348738
‘CDH13	-0.0608309	0.0349654
‘PIWIL2	-0.0607825	0.035111
‘SLC17A7	-0.0606888	0.035394
‘ACADL	0.0606436	0.035531
‘ALOX12	-0.0605146	0.0359251
‘ZDHHC13	0.0604332	0.0361758
‘SLC44A4	0.0604084	0.0362524
‘C12orf65	0.0602619	0.036708
‘RSPH1	0.0602375	0.0367844
‘SFRS4	-0.0602337	0.0367961
‘GLT8D2	0.0601188	0.0371577
‘HSPA2	-0.0601038	0.037205
‘MAP2K6	0.0601021	0.0372104
‘C7orf31	0.0600966	0.0372278
‘C17orf64	0.0600965	0.037228
‘ALG11	-0.0600858	0.037262
‘ZNF212	0.0600722	0.0373051
‘ZNF304	0.060037	0.0374168
‘ABCE1	-0.0599573	0.0376707
‘RNF14	0.0598392	0.0380499
‘GTPBP2	-0.0597685	0.0382781
‘CAPS2	-0.0597403	0.0383698
‘SCYL3	-0.0596499	0.0386642
‘HSPA8	-0.0596412	0.0386925
‘UVRAG	0.0596231	0.0387519
‘KCNIP3	0.0596178	0.038769
‘MAP4	-0.0596016	0.0388223
‘XPO1	0.0595552	0.0389745
‘PRPF38B	-0.0595529	0.038982
‘TTC9C	0.059546	0.039005
‘TSEN34	-0.0595256	0.0390722
‘C14orf143	0.0594795	0.0392242
‘CCDC102B	0.0594318	0.0393823
‘BACH2	-0.059401	0.0394847
‘ADAT2	0.0593989	0.0394915
‘CAMK2D	0.0592964	0.0398337
‘TTC25	0.0592958	0.0398357
‘RPL36AL	0.0592909	0.0398524
‘CDKN2D	-0.0592458	0.0400036
‘FAM160A2	0.0592242	0.0400764
‘SLMO1	-0.0591014	0.0404917
‘SMG6	-0.0590721	0.0405915
‘GP6	0.0589594	0.0409766
‘PAX6	-0.0589361	0.0410568
‘MIR129.2	-0.0589097	0.0411476
‘KCTD2	0.0588809	0.041247
‘C20orf166	-0.0588759	0.0412641
‘HERC4	0.0588426	0.0413793
‘EIF2AK2	0.0587907	0.0415591
‘NSMCE1	-0.0587622	0.0416581
‘MRM1	-0.0587519	0.0416942
‘EPHA4	-0.0587394	0.0417376
‘BIN2	-0.058728	0.0417774
‘RAB20	0.058705	0.0418576
‘ZIK1	-0.0586706	0.0419782
‘RPS19BP1	0.0585986	0.042231
‘RALA	-0.058587	0.0422717
‘FAM115A	-0.0585714	0.0423266
‘ACVR1C	0.0585484	0.0424081
‘SYNCRIP	0.0585288	0.0424772
‘EFNA4	0.0585273	0.0424827
‘PDHX	0.0585241	0.0424939
‘OPCML	-0.058441	0.0427887
‘ECD	-0.058425	0.0428457
‘ASH2L	-0.0584077	0.0429074
‘CDC23	0.0583695	0.0430441
‘SCRN1	0.0582753	0.0433822
‘PDCL3	-0.0582517	0.0434674
‘FAM53C	0.0582095	0.0436198
‘ERICH1	-0.0582085	0.0436233
‘RAB3IP	-0.0581748	0.0437453
[truncated: 2,720 more rows]

## Sheet: Table S2
Table S2. The correlation between the SIMPO-TSS1500 scores and mRNA transcription average values of genes.
Gene name	Rhoa	P-valuea
‘DHCR24	-0.331902	0
‘DHX38	0.25392	0
‘EGLN2	0.283775	0
‘EIF4E3	-0.287421	0
‘ELK4	0.254208	0
‘ENOSF1	-0.569653	0
‘ETV5	0.243176	0
‘EXOSC6	-0.248651	0
‘FAM134B	-0.304599	0
‘AMDHD1	-0.386891	0
‘GABBR1	-0.234805	0
‘GGPS1	0.311173	0
‘GMPPB	0.249946	0
‘GPER	0.540788	0
‘GPR137B	0.250211	0
‘GPR172A	-0.236513	0
‘HECTD1	0.256219	0
‘HLA-DMB	0.237199	0
‘HLA-DOA	-0.275397	0
‘HOXA5	0.28612	0
‘HRSP12	-0.273244	0
‘LASS4	0.270953	0
‘LIAS	-0.250833	0
‘LIMK2	-0.255487	0
‘LOC653113	0.314353	0
‘LOC654433	-0.581872	0
‘LQK1	0.352054	0
‘LSP1	-0.282637	0
‘MCOLN2	0.315702	0
‘MFSD5	0.369661	0
‘MLLT11	-0.32463	0
‘MRPL51	0.263661	0
‘NFIA	-0.243736	0
‘ATP6V0D1	0.293798	0
‘OAF	-0.238673	0
‘PARP9	0.254719	0
‘PER3	0.506385	0
‘PHF19	0.283382	0
‘BAHD1	-0.250784	0
‘PNKD	-0.441636	0
‘POLR2L	0.280601	0
‘POP1	0.276754	0
‘PSMB9	0.355022	0
‘ACCS	-0.27462	0
‘RNF135	0.260181	0
‘RPL8	-0.297178	0
‘RRM1	-0.239117	0
‘RSF1	-0.251762	0
‘SACM1L	-0.259819	0
‘BRAF	-0.258705	0
‘BSG	-0.245023	0
‘SPAG1	0.293765	0
‘SPIRE1	0.261703	0
‘SULT1A1	-0.253611	0
‘TAF1D	-0.260927	0
‘TMEM176B	-0.248414	0
‘TMEM51	0.268589	0
‘TMEM88	0.263762	0
‘TNFRSF10A	-0.43697	0
‘TP53INP1	0.291268	0
‘TRIOBP	-0.313683	0
‘TSPAN4	-0.395185	0
‘C14orf167	0.251749	0
‘UTP18	-0.237484	0
‘VPRBP	0.270914	0
‘ZMAT5	0.253454	0
‘ZNF644	-0.281709	0
‘ZNF83	-0.282848	0
‘ACTR6	0.248546	0
‘C3orf14	-0.238406	0
‘C6orf114	-0.237393	0
‘C9orf25	0.283498	0
‘CBLN3	-0.301841	0
‘AFF1	-0.254501	0
‘CPEB2	0.246377	0
‘CSGALNACT1	-0.250195	0
‘CUX1	-0.249987	0
‘FGD6	0.233291	2.22045e-16
‘PREPL	-0.233402	2.22045e-16
‘BCAS3	-0.233766	2.22045e-16
‘ICMT	-0.230635	4.44089e-16
‘LGALS12	-0.232788	4.44089e-16
‘RBM8A	-0.232517	4.44089e-16
‘SLC39A4	0.231557	4.44089e-16
‘C14orf119	-0.230866	4.44089e-16
‘NR2F6	0.230083	6.66134e-16
‘PRKACA	-0.229889	6.66134e-16
‘RNF2	-0.228845	8.88178e-16
‘C17orf95	0.227015	1.77636e-15
‘HES4	-0.225746	2.22045e-15
‘C12orf57	0.225341	2.66454e-15
‘NUCB1	0.224798	3.10862e-15
‘IFITM1	0.224416	3.55271e-15
‘NIF3L1	0.224406	3.55271e-15
‘RAB4B	0.223798	3.9968e-15
‘CNOT8	0.223821	3.9968e-15
‘HLA-F	-0.222052	6.66134e-15
‘C21orf33	0.222076	6.66134e-15
‘MGST1	-0.221297	8.43769e-15
‘SMEK2	-0.220861	9.54792e-15
‘CDK5	0.220822	9.76996e-15
‘FAM120A	0.218916	1.64313e-14
‘VARS2	0.217844	2.22045e-14
‘NEDD1	0.217314	2.57572e-14
‘SFRP4	0.215128	4.72955e-14
‘CNDP2	-0.214513	5.59552e-14
‘C7orf53	0.214014	6.43929e-14
‘APITD1	-0.213471	7.4607e-14
‘BTBD7	0.21198	1.1191e-13
‘HAGHL	0.211911	1.13687e-13
‘ZCCHC2	-0.211696	1.20792e-13
‘NSMAF	-0.21092	1.4877e-13
‘DHX58	-0.210527	1.65423e-13
‘NLGN1	0.210343	1.73639e-13
‘PEX11B	-0.21006	1.87406e-13
‘OPN3	0.20926	2.32259e-13
‘MAP4K4	-0.209028	2.47136e-13
‘PIK3R1	0.208449	2.88436e-13
‘AGPAT3	-0.208183	3.0953e-13
‘STX10	0.20742	3.78808e-13
‘UGT1A6	-0.205728	5.91971e-13
‘WIPF1	0.20552	6.25278e-13
‘B3GALNT2	-0.204164	8.90843e-13
‘VENTX	-0.204038	9.20597e-13
‘SLC7A6OS	-0.203952	9.41469e-13
‘XRCC6	0.2039	9.54348e-13
‘DNAJC11	-0.202735	1.29075e-12
‘ARL6IP4	-0.202349	1.42641e-12
‘NCRNA00092	-0.202332	1.43219e-12
‘GJB6	-0.201773	1.65379e-12
‘SULF2	-0.201772	1.65468e-12
‘LITAF	0.201498	1.77547e-12
‘UCRC	-0.199444	3.00027e-12
‘VPS26B	-0.198473	3.83649e-12
‘SLC47A1	-0.198131	4.18288e-12
‘ZNF717	0.198046	4.27436e-12
‘PPP2R5D	-0.198005	4.31788e-12
‘TCP11L1	0.197979	4.3463e-12
‘C17orf90	-0.197744	4.61142e-12
‘REL	-0.197717	4.64295e-12
‘SFRS6	-0.197082	5.4472e-12
‘NUDT1	0.195797	7.51044e-12
‘CHD3	-0.195712	7.67209e-12
‘CSNK1E	-0.195621	7.84706e-12
‘PRDM8	0.195597	7.89502e-12
‘IFT140	0.195533	8.02247e-12
‘DCTN4	0.194359	1.07341e-11
‘SRR	0.193954	1.18647e-11
‘MASTL	-0.19372	1.25688e-11
‘KIAA0947	-0.193551	1.31037e-11
‘CHEK1	0.193531	1.31668e-11
‘CASP8	-0.19326	1.40763e-11
‘CIDEB	0.193115	1.45857e-11
‘NOP16	-0.193056	1.47993e-11
‘LDB1	-0.193018	1.49376e-11
‘SLC22A18	-0.192366	1.75282e-11
‘TCP1	-0.192333	1.76699e-11
‘DCBLD1	0.192247	1.80433e-11
‘BCL2	-0.192088	1.87588e-11
‘ABCB9	0.191354	2.24349e-11
‘DCLRE1B	0.190901	2.50464e-11
‘WBP2	-0.190742	2.60316e-11
‘RCAN1	-0.190684	2.63984e-11
‘FNBP1L	-0.190599	2.69544e-11
‘AARSD1	0.190546	2.73017e-11
‘DLEU1	0.19044	2.80098e-11
‘ANKS1B	0.189825	3.24993e-11
‘TMEM68	-0.188846	4.11373e-11
‘SLC25A28	-0.188539	4.42761e-11
‘NUDCD1	-0.188382	4.59739e-11
‘SNORD56	0.188372	4.60902e-11
‘NNT	-0.18829	4.70037e-11
‘TRIM27	0.188222	4.77689e-11
‘ANAPC13	-0.187568	5.58482e-11
‘MYADM	-0.18731	5.93867e-11
‘ANKRD57	-0.186555	7.10543e-11
‘DALRD3	0.185613	8.87903e-11
‘ZNF532	0.185392	9.35216e-11
‘CPEB3	0.184232	1.22796e-10
‘LGALS8	-0.18386	1.33958e-10
‘DHRS9	-0.183684	1.3958e-10
‘TTC9	0.18314	1.58452e-10
‘SCYL2	-0.183057	1.61517e-10
‘LTB4R2	0.182986	1.6421e-10
‘ADAM19	-0.182594	1.79885e-10
‘GTF2E1	0.182502	1.83741e-10
‘FTH1	-0.182427	1.8697e-10
‘C1orf83	-0.182295	1.92781e-10
‘FNDC3B	-0.181832	2.14552e-10
‘ERRFI1	-0.181461	2.33721e-10
‘LOC93622	-0.181041	2.57459e-10
‘SYNCRIP	0.180854	2.68775e-10
‘FGFR1OP	-0.180838	2.69744e-10
‘SLC25A24	0.180651	2.81537e-10
‘SLC25A35	-0.180536	2.89082e-10
‘NDUFA11	0.180387	2.99102e-10
‘CSNK2B	0.180265	3.07575e-10
‘EEF1D	0.180239	3.09411e-10
‘STYXL1	-0.18014	3.16539e-10
‘POP7	0.180016	3.2561e-10
‘INO80E	0.179993	3.27309e-10
‘MIIP	0.179719	3.48517e-10
‘FAM195B	-0.179712	3.49069e-10
‘SLC12A2	0.178919	4.181e-10
‘ISCU	0.178761	4.33322e-10
‘GJC1	-0.178466	4.63384e-10
‘SLC24A4	0.1777	5.50948e-10
‘SPATA20	-0.17758	5.66078e-10
‘SFRS12	-0.177281	6.05515e-10
‘TMEM217	0.176892	6.60802e-10
‘FAM119B	-0.176359	7.44593e-10
‘C19orf52	0.176136	7.8268e-10
‘FZD4	-0.175695	8.63688e-10
‘PIGP	-0.174621	1.09667e-09
‘KCTD12	0.174446	1.14e-09
‘DBI	-0.173934	1.27657e-09
‘FAM46A	0.173726	1.33645e-09
‘ME3	-0.173685	1.34846e-09
‘SIRT2	0.173585	1.37868e-09
‘ZNF141	-0.173299	1.46828e-09
‘FZD1	-0.17304	1.55423e-09
‘PHLDA3	-0.173017	1.56213e-09
‘RBM7	-0.172982	1.57412e-09
‘ZNRD1	0.172551	1.73023e-09
‘MRTO4	0.172393	1.79098e-09
‘CLIP4	-0.172193	1.87112e-09
‘MRPL36	0.17201	1.94702e-09
‘FBXO42	-0.17196	1.96878e-09
‘CNIH2	0.171349	2.24864e-09
‘CCDC76	-0.171287	2.27909e-09
‘FUS	0.171128	2.35956e-09
‘PDE3B	-0.170576	2.65917e-09
‘RORC	0.1703	2.82267e-09
‘MSLN	0.170264	2.84465e-09
‘PPIL5	-0.16955	3.31822e-09
‘HLA-DRA	0.169382	3.44034e-09
‘DENND4A	0.169166	3.60337e-09
‘PTEN	0.169036	3.70546e-09
‘NTN4	0.168804	3.89389e-09
‘FUCA1	-0.168712	3.9719e-09
‘LIPT1	-0.168619	4.05134e-09
‘NBEAL2	-0.168366	4.27626e-09
‘KIAA1033	-0.168306	4.33157e-09
‘KCNMB3	-0.168257	4.37725e-09
‘EED	-0.168147	4.48152e-09
‘PAOX	-0.167798	4.82723e-09
‘RUNX1T1	-0.167701	4.92722e-09
‘HS2ST1	-0.167577	5.05965e-09
‘CENPL	-0.167468	5.17807e-09
‘HDGF	0.167285	5.38272e-09
‘HIVEP1	0.167261	5.41044e-09
‘WNT2B	0.167177	5.50735e-09
‘SKP1	-0.166471	6.39515e-09
‘IWS1	-0.166004	7.05632e-09
‘AKT1S1	0.16568	7.55405e-09
‘CDK4	0.165679	7.55619e-09
‘UBTD1	-0.165551	7.76209e-09
‘FAM65B	0.165444	7.93811e-09
‘SLC24A3	-0.165162	8.42243e-09
‘RNH1	0.164981	8.74639e-09
‘C19orf23	0.164867	8.95848e-09
‘ROGDI	0.164732	9.21558e-09
‘ZNF384	0.164667	9.34107e-09
‘TNNI2	0.164589	9.4934e-09
‘MYH11	-0.164175	1.03498e-08
‘BNIP3	-0.163646	1.15536e-08
‘DBNDD2	-0.162875	1.35536e-08
‘C6orf120	-0.162806	1.37474e-08
‘EHBP1	0.162768	1.38557e-08
‘PRDX5	-0.162735	1.3952e-08
‘SBDSP	-0.162276	1.53348e-08
‘PEX5	0.162173	1.56646e-08
‘ZNF398	-0.162047	1.60743e-08
‘TPBG	-0.161983	1.62887e-08
‘PIK3R3	-0.161865	1.66851e-08
‘CLPTM1	-0.161625	1.75283e-08
‘NCAPD3	-0.161376	1.84443e-08
‘CEMP1	-0.161365	1.84869e-08
‘PLAGL1	-0.161209	1.90877e-08
‘IFT122	0.161208	1.90918e-08
‘TRIM67	-0.161069	1.96403e-08
‘PLK2	0.160596	2.16315e-08
‘SUFU	-0.160336	2.28077e-08
‘CORO2B	0.160327	2.28459e-08
‘HDLBP	-0.160324	2.28633e-08
‘GPN1	0.159742	2.57302e-08
‘SLC25A19	0.159697	2.59643e-08
‘HMGA1	0.159484	2.71084e-08
‘CHI3L2	0.159404	2.75524e-08
‘FGFRL1	0.159372	2.77276e-08
‘GPN3	0.159326	2.79884e-08
‘GIMAP7	-0.159133	2.91023e-08
‘BIK	0.158895	3.05305e-08
‘RFX4	0.158578	3.25439e-08
‘LMF2	0.158305	3.43823e-08
‘ICAM2	-0.158108	3.57635e-08
‘AGAP3	0.158107	3.57765e-08
‘SRPR	-0.157958	3.68609e-08
‘TJP2	-0.157819	3.78964e-08
‘TAP1	-0.157819	3.78982e-08
‘NFKB2	-0.157666	3.90756e-08
‘FCHO2	0.157637	3.93023e-08
‘RDH10	-0.157516	4.02625e-08
‘SMARCAD1	-0.157261	4.23661e-08
‘TMEM104	-0.157045	4.42291e-08
‘ITPR2	-0.156983	4.47821e-08
‘ATPAF1	-0.156572	4.85944e-08
‘TDRD3	-0.156526	4.90444e-08
‘DDAH2	0.156382	5.04693e-08
‘FRAS1	0.156131	5.30442e-08
‘SETMAR	-0.155534	5.968e-08
‘C20orf201	-0.155431	6.09059e-08
‘ATP8B2	-0.155312	6.2354e-08
‘SGTB	0.155287	6.26615e-08
‘TTLL5	0.154895	6.76908e-08
‘LRRC45	0.154466	7.36322e-08
‘C14orf45	0.154164	7.81233e-08
‘HIST1H2AL	0.154111	7.89359e-08
‘VHL	-0.154045	7.99578e-08
‘GATAD2B	-0.153995	8.07374e-08
‘AHI1	-0.153759	8.45496e-08
‘TGFBR3	0.153602	8.7171e-08
‘FOXD2	0.153581	8.75403e-08
‘DUSP3	-0.15352	8.8571e-08
‘ZNF610	0.153395	9.07536e-08
‘RWDD3	-0.153378	9.10677e-08
‘NR3C2	-0.153364	9.13173e-08
‘TMEM116	0.153179	9.46474e-08
‘C20orf94	-0.152859	1.00729e-07
‘RCOR3	-0.152585	1.06212e-07
‘WARS	0.152143	1.15688e-07
‘CD63	0.15185	1.22426e-07
‘HIGD2B	-0.151508	1.30748e-07
‘RSPRY1	-0.151444	1.32362e-07
‘TM2D2	-0.151409	1.33268e-07
‘ICA1L	0.150908	1.46704e-07
‘ESR1	-0.150835	1.48774e-07
‘C8orf51	0.150818	1.49244e-07
‘PIK3CA	-0.150226	1.67134e-07
‘CACNB3	0.150148	1.69615e-07
‘SYT17	-0.149977	1.75241e-07
‘MAGI3	-0.149836	1.8002e-07
‘C11orf17	0.149759	1.8265e-07
‘CEP290	-0.149755	1.82817e-07
‘CMC1	0.1495	1.9187e-07
‘R3HDM1	0.149403	1.95452e-07
‘ISG20L2	0.149335	1.97991e-07
‘C17orf102	-0.149165	2.04447e-07
‘LOC728448	0.149092	2.07303e-07
‘CYB5R2	0.14892	2.1415e-07
‘PEMT	0.148649	2.25414e-07
‘PTTG1IP	0.148553	2.29523e-07
‘CITED2	0.148243	2.43314e-07
‘TBP	0.147917	2.58709e-07
‘ASCL2	0.147851	2.61927e-07
‘MALT1	-0.14779	2.64938e-07
‘SBDS	-0.147658	2.71561e-07
‘TUBGCP2	0.147616	2.73715e-07
‘GAD2	-0.147392	2.85459e-07
‘TAF7	-0.147285	2.91238e-07
‘CNTN2	0.146954	3.09781e-07
‘GTF3C1	-0.146913	3.12158e-07
‘MARCH8	-0.146739	3.22508e-07
‘THRAP3	0.14655	3.34056e-07
‘NR1H3	-0.146174	3.5819e-07
‘DOLK	-0.146041	3.67128e-07
‘LPAR2	0.145003	4.44821e-07
‘SCNM1	0.144128	5.22352e-07
‘C12orf4	-0.144095	5.2553e-07
‘BAG5	0.143403	5.96289e-07
‘UGDH	0.143231	6.15227e-07
‘THOC6	0.14249	7.03881e-07
‘HSPE1	0.14239	7.16712e-07
‘WDR26	0.142316	7.26409e-07
‘SLC44A4	0.14195	7.75975e-07
‘PDE3A	-0.141884	7.85233e-07
‘CHMP2A	0.141725	8.08095e-07
‘ASH2L	0.141707	8.10763e-07
‘ITGA7	-0.141648	8.19404e-07
‘WDR8	0.141345	8.65323e-07
‘DCLRE1A	0.14127	8.77043e-07
‘NAT15	-0.140714	9.68897e-07
‘TRPT1	-0.140621	9.85093e-07
‘CENPN	0.140609	9.87216e-07
‘DLC1	0.140511	1.00467e-06
‘TRADD	-0.140308	1.04183e-06
‘MOCS3	0.140251	1.05243e-06
‘RPL19	-0.140121	1.07714e-06
‘C8orf58	0.139962	1.10801e-06
‘CYC1	-0.139956	1.10912e-06
‘CSTF2T	-0.139955	1.10934e-06
‘RB1	-0.139731	1.15445e-06
‘POU6F1	-0.139632	1.17495e-06
‘HOXC4	0.139492	1.20445e-06
‘MPHOSPH6	0.139405	1.22331e-06
‘CASP3	0.139307	1.24472e-06
‘SPAG7	0.139295	1.24741e-06
‘RXFP3	0.139247	1.25794e-06
‘CCDC121	-0.139103	1.29046e-06
‘SLC7A7	-0.139062	1.29989e-06
‘RAN	0.139049	1.30279e-06
‘DHODH	0.138977	1.31963e-06
‘TNIP2	0.138863	1.3464e-06
‘HAND1	-0.138496	1.43627e-06
‘UPF2	-0.138399	1.4611e-06
‘AGBL5	0.138294	1.48835e-06
‘LRP5L	0.138259	1.49746e-06
‘KEAP1	-0.13795	1.58104e-06
‘CEP350	0.137941	1.58371e-06
‘CYP4V2	-0.137725	1.64476e-06
‘FAM60A	-0.137718	1.64673e-06
‘CDCA3	0.137622	1.67463e-06
‘NDRG2	0.137621	1.67506e-06
‘CNTROB	0.137521	1.70438e-06
‘MBNL1	-0.137401	1.74064e-06
‘ECHDC1	0.137089	1.83815e-06
‘POU2F2	0.137087	1.8389e-06
‘SENP3	0.137027	1.85823e-06
‘CCDC78	0.137021	1.85998e-06
‘BZW2	0.136715	1.96188e-06
‘NBL1	0.136685	1.9722e-06
‘AMZ2	0.136446	2.05587e-06
‘PRDX6	0.135861	2.27494e-06
‘FBXO30	-0.135827	2.28842e-06
‘TIAL1	0.13563	2.36789e-06
‘GRK7	-0.135436	2.44832e-06
‘MGAT5B	0.135244	2.53048e-06
‘NACC1	-0.135178	2.55968e-06
‘FAM173B	0.13516	2.56736e-06
‘FLI1	0.135034	2.6237e-06
‘PLD6	-0.134803	2.73009e-06
‘ELOVL1	-0.134633	2.81052e-06
‘ARHGAP27	0.134584	2.83421e-06
‘SAMD10	-0.134227	3.01267e-06
‘PAK1IP1	-0.134212	3.02074e-06
‘PLEKHO2	0.134179	3.0376e-06
‘AKT2	0.133811	3.23467e-06
‘TAF6L	-0.133794	3.24397e-06
‘MAK16	-0.133759	3.26326e-06
‘SOX2	0.133702	3.29543e-06
‘ZNF576	-0.133575	3.36729e-06
‘C1orf93	-0.133425	3.45442e-06
‘ARHGAP20	-0.133273	3.54455e-06
‘UBE2D3	0.13311	3.64368e-06
‘PAIP2	0.133073	3.66679e-06
‘UFD1L	0.132966	3.7339e-06
‘LRP12	-0.132929	3.75739e-06
‘RHBDF1	0.132909	3.76997e-06
‘SLC2A2	-0.132806	3.83662e-06
‘SEPN1	-0.132781	3.85259e-06
‘TNNT2	0.132638	3.94694e-06
‘GTF2A1	0.132537	4.01495e-06
‘MAP3K10	0.132511	4.03251e-06
‘ZBTB40	-0.132483	4.05169e-06
‘EIF3J	-0.132399	4.10916e-06
‘CLIC1	-0.132103	4.3194e-06
‘MAD2L2	0.132071	4.34266e-06
‘TSC22D2	-0.131877	4.48724e-06
‘ADCY4	-0.131859	4.5005e-06
‘AHNAK2	-0.131685	4.63387e-06
‘GNA13	-0.131446	4.82304e-06
‘FASTKD3	-0.131438	4.83022e-06
‘RREB1	-0.131431	4.83557e-06
‘SYT3	-0.131321	4.92555e-06
‘LUC7L2	-0.131317	4.92838e-06
‘CYB5R3	0.131275	4.96376e-06
‘RABGAP1L	-0.131119	5.09438e-06
‘TXNDC17	-0.130826	5.35002e-06
‘RUNX2	-0.130723	5.44229e-06
‘C14orf133	0.130602	5.55388e-06
‘C1orf61	0.130591	5.56395e-06
‘TUBB	0.130465	5.68179e-06
‘NFYA	0.130306	5.83341e-06
‘TMEM132E	0.130159	5.97819e-06
‘IPMK	0.129888	6.25219e-06
‘RFX7	-0.129664	6.48862e-06
‘NCRNA00081	0.129539	6.6236e-06
‘POMGNT1	0.129263	6.93319e-06
‘PPT2	0.12914	7.07468e-06
‘SCUBE3	-0.129139	7.0757e-06
‘C14orf79	0.129109	7.11071e-06
‘ATP2C1	-0.129044	7.18713e-06
‘PANX2	-0.129011	7.22684e-06
‘TIMM9	0.128992	7.2488e-06
‘FLJ11235	0.128935	7.31787e-06
‘SON	-0.128895	7.36625e-06
‘ILK	0.128878	7.3864e-06
‘H2AFJ	-0.128878	7.38682e-06
‘PRICKLE4	0.128836	7.43789e-06
‘POLR2H	0.128694	7.61357e-06
‘GJC2	-0.128647	7.67226e-06
‘WNT5B	0.128422	7.96062e-06
‘DSTYK	-0.128406	7.98102e-06
‘NUDT21	-0.128352	8.05203e-06
‘TNNC1	0.128175	8.28901e-06
‘UROS	-0.128165	8.30269e-06
‘CA6	0.128156	8.31485e-06
‘MSH6	0.127842	8.75265e-06
‘EXOC8	-0.12774	8.89935e-06
‘PIH1D2	-0.12749	9.26857e-06
‘GSTP1	-0.127455	9.32228e-06
‘NEDD4L	-0.127284	9.58395e-06
‘BUD31	-0.12726	9.62229e-06
‘ITPK1	-0.127201	9.71485e-06
‘TPM4	0.127196	9.72159e-06
‘FGFR4	0.12713	9.82767e-06
‘MTUS1	0.127085	9.89841e-06
‘MYO1D	-0.127001	1.00343e-05
‘LYRM4	0.126831	1.03146e-05
‘CSGALNACT2	-0.126794	1.03773e-05
‘PBXIP1	-0.126743	1.04624e-05
‘ATM	-0.126556	1.0784e-05
‘HLA-G	-0.126495	1.08909e-05
‘SLC3A2	0.126315	1.12114e-05
‘ANKRD32	-0.1263	1.12395e-05
‘C18orf1	0.12593	1.19292e-05
‘SNRPA	-0.125873	1.20383e-05
‘GRSF1	-0.125864	1.20556e-05
‘RTN1	0.125825	1.21329e-05
‘C5orf37	-0.125636	1.25069e-05
‘GOLGA8B	-0.125522	1.27376e-05
‘DICER1	-0.125319	1.31571e-05
‘KIAA1967	0.125316	1.31641e-05
‘CHST2	0.124971	1.39101e-05
‘RNF165	-0.124828	1.42325e-05
‘RTN4	-0.124783	1.43343e-05
‘C14orf159	0.124738	1.44365e-05
‘STOX1	-0.124583	1.47981e-05
‘TCEA2	0.124487	1.50267e-05
‘THAP2	-0.124318	1.54365e-05
‘CCDC88C	0.124305	1.5467e-05
‘TAX1BP3	-0.124302	1.54748e-05
‘GPX4	0.124299	1.54809e-05
‘POLR2I	-0.124223	1.5669e-05
‘ZZEF1	-0.124218	1.56831e-05
‘ATP5SL	-0.124208	1.57085e-05
‘FZR1	-0.124185	1.57659e-05
‘WNK1	0.124125	1.59153e-05
‘PRR5	-0.124012	1.62022e-05
‘PRDM9	-0.123671	1.71033e-05
‘VRK3	0.123647	1.71681e-05
‘GPR137C	-0.123642	1.71802e-05
‘C2orf34	-0.12363	1.72122e-05
‘HSD3B7	0.123579	1.7353e-05
‘TAPBPL	0.123557	1.74142e-05
‘SLTM	-0.123467	1.76634e-05
‘ASCC1	0.123465	1.76687e-05
‘SPRY2	-0.123408	1.78278e-05
‘C19orf40	-0.123371	1.79306e-05
‘MYO5A	-0.123305	1.81187e-05
‘LOC492303	-0.12323	1.8335e-05
‘LSM2	0.122852	1.94592e-05
‘IMP4	0.122815	1.95707e-05
‘CCDC59	-0.122789	1.96506e-05
‘ACADM	0.122773	1.97021e-05
‘HIST1H3B	0.122729	1.98387e-05
‘HSD17B8	0.122694	1.99469e-05
‘TARBP1	-0.12266	2.00543e-05
‘PARS2	-0.122529	2.04698e-05
‘SERPINA1	-0.12238	2.09543e-05
‘PLEKHA1	0.122357	2.10287e-05
‘TRIM2	0.122267	2.13277e-05
‘GNB5	-0.122197	2.15626e-05
‘BCL7C	0.122051	2.20591e-05
‘SLC30A1	-0.122023	2.21559e-05
‘FBN1	-0.121959	2.23776e-05
‘ZNF326	-0.12176	2.30846e-05
‘ST6GAL2	-0.121701	2.32964e-05
‘TRMT112	0.121553	2.38381e-05
‘RPS2	0.121532	2.3916e-05
‘CCNK	-0.12149	2.40743e-05
‘SEMA7A	0.121461	2.41811e-05
‘KCNQ1OT1	-0.121315	2.47357e-05
‘ENO1	0.121141	2.54152e-05
‘MRPL54	-0.120994	2.59999e-05
‘IL21R	0.120719	2.71302e-05
‘SH3GLB1	-0.120668	2.73446e-05
‘ZFP36L1	0.120652	2.74139e-05
‘C1orf109	0.120549	2.78519e-05
‘CBLN1	-0.120521	2.79737e-05
‘INSR	-0.120385	2.85649e-05
‘WDR75	-0.120316	2.88684e-05
‘CLK1	0.120308	2.89067e-05
‘C5orf41	-0.120062	3.00232e-05
‘PUF60	-0.119983	3.0386e-05
‘ITGB1BP1	-0.119868	3.09315e-05
‘SCO2	-0.119721	3.16323e-05
‘ETV6	-0.119678	3.18424e-05
‘TCHP	-0.119491	3.27702e-05
‘ANKRD11	0.11944	3.30282e-05
‘TSPAN18	0.119311	3.36834e-05
‘ARV1	0.119235	3.40775e-05
‘KCNQ5	0.119209	3.42139e-05
‘EVC2	-0.1192	3.42616e-05
‘TTC3	-0.119099	3.479e-05
‘FAM59A	0.11903	3.51631e-05
‘MARVELD1	0.119026	3.51814e-05
‘ITSN1	0.118886	3.59396e-05
‘CHD5	0.118505	3.80878e-05
‘GGH	-0.118492	3.81589e-05
‘HMX3	-0.118417	3.85976e-05
‘DEPDC4	0.117922	4.1601e-05
‘C14orf43	0.1178	4.23785e-05
‘DSP	-0.117752	4.26854e-05
‘SERGEF	0.117433	4.47878e-05
‘AHSA1	-0.117337	4.54378e-05
‘PVRL3	0.117326	4.55149e-05
‘MUC6	0.117232	4.61642e-05
‘CHD1L	0.117104	4.70619e-05
‘ST7L	0.116987	4.78925e-05
‘ZNF132	0.116959	4.80951e-05
‘INF2	-0.116953	4.81407e-05
‘SNORD116-2	-0.116953	4.81418e-05
‘AMPD3	-0.116895	4.85605e-05
‘CAST	0.116866	4.87692e-05
‘MAP4K5	0.11679	4.93287e-05
‘TOM1	0.116503	5.14976e-05
‘C19orf54	0.116439	5.19926e-05
‘STARD4	-0.116252	5.34633e-05
‘GPBP1L1	-0.116164	5.41677e-05
‘PDE5A	0.116062	5.50003e-05
‘MRPL2	0.116057	5.50355e-05
‘FANCF	-0.116039	5.51903e-05
‘LOC100134229	-0.115912	5.62418e-05
‘TTLL6	-0.115825	5.69724e-05
‘GRAMD3	-0.115811	5.70901e-05
‘MIR1228	0.11573	5.77802e-05
‘VPS37C	-0.115719	5.78768e-05
‘GPR157	-0.115647	5.84964e-05
‘THAP10	0.11563	5.86427e-05
‘GATA4	-0.115564	5.92208e-05
‘TBC1D17	-0.115532	5.95014e-05
‘PPIL3	0.115334	6.12813e-05
‘PPP4C	-0.115168	6.27984e-05
‘SLC5A6	-0.114997	6.44074e-05
‘HIST2H2AC	-0.114811	6.62063e-05
‘MCPH1	-0.114595	6.83431e-05
‘DZIP1L	-0.114588	6.84154e-05
‘GCK	0.114536	6.89407e-05
‘FLJ45983	-0.114519	6.91086e-05
‘HIST2H2BF	-0.114509	6.9211e-05
‘SLC35B1	0.114475	6.95636e-05
‘NAT6	0.114423	7.00898e-05
‘SND1	-0.114321	7.11517e-05
‘C2orf88	0.114246	7.19428e-05
‘HIST1H2AM	-0.11423	7.21038e-05
‘ZFP36L2	-0.114185	7.25912e-05
‘FTSJD1	-0.114101	7.34865e-05
‘ANKRD56	-0.114063	7.38957e-05
‘HPSE	-0.11406	7.39313e-05
‘SRI	0.113904	7.56429e-05
‘SCOC	-0.113875	7.59546e-05
‘RBM44	-0.113857	7.61641e-05
‘CSTF1	0.113845	7.62924e-05
‘HEBP1	-0.113838	7.63768e-05
‘SMYD3	0.11383	7.64614e-05
‘UBE2C	-0.113814	7.66377e-05
‘RRAGC	0.113376	8.17066e-05
‘RGS19	0.113309	8.2506e-05
‘LOC100125556	0.113257	8.31329e-05
‘MEST	-0.113244	8.32946e-05
‘CADPS2	0.113079	8.53172e-05
‘NR2F2	-0.113065	8.54916e-05
‘SNX27	-0.113037	8.58305e-05
‘GLI3	-0.112782	8.90707e-05
‘ITGA1	-0.112751	8.9475e-05
‘CCND2	-0.112721	8.98616e-05
‘TSEN2	0.112709	9.00207e-05
‘WDR3	-0.11258	9.17142e-05
‘IPO13	-0.112441	9.35778e-05
‘LONP1	0.11241	9.39978e-05
‘UBXN2A	0.112394	9.42175e-05
‘CTBP1	0.112342	9.49278e-05
‘NOM1	0.11233	9.5098e-05
‘RAB1A	0.112204	9.68369e-05
‘RTCD1	-0.112119	9.80427e-05
‘SPRR4	-0.111776	0.000103004
‘MEG8	-0.111752	0.000103364
‘SHOC2	-0.111705	0.000104056
‘KANK2	-0.111672	0.000104558
‘PPP1R15B	-0.111664	0.000104671
‘CLCF1	0.111556	0.00010632
‘EIF4A3	0.111539	0.000106576
‘C4orf29	0.111413	0.000108526
‘ACVRL1	0.111371	0.000109177
‘SSX2IP	0.111258	0.000110954
‘SNX17	-0.111197	0.000111936
‘CKB	0.111183	0.000112149
‘RBM38	0.110984	0.000115385
‘PAX9	0.110911	0.000116595
‘ETV1	-0.11091	0.000116624
‘ETV4	-0.110887	0.000116998
‘GPATCH2	-0.110866	0.000117359
‘WIPI2	0.11077	0.000118973
‘C2orf28	0.110668	0.000120715
‘ESPN	-0.110622	0.000121516
‘KBTBD4	0.110521	0.000123274
‘DRAP1	0.11042	0.000125059
‘LMO2	-0.110318	0.000126886
‘PSMA1	0.110154	0.000129867
‘KCNMA1	-0.110038	0.000132021
‘SEMA4B	-0.109964	0.000133411
‘TRPV1	-0.10992	0.000134253
‘CUGBP1	-0.109918	0.000134295
‘LYN	-0.109891	0.000134811
‘KIF2A	-0.109853	0.000135534
‘THAP5	0.109821	0.000136139
‘C1orf59	0.109808	0.00013639
‘FIG4	0.109797	0.000136612
‘FAHD1	0.109569	0.000141079
‘SLAIN1	0.109537	0.000141731
‘RNASE4	-0.109526	0.000141945
‘DHX57	-0.109462	0.000143236
‘EIF2B4	0.10944	0.000143689
‘C17orf39	0.109379	0.000144916
‘ZNF302	-0.109369	0.00014512
‘GATM	-0.109206	0.000148492
‘C18orf22	0.109092	0.000150902
‘GAB1	-0.108999	0.000152883
‘TMEM87A	-0.108937	0.000154229
‘NCAPD2	0.10867	0.000160103
‘SLC1A5	0.108651	0.000160545
‘CCT7	0.108608	0.000161502
‘SNURF	-0.108492	0.000164142
‘TADA2A	0.108178	0.000171526
‘DBP	-0.108072	0.000174077
‘CASP7	0.107785	0.000181185
‘GPAA1	0.107729	0.000182601
‘RAPGEF3	0.107709	0.00018309
‘BCLAF1	-0.107612	0.000185582
‘PIGC	-0.107519	0.000188007
‘ADAM9	-0.107451	0.000189786
‘FKBP10	-0.107335	0.000192847
‘PANK1	-0.107266	0.000194717
‘SRP72	-0.107209	0.000196263
‘C1orf86	0.107072	0.00020002
‘TRMT2A	0.107041	0.000200864
‘PHAX	-0.106945	0.000203561
‘DHRS1	-0.106906	0.000204652
‘RAB11FIP3	-0.106776	0.000208352
‘KIAA0040	0.106746	0.000209208
‘ARHGDIA	-0.106722	0.000209923
‘MCM3AP	0.106559	0.000214667
‘C3orf57	0.10655	0.000214939
‘MKS1	-0.106482	0.00021697
‘ARHGAP26	-0.106466	0.00021743
‘NMU	0.106129	0.000227741
‘BRD2	-0.106122	0.000227976
‘HNRPDL	-0.106093	0.00022889
‘CCDC36	-0.106046	0.000230346
‘AKAP12	0.105695	0.000241688
‘NTRK3	-0.105591	0.000245153
‘NEBL	-0.105529	0.000247233
‘HOXA4	0.105414	0.000251126
‘PLEKHG2	0.10526	0.000256451
‘QKI	0.105224	0.000257714
‘HSPA13	-0.104917	0.000268717
‘C19orf48	0.10489	0.000269709
‘MCM7	-0.104754	0.000274707
‘MAX	0.104646	0.000278768
‘ZBTB22	-0.10463	0.000279364
‘TROVE2	-0.104584	0.000281115
‘RPL9	-0.104566	0.000281811
‘MN1	-0.104559	0.000282087
‘BRP44L	-0.104456	0.000286024
‘GNRHR2	-0.10445	0.000286276
‘CD248	-0.104401	0.000288167
‘ZZZ3	-0.104377	0.000289112
‘CD36	0.104371	0.00028933
‘COL4A1	-0.104312	0.000291649
‘KATNAL1	0.104277	0.000293038
‘RNF214	0.104261	0.00029366
‘TMEM60	-0.104181	0.000296862
‘NDUFAF3	0.104052	0.00030207
‘FAM128B	0.104024	0.000303204
‘TMEM128	-0.103932	0.000306987
‘PDAP1	-0.103882	0.000309068
‘SIVA1	-0.103788	0.000312964
‘SMARCD2	0.103773	0.000313626
‘UBE4B	0.103642	0.000319192
‘IRGQ	0.103508	0.000324982
‘PLD3	0.103506	0.00032506
‘KLHDC2	-0.103476	0.000326349
‘ZNF623	0.103399	0.000329737
‘RAB3IP	-0.103288	0.000334674
‘FAM162A	0.103262	0.000335861
‘CCDC58	0.103138	0.000341498
‘PSMB1	-0.103106	0.000342954
‘TUBB2B	-0.103065	0.00034484
‘SEMA4C	-0.103058	0.000345133
‘TACC1	0.103039	0.000346027
‘TP53BP1	0.102712	0.000361422
‘CR2	-0.102553	0.000369167
‘RPSA	-0.102542	0.000369736
‘PYCARD	0.102532	0.000370222
‘C11orf45	-0.102497	0.000371937
‘SYNPO	0.102392	0.000377179
‘COG1	-0.102311	0.000381215
‘FAM104A	-0.10231	0.000381291
‘ISCA2	0.102287	0.000382436
‘GAS5	0.10225	0.00038433
‘BMP8B	-0.102182	0.000387834
‘ATP5A1	-0.102067	0.000393777
‘FAM102A	-0.102052	0.000394568
‘B3GALT4	0.102027	0.000395838
‘PDGFRL	0.102011	0.000396688
‘HOXC5	-0.101926	0.000401167
‘KBTBD11	0.101892	0.000403008
‘SLC16A3	0.101778	0.000409101
‘HRH3	-0.101736	0.000411375
‘PPM1M	-0.101717	0.000412424
‘CARHSP1	0.101711	0.000412748
‘C15orf27	-0.10165	0.000416094
‘ISL2	-0.101625	0.000417468
‘RASGRP1	-0.101561	0.000421013
‘KLC4	-0.101451	0.000427113
‘NR3C1	0.101358	0.00043241
‘PTPN7	0.101335	0.000433724
‘CCDC40	0.101298	0.000435839
‘PTPN12	0.101289	0.000436308
‘PGCP	0.101215	0.000440588
‘C1orf174	0.101189	0.000442108
‘TNFRSF25	-0.101123	0.00044596
‘DNASE1L2	0.101121	0.000446053
‘DDX17	0.101025	0.000451743
‘CYB5RL	0.101023	0.000451853
‘IKBIP	-0.100946	0.000456415
‘RPS6KA2	-0.100918	0.000458132
‘C1QTNF7	-0.100861	0.000461525
‘PON2	0.100804	0.000465006
‘RGS7BP	-0.100729	0.000469613
‘ZNF643	0.100674	0.000472982
‘ZNF652	-0.100606	0.000477232
‘ARTN	0.100588	0.00047831
‘PAX1	-0.100575	0.000479123
‘RSPH1	-0.100539	0.000481408
‘ZFC3H1	-0.100475	0.000485461
‘COL2A1	-0.10045	0.000487057
‘FBXO31	0.100351	0.000493344
‘ALOXE3	0.100332	0.000494571
‘EXTL2	0.10028	0.000497956
‘SH2D4B	-0.100274	0.000498313
‘KCNN3	-0.100227	0.000501374
‘AMDHD2	0.100169	0.000505226
‘ABLIM1	-0.100119	0.000508474
‘EPB49	0.100064	0.000512133
‘SPSB3	-0.0999705	0.000518413
‘ZNF331	0.099949	0.000519865
‘DNAJC28	-0.0998885	0.000523964
‘PARP16	0.0998113	0.000529241
‘AHCY	0.0997075	0.000536421
‘PXDN	-0.0996579	0.00053988
‘TAF3	0.0995049	0.000550679
‘KCNJ15	0.0994887	0.000551833
‘ALG3	0.0994369	0.000555544
‘FLJ90757	0.0994044	0.000557884
‘SP3	-0.0992543	0.000568809
‘UBTF	0.0989388	0.000592426
‘MLH1	-0.0988378	0.000600178
‘NPBWR1	-0.0988055	0.000602676
‘ESRRA	0.0988016	0.000602977
‘CUTA	0.0987713	0.000605337
‘APBA1	-0.0986834	0.000612212
‘TEAD2	0.0986606	0.000614002
‘WRB	0.0986239	0.000616901
‘IL6R	-0.0985582	0.000622129
‘INPPL1	0.0985312	0.000624286
‘LARP7	0.0984105	0.00063402
‘ZBTB25	0.0983822	0.000636324
‘FZD6	-0.0982512	0.000647086
‘PEX3	-0.0982395	0.000648062
‘MORG1	-0.0981056	0.00065925
‘LRRC8D	0.0979679	0.000670942
‘PPP1R9A	-0.0979656	0.000671144
‘GGT1	0.0979142	0.000675556
‘WBP4	-0.0978853	0.000678055
‘CCM2	-0.0978702	0.000679358
‘TAF12	-0.0978489	0.000681207
‘GART	-0.0978169	0.000683987
‘POLR2A	-0.0976672	0.000697152
‘ASB7	-0.0976523	0.000698477
‘ZBTB9	0.097613	0.000701978
‘ATP10A	-0.0975856	0.000704429
‘EEF1G	0.0974936	0.000712715
‘TAF9	-0.0972435	0.000735704
‘CTPS	-0.097168	0.000742776
‘DDR1	-0.0971206	0.000747252
‘SOX5	-0.096891	0.000769277
‘CDV3	-0.0968479	0.00077347
‘ZMIZ2	0.096821	0.000776102
‘RBBP4	-0.0968079	0.000777394
‘PTPRCAP	-0.0968073	0.000777446
‘ADAMTS20	-0.0967735	0.000780777
‘FZD7	-0.096752	0.000782896
‘MRPS18B	-0.0967378	0.0007843
‘C12orf52	-0.0966589	0.000792146
‘CD2BP2	-0.0966569	0.000792344
‘RRP1B	-0.0966258	0.000795463
‘KCNH2	-0.096623	0.000795738
‘SEZ6	-0.09661	0.00079705
‘MED13	0.0966023	0.000797822
‘SLC13A3	-0.0965437	0.00080373
‘FGF9	-0.0965322	0.000804891
‘ZBTB7B	-0.0965104	0.000807112
‘CPSF2	0.0964965	0.000808519
‘DDX49	-0.0964522	0.000813044
‘AADAT	0.096335	0.000825123
‘ERLIN1	0.0962653	0.000832377
‘OSBPL5	0.0961596	0.000843503
‘C15orf24	0.0960695	0.000853093
‘LSM1	0.0960217	0.000858217
‘TBL2	0.095981	0.00086261
‘NEDD8	0.0958524	0.000876614
‘CASC4	-0.0958056	0.000881765
‘CCDC77	0.0957595	0.000886858
‘ANG	-0.0956356	0.000900705
‘MIR485	-0.0955885	0.000906022
‘PHC2	0.0955701	0.000908101
‘HIST1H2BL	0.0955474	0.000910677
‘C6orf204	0.095544	0.000911061
‘OSBPL10	-0.0954904	0.000917182
‘LOXL4	-0.0954018	0.000927361
‘SHPRH	0.0952695	0.000942774
‘CEP63	0.0952438	0.000945793
‘NHP2	0.0950981	0.000963096
‘NEK3	0.0950172	0.000972822
‘MSL2	0.0949965	0.000975321
‘CREB3L4	0.0949952	0.00097548
‘ECHDC3	-0.0948502	0.000993188
‘PLEKHM2	0.0948067	0.000998564
‘C5orf13	0.0947896	0.00100068
‘IRF7	0.0947792	0.00100198
‘P2RY2	-0.0947654	0.00100369
‘DNAJC7	-0.094634	0.00102016
‘SNHG9	0.0946008	0.00102435
‘C1orf156	0.0944773	0.00104011
‘NDUFA7	-0.094453	0.00104324
‘STAC2	-0.094253	0.00106931
‘C5orf39	0.094248	0.00106997
‘HP1BP3	0.0942459	0.00107025
‘VWA1	0.0941569	0.00108206
‘TTC9C	-0.094151	0.00108284
‘SLC38A2	-0.0941044	0.00108908
‘MUC20	-0.0940368	0.00109818
‘LRRC58	0.0940226	0.0011001
‘MRPL46	0.0940062	0.00110231
‘HOXA11	-0.0939841	0.00110532
‘SOS2	-0.0939314	0.00111251
‘PUS3	0.0938741	0.00112036
‘EBF1	-0.0938217	0.0011276
‘GPR61	-0.0937414	0.00113878
‘C6orf130	-0.0936842	0.00114679
‘TOLLIP	0.0934919	0.00117413
‘C14orf1	-0.09334	0.00119616
‘LY6G6C	-0.093321	0.00119894
‘MICA	-0.0933186	0.00119929
‘HDAC9	-0.0933098	0.00120059
‘CBX1	0.0932299	0.00121236
‘PAFAH1B3	-0.0932137	0.00121477
‘PYCR2	-0.0931718	0.00122099
‘LRRC20	0.0931406	0.00122565
‘DERL2	-0.0931218	0.00122847
‘ICAM5	0.0930705	0.00123618
‘NEGR1	-0.0930044	0.00124618
‘SHOX2	0.0929972	0.00124727
‘PLCD1	-0.0929311	0.00125736
‘ALDH1A2	-0.0929308	0.00125741
‘LTBP4	0.0928881	0.00126395
‘GRIN2D	-0.0928834	0.00126468
‘CBX2	0.0927414	0.00128671
‘TSGA10	-0.0926044	0.00130832
‘UBE2Q1	-0.0923876	0.00134317
‘NFKBIZ	0.0923659	0.0013467
‘GRB10	-0.0923442	0.00135024
‘PRKD2	-0.0922498	0.00136577
‘THBS3	0.0921764	0.00137795
‘NADK	-0.0920905	0.00139233
‘SPATS2L	-0.0919838	0.00141039
‘DMPK	0.091942	0.00141751
‘C4orf38	-0.0917505	0.00145062
‘CD2AP	0.0916519	0.00146792
‘MYO9B	0.0914474	0.00150446
‘FOXRED2	0.0912801	0.00153496
‘ZSCAN29	0.0912369	0.00154293
‘NSUN3	-0.0911393	0.00156107
‘NOS3	-0.0910651	0.00157499
‘MYO7A	-0.0910311	0.00158141
‘FIZ1	-0.0910061	0.00158615
‘ORAI3	0.0909139	0.00160371
‘DAAM2	0.0908445	0.00161706
‘HSPB6	0.0908168	0.00162241
‘FKBP5	-0.090769	0.00163171
‘USP48	0.0906749	0.00165011
‘RASA1	0.0906418	0.00165662
‘TSSC1	-0.0905772	0.00166942
‘PDE6D	0.0905363	0.00167757
‘MANEAL	-0.0905204	0.00168075
‘FAM64A	-0.0904434	0.00169621
‘UBE3B	0.090415	0.00170195
‘ORMDL2	-0.0903942	0.00170617
‘GNGT2	-0.0903479	0.00171558
‘ATF7	-0.0901889	0.00174827
‘ERCC1	0.0901313	0.00176026
‘RIC8A	0.0899996	0.00178793
‘ANKRD13C	-0.0899867	0.00179067
‘RTTN	0.0899577	0.00179682
‘KIF1C	-0.0899455	0.00179943
‘FTSJ2	-0.089878	0.00181385
‘DLX6	0.0898471	0.0018205
‘MTHFSD	-0.0898282	0.00182456
‘NNAT	-0.0897944	0.00183188
‘PLEKHH2	-0.0897892	0.001833
‘DDX5	-0.0897586	0.00183963
‘C1QL1	0.0897484	0.00184184
‘AASDHPPT	-0.0897283	0.00184622
‘FLJ43860	0.0896394	0.00186569
‘EXOC5	0.0896322	0.0018673
‘RPS6KB1	-0.0896175	0.00187054
‘MIB2	-0.0896002	0.00187434
‘TUBB3	-0.0895613	0.00188298
‘GHRL	0.089461	0.00190535
‘TMEM57	0.0894375	0.00191065
‘LOC338651	-0.0893518	0.00193
‘TCF12	-0.0892725	0.00194809
‘CHRNA5	0.0891287	0.00198129
‘GALE	0.0891163	0.00198417
‘UBP1	0.088879	0.00204016
‘ACVR2B	0.088807	0.00205743
‘DNAJB9	-0.0887504	0.0020711
‘KCNK9	-0.0886876	0.00208637
‘ASAH1	0.0886564	0.00209398
‘MIR299	-0.0886518	0.00209511
‘TRMT1	0.088648	0.00209605
‘DUSP8	-0.0885997	0.0021079
‘PRELID2	0.088489	0.00213531
‘HMGN2	-0.0884885	0.00213545
‘IMMP2L	-0.088482	0.00213706
‘TAF5L	-0.0884677	0.00214063
‘ZNF768	-0.0884237	0.00215166
‘SKIV2L	0.0884147	0.00215389
‘CBFA2T2	0.0883924	0.00215952
‘SOX8	0.0883512	0.0021699
‘SPATA22	0.0883387	0.00217306
‘EXO1	0.0883359	0.00217379
‘RPL4	0.0882166	0.00220417
‘TAPBP	0.0881541	0.00222027
‘RQCD1	-0.0880789	0.00223975
‘MIR423	0.0880127	0.00225704
‘SMARCE1	0.0879982	0.00226084
‘HSPA1L	0.0879945	0.00226184
‘HIST1H4A	0.0878966	0.00228766
‘HNRNPUL2	0.0878522	0.00229949
‘CPNE1	0.0878154	0.00230931
‘CDKN2C	0.0877956	0.00231461
‘DEPDC5	-0.0877917	0.00231565
‘SLC35A3	-0.0877602	0.00232413
‘FXYD7	-0.0877562	0.00232519
‘TES	0.0876557	0.00235242
‘GCHFR	0.0874776	0.00240135
‘TMEM59	-0.0872909	0.00245366
‘NUBPL	0.0872652	0.00246093
‘DIRC2	0.0871503	0.00249374
‘CHN2	-0.0871192	0.00250268
‘GNB1	0.0870425	0.00252486
‘LDLRAP1	0.087023	0.00253053
‘MYRIP	-0.0870168	0.00253234
‘CECR5	-0.0870078	0.00253496
‘SH2D5	-0.0869693	0.00254619
‘GJA5	0.0869616	0.00254846
‘NRD1	-0.0868891	0.00256976
‘PER2	0.0867958	0.00259743
‘PHF21B	0.0867677	0.00260582
‘MFAP3L	0.0867623	0.00260745
‘AGTRAP	0.0867564	0.0026092
‘HTR2A	-0.0866973	0.00262695
‘CBFA2T3	0.0866832	0.0026312
‘ZNF32	-0.0866455	0.00264258
‘FES	0.0866006	0.0026562
‘POU3F3	-0.0865857	0.00266075
‘MMP16	-0.0865326	0.00267698
‘THOC7	0.0864968	0.00268794
‘RAB1B	-0.086467	0.00269714
‘WDR46	0.0864662	0.00269737
‘CTAGE5	-0.0863568	0.00273131
‘C7orf23	0.0863349	0.00273814
‘IRX5	-0.0862412	0.0027676
‘HSP90AA1	0.0862318	0.00277057
‘NIPBL	-0.0862224	0.00277353
‘C1orf198	-0.0862188	0.00277469
‘CXCR4	-0.0860623	0.00282463
‘MTUS2	0.0860056	0.00284293
‘WEE1	-0.0859909	0.00284768
‘C1orf126	-0.0859076	0.00287478
‘NARF	-0.0858167	0.00290466
‘GSC	0.0857936	0.00291228
‘SLCO3A1	0.085771	0.00291976
‘PSMC4	-0.0856982	0.00294399
‘SPATA1	-0.0856462	0.00296142
‘LOC400657	0.0855783	0.00298432
‘ZNF696	0.0855293	0.00300092
‘LRP6	-0.0853858	0.00305006
‘PARP3	0.0853041	0.00307838
‘DAPK3	0.0852639	0.0030924
‘ARL4C	-0.0850867	0.00315486
‘ULK2	-0.0849648	0.0031985
‘ADRA2C	0.0848699	0.00323287
‘ITGAV	0.0848579	0.00323723
‘NMNAT2	-0.0848258	0.00324896
‘HOXB13	0.0848152	0.00325284
‘POLR3G	-0.0848149	0.00325295
‘ST7OT4	0.0846007	0.00333217
‘TMCO4	0.0845656	0.00334533
‘ACAA1	-0.0844835	0.00337628
‘PEG10	0.0842768	0.00345531
‘SDF2	-0.0842665	0.00345932
‘HIST1H2AI	0.0842656	0.00345964
‘CDKN1C	0.0840867	0.00352951
‘LEMD2	-0.0840181	0.00355663
‘SNORD60	0.0839815	0.0035712
‘FABP6	0.0839301	0.00359171
‘SAV1	-0.0839152	0.00359768
‘HHLA3	0.0838794	0.00361208
‘MUTYH	0.0838658	0.00361753
‘RNF115	0.0838401	0.00362793
‘PC	-0.0837862	0.00364976
‘TRIB1	-0.0837571	0.00366159
‘GPR108	-0.083721	0.00367634
‘RUVBL2	0.083697	0.00368617
‘AP3B1	0.0836372	0.00371072
‘ANKS1A	0.0836273	0.0037148
‘HES1	-0.0835756	0.00373623
‘MCM3APAS	-0.0835362	0.00375261
‘RNF14	-0.0834867	0.00377326
‘FER1L5	0.0834461	0.00379029
‘FOXJ3	0.0833916	0.00381326
‘MEPCE	0.0833122	0.00384699
‘PGM2L1	-0.0832701	0.00386494
‘SAP30BP	0.0832308	0.0038818
‘S1PR1	0.0831974	0.00389618
‘E2F3	-0.0831888	0.0038999
‘USP5	0.0831411	0.00392052
‘HOXC13	-0.08312	0.00392969
‘BTBD11	-0.0830562	0.00395749
‘FLJ40330	0.0830501	0.00396013
‘GADD45B	-0.0829779	0.00399186
‘REEP1	-0.0829406	0.00400832
‘KCND3	-0.0828876	0.00403183
‘PLXNA4	0.0828783	0.00403594
‘ZNF581	-0.0828721	0.00403869
‘HIST1H3E	-0.0828695	0.00403985
‘TAS1R1	0.0828493	0.00404887
‘CCDC115	0.0828118	0.00406564
‘TRIM26	0.0827939	0.00407368
‘GSG1	-0.0827087	0.00411208
‘CHRNA7	0.0826868	0.00412199
‘DYRK1A	0.0826823	0.00412403
‘IL1F7	-0.0826818	0.00412426
‘KIAA1026	0.0826813	0.00412449
‘KRT18	-0.0826264	0.00414949
‘PPP1R13B	0.0825815	0.00417001
‘JMJD1C	-0.0825691	0.00417571
‘PAPOLA	-0.0825476	0.0041856
‘CETN3	0.0825211	0.0041978
‘IP6K1	0.0824725	0.00422028
‘PLEKHG4	0.0824703	0.0042213
‘SPHK1	-0.0824075	0.00425049
‘IGF2R	-0.0823667	0.00426953
‘KIAA0226	0.0822869	0.00430706
‘LOC153684	0.0822025	0.00434707
‘LEPR	-0.0821951	0.00435058
‘DOCK5	-0.0821153	0.00438874
‘PFKFB2	-0.0820877	0.00440206
‘ATG9A	-0.0820815	0.00440503
‘CHCHD7	0.0820382	0.00442594
‘GOLSYN	0.0820067	0.00444118
‘LRTOMT	-0.0819319	0.00447761
‘LY6D	0.0818895	0.00449842
‘DHRS3	-0.0818144	0.00453544
‘TYMP	0.081735	0.00457484
‘TPM1	-0.0816414	0.00462172
‘KIAA1024	-0.0816334	0.00462576
‘EGFLAM	-0.0816326	0.00462614
‘DCUN1D3	-0.0816084	0.00463835
‘TMEM52	0.0815985	0.00464337
‘ITIH5	0.0815878	0.00464879
‘AZI1	-0.0815118	0.00468733
‘ZKSCAN5	0.081467	0.00471023
‘WIT1	-0.0814332	0.00472754
‘PPM1J	-0.0814311	0.00472863
‘SNRPF	-0.0814294	0.0047295
‘MBP	0.0813831	0.00475337
‘SLC8A1	-0.0813561	0.00476729
‘ARPP-21	-0.081308	0.00479227
‘ZFPM1	0.0813002	0.00479631
‘MSH4	-0.0813001	0.00479639
‘CBS	-0.0811618	0.00486882
‘NDUFA13	-0.0811496	0.00487525
‘RIMS1	0.081134	0.0048835
‘TAOK1	-0.081131	0.0048851
‘FOXI3	0.081119	0.00489146
‘GNAL	0.0810676	0.00491871
‘GPR180	-0.0810293	0.00493914
‘RBM33	0.0809403	0.00498692
‘GJB2	0.080856	0.00503254
‘GFRA1	0.0808511	0.0050352
‘HTRA1	0.0808503	0.0050356
‘KLF7	-0.0808349	0.00504402
‘PPCS	-0.0808264	0.00504862
‘USP22	0.0808243	0.0050498
‘THAP4	0.0807643	0.00508258
‘RAPGEF6	0.0807531	0.0050887
‘MME	0.0807294	0.00510174
‘C7orf20	0.0806004	0.00517318
‘MKLN1	-0.0805087	0.00522446
‘AURKA	-0.0804988	0.00523002
‘HIST1H2AB	-0.0804258	0.00527126
‘PRPF19	-0.0804125	0.00527883
‘NAMPT	0.0803942	0.00528921
‘GABRA5	0.0803265	0.00532782
‘SESN3	0.0803222	0.00533025
‘GPRC5C	0.0802601	0.0053659
‘MRPL40	0.0802483	0.0053727
‘JDP2	-0.0802424	0.0053761
‘ITGB4	0.0801673	0.0054196
‘SEMA6D	0.0801601	0.00542379
‘BRD8	0.0801129	0.00545126
‘SNORA76	0.0800686	0.0054772
‘IL15RA	-0.0799807	0.00552899
‘MFSD1	-0.0799091	0.00557147
‘SLC12A4	-0.079907	0.00557271
‘GPR56	0.0798968	0.00557882
‘PBX2	0.0798707	0.0055944
‘CPNE5	-0.0798021	0.00563556
‘TMEM201	-0.079792	0.00564162
‘FAT4	-0.0796886	0.00570423
‘C13orf23	-0.0796834	0.00570737
‘RUNX3	-0.0796448	0.00573092
‘SLC12A5	-0.079629	0.00574056
‘HIST3H2BB	0.0795687	0.0057776
‘TGFBR2	0.07954	0.0057953
‘FOXC2	-0.0794305	0.00586324
‘HLA-H	0.0793348	0.00592317
‘DPY19L2P2	-0.0793312	0.00592544
‘C7orf55	-0.0793198	0.00593261
‘MGMT	-0.0793022	0.00594374
‘CLUAP1	-0.0792755	0.00596058
‘CDC45L	-0.0792525	0.0059752
‘HBM	0.0792324	0.00598795
‘FNDC3A	0.0791768	0.00602339
‘PAIP2B	-0.079161	0.00603348
‘BAT5	-0.079081	0.00608485
‘B3GALNT1	-0.0790583	0.00609952
‘TRIM15	-0.0790395	0.00611169
‘ERP29	-0.0790341	0.00611516
‘PCNXL3	-0.0790011	0.00613657
‘TEX261	0.0789611	0.00616262
‘SRP68	0.0789098	0.00619618
‘CCDC144A	0.078908	0.00619734
‘ELOVL2	0.0788575	0.00623056
‘ATAD5	-0.0788075	0.00626355
‘C3orf18	-0.0787935	0.00627283
‘TRIM45	0.0787869	0.00627721
‘VMAC	0.0787185	0.00632267
‘BASP1	-0.0786982	0.00633627
‘CD47	0.0786426	0.00637353
‘PKN2	-0.0785729	0.00642055
‘SHANK2	0.0785377	0.00644442
‘C14orf21	0.0785298	0.00644979
‘CD164L2	0.0785133	0.00646099
‘TXLNA	0.0784186	0.00652572
‘EPS15	-0.0783358	0.00658282
‘KIAA1324L	-0.0783113	0.00659981
‘HOXA7	-0.0782408	0.00664884
‘RRP8	0.0782211	0.00666266
‘PDLIM2	-0.0782192	0.006664
‘PPP2R3C	-0.0782001	0.00667737
‘FBN2	-0.0781087	0.0067417
‘TRPC3	0.0780948	0.00675155
‘RALGPS2	0.0780795	0.00676236
‘USP37	0.078057	0.00677836
‘HNRNPL	0.0779648	0.00684414
‘C1orf95	-0.0779645	0.00684433
‘ARHGEF2	0.0779635	0.00684508
‘FAM36A	0.077764	0.00698943
‘SAP130	-0.077722	0.00702013
‘STX8	0.0776555	0.00706908
‘RFC4	0.077592	0.00711606
‘TRAK2	0.0775889	0.00711835
‘GNAQ	-0.0775544	0.00714404
‘ABHD14B	0.0775367	0.0071572
‘PCYT1A	0.0775105	0.00717678
‘RNF5P1	-0.077474	0.00720414
‘MTMR10	-0.077341	0.00730454
‘C14orf109	-0.0773081	0.00732959
‘GAA	-0.0772879	0.00734502
‘NR4A2	-0.0771646	0.00743965
‘HOXA3	-0.0771609	0.00744254
‘AZIN1	0.0771308	0.00746579
‘SLC44A3	0.0771125	0.00748005
‘LZIC	0.0771048	0.00748595
‘STRN3	-0.0771037	0.00748683
‘C17orf68	-0.0770987	0.0074907
‘ANKMY2	0.0770833	0.0075027
‘ZNF319	0.0770712	0.00751214
‘LRP2	-0.0769423	0.00761318
‘GRPEL1	-0.0768557	0.00768169
‘LOC148413	-0.0768497	0.00768646
‘SUPT16H	-0.0768423	0.00769237
‘SCMH1	-0.0768244	0.0077066
‘FBXO34	-0.0767643	0.00775466
‘CBX6	0.0767491	0.00776683
‘ZDHHC24	0.0767208	0.00778961
‘GPX3	0.0767042	0.00780298
‘RUNX1	0.0766569	0.0078412
‘NR2F1	0.0766164	0.00787402
‘FXYD1	0.076581	0.00790287
‘KLHL21	-0.0765081	0.00796252
‘EHMT2	-0.076446	0.00801357
‘DUT	-0.0764089	0.00804424
‘PLEC1	-0.0764028	0.00804934
‘DCTD	-0.0763994	0.00805214
‘BCKDHA	0.0763597	0.00808514
‘ERC2	0.0763507	0.00809258
‘FBXO15	0.0762764	0.00815473
‘GTF2H4	0.0762086	0.0082117
‘TAF6	0.0761689	0.00824527
‘H19	-0.0761359	0.00827325
‘HIST1H2AD	-0.0760874	0.00831452
‘P4HB	0.0760411	0.00835417
‘ST8SIA4	-0.0760237	0.00836903
‘LRRC29	-0.0758651	0.00850614
‘ZNF566	-0.0758307	0.00853614
‘ANKRD54	-0.075826	0.00854024
‘NUP50	-0.0757208	0.00863262
‘SIRT3	-0.0757151	0.00863766
‘MYBPC2	-0.0757105	0.00864172
‘ZEB1	0.0757009	0.00865022
‘LSM5	0.0756772	0.00867115
‘ARFGEF1	0.0756522	0.00869332
‘SLC12A6	0.0756405	0.00870374
‘SIRPA	0.075631	0.00871221
‘TRIM41	0.0756242	0.00871822
‘PDGFC	-0.0756225	0.00871978
‘C14orf37	0.0754256	0.00889659
‘JARID2	0.0754242	0.00889787
‘DULLARD	0.0753236	0.00898945
‘MYC	0.0753025	0.00900878
‘GPR177	0.0752846	0.00902516
‘DHFRL1	-0.0751582	0.00914186
‘BDNFOS	-0.0750832	0.00921177
‘CEBPA	-0.0750664	0.00922751
‘PPPDE2	-0.0750265	0.00926496
‘GLTPD1	0.075005	0.00928509
‘TRERF1	0.0749892	0.00930003
‘WDR78	0.0749467	0.00934018
‘ZBTB41	0.0748214	0.00945942
‘CIR1	-0.074782	0.00949723
‘ARIH2	0.0747008	0.00957552
‘GNG3	-0.0746678	0.0096075
‘WSB1	-0.0746587	0.00961635
‘POLDIP3	0.074563	0.00970963
‘C21orf34	0.0745524	0.0097201
‘PPP2R2B	0.0745082	0.00976351
‘C12orf11	0.0744878	0.00978364
‘S100A10	0.0744586	0.0098124
‘GSK3B	-0.0744025	0.00986802
‘DGKD	0.0743687	0.0099017
‘ANO6	0.0743419	0.00992844
‘ATG4B	-0.0743127	0.00995767
‘RELN	-0.0743026	0.00996781
‘TBCD	0.074259	0.0100117
‘CSF2	-0.0742361	0.0100347
‘ALDH3B2	-0.0742181	0.0100529
‘NDUFV1	0.0742026	0.0100686
‘RPL7	0.0741845	0.0100869
‘METTL1	0.0741757	0.0100958
‘GATA2	-0.0741203	0.0101521
‘PRDM16	0.0741018	0.010171
‘KCNA2	0.0740947	0.0101783
‘ARNTL	-0.0740805	0.0101927
‘FAM150B	-0.0740757	0.0101977
‘MRGPRF	-0.0740598	0.010214
‘OLIG3	-0.0740471	0.010227
‘MRVI1	-0.0740045	0.0102708
‘MIMT1	-0.0739912	0.0102844
‘TRIP13	0.0739849	0.010291
‘S100A9	0.0739812	0.0102948
‘MED26	0.0739593	0.0103175
‘PAN2	-0.073954	0.0103229
‘NIN	-0.0738788	0.010401
‘P2RX4	-0.0736967	0.0105922
‘HERPUD2	-0.0736565	0.0106348
‘USP4	0.0736473	0.0106446
‘GANC	0.0736012	0.0106937
‘BAHCC1	-0.0735122	0.010789
‘NAP1L4	0.0734699	0.0108347
‘SCNN1A	-0.0734604	0.010845
‘TAF11	0.0734373	0.0108699
‘PDIK1L	-0.0734352	0.0108722
‘C11orf21	0.0734337	0.0108738
‘AIFM3	-0.0733474	0.0109677
‘ALX4	0.0733454	0.0109699
‘HOMER3	-0.0733417	0.010974
‘MCF2L2	0.0733318	0.0109847
‘SEC1	-0.0733217	0.0109958
‘RPP21	0.0732729	0.0110493
‘C1orf31	-0.0732178	0.0111101
‘USP46	-0.0731678	0.0111654
‘PSMG3	0.073144	0.0111918
‘CDYL	0.0731384	0.011198
‘JPH3	0.0731094	0.0112303
‘RGS7	-0.0730363	0.0113121
‘PRPF40B	-0.0730312	0.0113178
‘CHRNB4	-0.0730083	0.0113436
‘ANKHD1	0.0729445	0.0114155
‘MAFG	0.0729434	0.0114168
‘SGSM2	0.0729356	0.0114256
‘CCNL2	0.0728886	0.0114789
‘NFE2	-0.07278	0.011603
‘DIDO1	-0.0727668	0.0116181
‘TDRKH	0.0727501	0.0116373
‘C19orf57	0.0727486	0.011639
‘HSF1	-0.0727427	0.0116458
‘PLXNA2	-0.0726957	0.0117001
‘CIAO1	0.0726953	0.0117005
‘FOXA3	0.0726133	0.0117957
‘FAM5B	-0.0725952	0.0118168
‘C13orf34	0.0725839	0.0118299
‘EVX1	0.0725612	0.0118565
‘ATP7B	-0.0724068	0.0120383
‘C10orf131	-0.0723904	0.0120577
‘ROBLD3	-0.07237	0.012082
‘ZCWPW1	-0.0722777	0.0121922
‘KDELC2	-0.0722765	0.0121937
‘NFASC	0.0722287	0.0122511
‘ZNF709	-0.0721843	0.0123047
‘TIGD1	0.0721454	0.0123519
‘TRIL	-0.0721369	0.0123621
‘PYCR1	0.0721135	0.0123906
‘MOBKL2C	-0.0721049	0.012401
‘ST8SIA5	-0.0721044	0.0124017
‘SFRP1	0.0719692	0.0125672
‘GSTZ1	-0.0719076	0.0126432
‘AK3L1	-0.0718865	0.0126694
‘ZNF134	0.0718535	0.0127104
‘ERBB3	0.0718324	0.0127367
‘FAM131A	-0.0718173	0.0127555
‘MGC13005	0.0717963	0.0127818
‘CACNA2D3	0.0716782	0.0129302
‘FUT1	0.0716348	0.0129851
‘ZNF385B	-0.071628	0.0129937
‘EXOC3L2	0.0716053	0.0130225
‘UCHL5	0.071587	0.0130459
‘LRRC50	-0.0715134	0.0131399
‘DPF1	0.0714845	0.013177
‘ZNF37A	0.0714059	0.0132782
‘TBXAS1	-0.0713954	0.0132918
‘RCOR1	0.0713608	0.0133366
‘PON1	-0.0712786	0.0134438
‘TMPRSS2	0.0712738	0.0134499
‘PRPF40A	-0.0711393	0.0136269
‘EIF4G3	0.0711179	0.0136552
‘C1orf26	-0.0711132	0.0136615
‘IGF2BP1	-0.0711051	0.0136723
‘SP1	0.0710852	0.0136987
‘TMTC2	-0.0710793	0.0137065
‘CREB5	-0.0710711	0.0137174
‘DTNA	-0.0710699	0.013719
‘TRPM5	0.0710617	0.0137299
‘ZSCAN18	-0.0710166	0.0137901
‘KIF2C	-0.0709708	0.0138515
‘CASKIN2	0.0709447	0.0138866
‘C17orf64	-0.0709358	0.0138985
‘CCT6B	0.0709125	0.0139299
‘AP4E1	-0.0708617	0.0139986
‘LCAT	0.0708546	0.0140082
‘ATAD3B	-0.070851	0.0140131
‘TMBIM6	-0.0708146	0.0140626
‘LYRM1	0.0707677	0.0141264
‘GLRB	-0.0707125	0.014202
‘ROBO1	-0.0705292	0.0144555
‘C19orf55	-0.070492	0.0145075
‘CACYBP	0.0704816	0.014522
‘SLC1A2	-0.0704327	0.0145906
‘HSPB7	0.070382	0.014662
‘ACTR10	0.0703516	0.0147049
‘NEFM	-0.0703455	0.0147136
‘C19orf22	-0.0703442	0.0147154
‘CHAT	0.0702813	0.0148046
‘MLC1	-0.0702299	0.014878
‘KTN1	-0.0701655	0.0149703
‘GDPD5	-0.0701127	0.0150464
‘TMC7	-0.0701045	0.0150582
‘ZNF318	-0.0700992	0.0150658
‘GAD1	0.070098	0.0150676
‘LPAR5	-0.0700542	0.015131
‘RAG1AP1	0.070051	0.0151356
‘C6orf52	-0.0700396	0.0151522
‘RBM16	-0.0700355	0.0151582
‘PRDM14	0.069966	0.0152594
‘FOXRED1	0.0699333	0.0153073
‘RHEB	0.0699326	0.0153083
‘IFRD1	-0.0698041	0.0154977
‘PPIE	0.0697785	0.0155358
‘ANKRD36	0.0697728	0.0155441
‘EFNA5	-0.0697616	0.0155607
‘CDH13	-0.069752	0.0155751
‘ANKHD1-EIF4EBP3	0.0697232	0.015618
‘SLC30A9	0.0696057	0.0157942
‘ACSL6	0.0695863	0.0158234
‘TLR5	0.0695213	0.0159218
‘MAPKAPK5	0.0694193	0.0160772
‘TBX18	-0.0693729	0.0161483
‘MGC70857	-0.069368	0.0161559
‘TECR	-0.0693504	0.0161829
‘SNCA	0.0693295	0.0162152
‘RCSD1	-0.0693055	0.0162522
‘PFDN6	0.0693048	0.0162533
‘PPP2R2C	0.0693022	0.0162573
‘C22orf9	-0.0692285	0.0163716
‘LOC100130522	-0.069225	0.016377
‘ZNF580	0.0692211	0.016383
‘EIF2AK2	-0.069212	0.0163972
‘KCNH5	-0.0691664	0.0164683
‘HLA-E	0.0691543	0.0164873
‘COPB2	-0.0691479	0.0164973
‘UFSP2	0.0691387	0.0165117
‘ARHGEF1	-0.0691172	0.0165454
‘MYO9A	-0.0690911	0.0165863
‘MBTPS1	-0.0690715	0.0166173
‘INTS7	0.0689876	0.0167498
‘AQP4	-0.0689473	0.0168139
‘UQCRQ	0.0689462	0.0168156
‘MTA2	0.0688697	0.0169379
‘SMCR7	0.0688423	0.0169818
‘PSMA2	-0.0688325	0.0169974
‘ENTPD1	0.0688243	0.0170106
‘MIS12	-0.068816	0.017024
‘RSRC2	0.0688063	0.0170396
‘DLK2	0.0687498	0.0171309
‘DIS3L	0.0687321	0.0171595
‘NEUROG1	-0.0687254	0.0171704
‘GCNT2	0.0687229	0.0171744
‘PLEKHG4B	0.0687155	0.0171863
‘POU3F2	-0.0686884	0.0172304
‘CEP76	0.0686792	0.0172455
‘TACR1	-0.0686498	0.0172934
‘SNX6	-0.0685988	0.0173766
‘TBCC	-0.0685882	0.0173941
‘MIR412	-0.0685848	0.0173996
‘GORASP2	0.0685176	0.0175101
‘CDC73	-0.0684635	0.0175996
‘HIST2H2BE	0.0684026	0.0177007
‘UBN1	0.0683607	0.0177706
‘CEBPZ	0.0682643	0.0179322
‘WNT3	-0.0682414	0.0179709
‘ELF2	0.0682272	0.0179949
‘MOCS2	-0.0682156	0.0180144
‘KCNA1	0.0681551	0.0181171
‘ARID1A	0.0680489	0.0182982
‘PAQR4	0.0680047	0.0183741
‘PPP2R5E	-0.0679642	0.018444
‘NUP133	-0.0679381	0.018489
‘LMX1A	-0.0678764	0.0185959
‘ZC3H14	0.0678371	0.0186645
‘OPCML	-0.067774	0.0187748
‘C6orf145	0.0677481	0.0188201
‘TMEM129	0.067658	0.0189791
‘PDPN	0.0676571	0.0189807
‘RCBTB1	-0.0676019	0.0190786
‘RAD51C	-0.0675917	0.0190967
‘APBA3	0.0675698	0.0191357
‘PRR14	0.0674702	0.0193139
‘HOXD12	-0.0674671	0.0193195
‘CUGBP2	0.0674529	0.019345
‘SELS	0.0674483	0.0193534
‘NPR3	0.067446	0.0193574
‘RAB5C	0.0674327	0.0193814
‘YOD1	-0.0673063	0.0196103
‘HLF	0.0672501	0.019713
‘SLC38A10	-0.0671966	0.0198111
‘UTP23	-0.0671813	0.0198393
‘KCTD10	-0.0671598	0.0198787
‘ARHGEF12	-0.0671496	0.0198976
‘MTTP	0.0671426	0.0199104
‘ARL6IP6	-0.0671282	0.019937
‘DLGAP1	-0.0669578	0.020254
‘IQCD	0.0669351	0.0202966
‘LOC100130093	0.066908	0.0203474
‘ZFP91	-0.0668986	0.0203651
‘MTFR1	-0.0668966	0.0203689
‘NDE1	0.0668918	0.020378
‘PELI3	0.0668656	0.0204273
‘ATRNL1	0.0668642	0.0204299
‘SLC7A8	0.0668488	0.020459
‘INSRR	-0.0668279	0.0204986
‘OXR1	0.0668107	0.0205311
‘TRIB2	-0.066802	0.0205476
‘PDPK1	-0.0667992	0.0205529
‘SDCCAG10	-0.0667721	0.0206045
‘NFIC	0.0667689	0.0206105
‘CDC7	0.0666518	0.0208342
‘PLCL2	0.0665992	0.0209354
‘KCTD9	-0.0665349	0.0210597
‘ATP5J	0.0665098	0.0211083
‘ZNF22	0.0665075	0.0211128
‘DBN1	0.0664995	0.0211283
‘LIMS2	0.0664524	0.0212201
‘TMEM59L	-0.0664265	0.0212706
‘PRKRA	0.0664153	0.0212925
‘L3MBTL	-0.0664021	0.0213184
‘EIF3B	-0.0662666	0.0215852
‘OPRL1	0.0662228	0.0216719
‘NIPA1	0.0661679	0.0217812
‘MAN2A2	-0.0661275	0.0218621
‘DDX42	0.0660035	0.0221115
‘CRY2	-0.0659977	0.0221233
‘DFFB	-0.0659691	0.0221812
‘DENND2C	0.0659508	0.0222181
‘PPP1R12A	-0.0659478	0.0222244
‘IMPDH1	0.0659161	0.0222887
‘CCND1	-0.0659092	0.0223029
‘ZNF367	-0.0658463	0.0224313
‘XKR8	0.0658348	0.0224547
‘SNORD26	0.0657165	0.0226984
‘ZNF248	0.0656331	0.0228712
‘EPHA6	0.0655674	0.0230083
‘ARPC2	-0.0655649	0.0230137
‘DSE	-0.0655462	0.0230528
‘TRIT1	0.0655261	0.0230949
‘HIST1H2BK	0.0654893	0.0231725
‘C17orf91	-0.0654573	0.0232397
‘E2F7	0.0653876	0.0233874
‘ADK	-0.0653538	0.0234592
‘FLJ42289	-0.0652725	0.0236326
‘SLC41A3	-0.0652724	0.0236328
‘LSM3	0.0652292	0.0237256
‘NPAT	0.0651309	0.0239376
‘KCNH7	0.0651187	0.0239642
‘INTS6	-0.0650993	0.0240061
‘CALHM2	0.0650592	0.0240934
‘MED19	-0.0650137	0.0241926
‘ERLIN2	0.0650096	0.0242015
‘CNTNAP5	-0.0649912	0.0242418
‘BCL6	-0.0649339	0.0243676
‘C19orf36	-0.0649212	0.0243954
‘WTAP	-0.0649116	0.0244167
‘TRIM23	-0.0648646	0.0245204
‘TBX20	0.0648299	0.0245972
‘C1orf27	-0.0647333	0.0248123
‘G3BP2	-0.0647285	0.0248228
‘FOXB1	-0.0647189	0.0248444
‘GPR63	0.0647013	0.0248838
‘ST6GAL1	-0.064698	0.0248911
‘PODNL1	-0.0646469	0.0250058
‘LRIG3	-0.064644	0.0250124
‘TRAPPC1	0.064643	0.0250146
‘C6orf48	-0.0645129	0.0253087
‘VDAC3	-0.0644775	0.0253893
‘CPS1	0.0644675	0.0254122
‘ZNF524	0.0643909	0.0255872
‘MEN1	0.0643901	0.0255892
‘GPR85	-0.0643659	0.0256447
‘PPM1D	0.0643488	0.0256841
‘NEURL4	-0.064302	0.0257919
‘BMPR2	-0.0643003	0.0257959
‘CYB561	0.0642186	0.0259852
‘SRC	0.0642044	0.0260183
‘KIF15	0.0641474	0.0261513
‘COX4I1	-0.064134	0.0261824
‘ADPRHL1	-0.0640317	0.026423
‘CRIP2	-0.063993	0.0265142
‘DCHS2	0.0639705	0.0265676
‘PTAFR	-0.0639116	0.0267074
‘RHBDL3	0.0639073	0.0267177
‘SRRM2	-0.0638779	0.0267877
‘ZIC4	-0.0638764	0.0267912
‘DLL1	-0.0637229	0.0271599
‘C1orf183	0.0637104	0.0271901
‘MCRS1	0.063641	0.0273584
‘THAP6	0.0636283	0.0273893
‘BCL11A	0.063588	0.0274873
‘NFIL3	-0.0635668	0.0275391
‘CLP1	-0.0635374	0.0276111
‘MIR639	0.0634932	0.0277196
‘ZNF583	-0.0634899	0.0277277
‘CCDC112	-0.0634558	0.0278117
‘ZBTB12	-0.0634336	0.0278665
‘FBXO32	0.0634294	0.0278768
‘PALLD	0.0633512	0.0280704
‘TRIM10	0.0632914	0.0282194
‘C16orf62	0.0632657	0.0282837
‘HSPD1	0.0632496	0.0283241
‘NUFIP1	-0.0632442	0.0283375
‘SKIL	-0.0631676	0.0285301
‘ENOX1	-0.0631571	0.0285564
‘HIST1H2AK	0.0631316	0.0286207
‘C8orf41	-0.0631285	0.0286285
‘PRDM1	0.0630974	0.0287074
‘STARD3NL	-0.0630377	0.0288589
‘CLDN6	0.0629406	0.0291069
‘TLE2	-0.0629405	0.0291073
‘CAMK2N1	0.0628605	0.0293129
‘KCNK12	0.0627006	0.0297277
‘GPR3	0.0626955	0.029741
‘TMEM196	-0.0626813	0.0297782
‘HMGB1	-0.0626634	0.029825
‘ANKIB1	-0.0625865	0.0300269
‘ACE	-0.0625304	0.030175
‘FAM131B	0.0624552	0.0303742
‘BRCA1	0.062452	0.0303829
‘KIF18B	-0.0624186	0.0304718
‘RING1	-0.0624009	0.0305191
‘DUOX2	-0.0623971	0.0305292
‘UROD	-0.0623926	0.0305411
‘KLK11	-0.0623911	0.0305452
‘NKAIN3	0.0623136	0.0307529
‘APEH	-0.0621881	0.0310918
‘RPRD2	-0.0621802	0.0311132
‘BEGAIN	0.0620924	0.0313522
‘BMI1	0.0620791	0.0313887
‘RXRB	0.0620702	0.031413
‘SKA2	-0.0620613	0.0314374
‘SNX24	-0.0619629	0.0317078
‘CNTN4	0.0618453	0.0320336
‘MRPL55	-0.0618145	0.0321194
‘KIF22	-0.0618072	0.0321398
‘SVIL	0.0617957	0.0321719
‘RNF31	-0.0617873	0.0321955
‘CSMD3	0.0617461	0.0323108
‘ADAD1	-0.0617	0.0324403
‘SYNPO2L	0.0616971	0.0324484
‘CACHD1	-0.0616628	0.0325449
‘TDP1	0.0616452	0.0325948
‘ALG5	-0.0616036	0.0327124
‘P2RY14	-0.0615778	0.0327856
‘MIR638	-0.0615322	0.0329152
‘UBR4	0.0615173	0.0329577
‘SH3BGR	0.0614906	0.0330338
‘SHMT2	-0.0614468	0.0331594
‘TTC37	-0.0614259	0.0332191
‘FHOD1	0.0614035	0.0332836
‘GRIN2A	-0.0613617	0.0334039
‘TMEM132D	0.0613165	0.0335347
‘DCTN1	-0.061226	0.0337974
‘ZAP70	-0.0611752	0.0339458
‘WRN	0.061122	0.0341017
‘KLC1	0.0611158	0.0341197
‘MOBKL2A	0.0611141	0.0341248
‘SF3B14	-0.0610965	0.0341765
‘WDR25	0.0610927	0.0341876
‘DNAJB6	-0.0610865	0.0342059
‘TFEB	0.0610743	0.0342419
‘IRF2	0.0610629	0.0342754
‘PPP2R5A	0.061028	0.0343785
‘DDX4	-0.0609994	0.0344633
‘SLC18A3	-0.0609746	0.0345368
‘RYBP	-0.0609694	0.0345522
‘ZNFX1	-0.0609344	0.0346561
‘DIO2	0.0609316	0.0346647
‘CREM	0.0608912	0.0347849
‘CADM1	0.0608858	0.0348011
‘KIAA1804	-0.0608638	0.0348668
‘HPCA	0.0608411	0.034935
‘CACNA1C	0.0607852	0.0351028
‘STK39	0.0607067	0.0353396
‘RASGRP3	-0.0606932	0.0353805
‘MRPL18	-0.0606232	0.0355933
‘LOC643923	-0.0606185	0.0356074
‘LOC728743	0.0605801	0.0357245
‘RFX1	0.0605369	0.0358567
‘C4orf33	-0.0604762	0.0360433
‘SOX14	-0.0604641	0.0360804
‘RAB5A	-0.0604322	0.036179
‘PLOD3	-0.0603887	0.0363134
‘C20orf199	0.0603864	0.0363204
‘TMCC1	0.0603283	0.0365009
‘ARRB2	0.0602593	0.036716
‘PGP	-0.0602425	0.0367687
‘TWIST2	0.0602415	0.0367718
‘PLEKHB1	0.060235	0.0367921
‘CAPN1	-0.0602211	0.0368358
‘C16orf11	0.0602078	0.0368775
‘LMX1B	-0.0601879	0.0369398
‘ESRRG	0.0601232	0.0371436
‘SHANK3	0.0600323	0.0374319
‘ETS1	0.0600156	0.0374847
‘NVL	-0.0599913	0.0375624
‘COL4A3BP	-0.0599853	0.0375814
‘LRRFIP2	0.0599779	0.0376048
‘SLC39A9	0.0599533	0.0376837
‘TMEM92	0.0599505	0.0376926
‘FAM111A	-0.0599211	0.0377867
‘SKP2	0.0598333	0.0380689
‘LYRM2	-0.0598211	0.038108
‘RDBP	-0.0598151	0.0381275
‘ATL1	-0.0597644	0.0382914
‘HTR4	0.0597197	0.0384365
‘BRE	0.0597118	0.0384624
‘KCNA4	0.0597067	0.0384789
‘ELP2P	0.0596904	0.0385318
‘P2RX6	0.0596321	0.0387222
‘PRDM13	-0.0596248	0.038746
‘DYNLL1	-0.0595171	0.0391
‘PARVG	0.0594875	0.0391976
‘DOM3Z	0.0594617	0.039283
‘C5orf44	-0.0593713	0.0395836
‘ADRA1A	-0.0593136	0.0397763
‘MAP3K5	0.0593044	0.0398069
‘DNAJA3	-0.0592784	0.0398941
‘PLEKHA3	0.0592678	0.0399297
‘C18orf55	-0.0592187	0.0400949
‘PLEKHG3	-0.0592146	0.0401085
‘HOXD4	0.0592099	0.0401244
‘SPRY4	0.0590935	0.0405186
‘C11orf35	-0.0590586	0.0406374
‘SF4	-0.0590567	0.040644
‘SPATA17	0.0589826	0.0408971
‘MIR129-2	0.0589097	0.0411476
‘ALDH1A3	0.0588688	0.0412887
‘C7orf58	0.0587506	0.0416984
‘RPS6KL1	-0.0587327	0.0417609
‘CCDC136	0.058727	0.0417808
‘TPPP3	0.0587189	0.0418092
‘TCF3	-0.0586896	0.0419115
‘MB	-0.0585822	0.0422888
‘CCDC137	-0.0585776	0.0423047
‘ARID4B	0.0585638	0.0423534
‘TMEM56	-0.0584725	0.0426769
‘PRKG1	-0.0583874	0.0429799
‘DOC2A	0.0583839	0.0429925
‘ALPL	-0.0583351	0.0431672
‘HHIP	-0.0583004	0.043292
‘MACF1	0.0582348	0.0435283
‘RNF40	0.0582176	0.0435903
‘HEY2	0.0582072	0.0436282
‘CDC2	-0.0581784	0.0437322
‘CD59	-0.0581638	0.0437853
‘SETD3	0.058144	0.0438572
‘SLC39A3	0.0581334	0.0438958
‘RDM1	0.0581116	0.0439752
‘C1orf127	-0.0580714	0.0441217
‘FKBP11	-0.0578909	0.0447854
‘JOSD1	0.0578075	0.0450947
‘OLFM2	-0.057778	0.0452049
‘FAM91A1	0.0577728	0.045224
‘ZCCHC17	-0.0577156	0.045438
‘OAZ3	-0.0577153	0.0454388
‘AP3B2	-0.0576679	0.0456167
‘CHST11	-0.0576643	0.0456304
‘PEG3	0.0575959	0.0458878
‘LOC494141	0.0575749	0.0459671
‘HS3ST3B1	-0.0575473	0.0460717
‘MFSD10	-0.0575302	0.0461368
‘RASSF2	-0.0574465	0.046455
‘HDAC4	0.0573996	0.0466344
‘AGL	0.0573863	0.0466853
‘MATR3	-0.0573711	0.0467436
‘RAB2A	-0.057339	0.0468667
‘HMGCL	0.0573069	0.0469904
‘DPEP1	-0.0573006	0.0470145
‘STAG3	-0.0572533	0.047197
‘CYFIP1	-0.0572495	0.0472116
‘EMX1	0.0572037	0.0473891
‘FADD	-0.0571801	0.0474807
‘COG8	-0.0571629	0.0475477
‘C16orf42	-0.0571499	0.0475984
‘DPP10	0.0571267	0.0476888
‘ELP2	0.0569723	0.0482939
‘C18orf25	-0.0569489	0.0483864
‘C19orf25	0.0569267	0.0484739
‘NEO1	0.0569155	0.0485186
‘PHF1	0.056905	0.0485602
‘C1orf213	0.0569026	0.0485695
‘SMC4	0.0568971	0.0485914
‘ABHD5	-0.0567467	0.0491902
‘ALX1	0.0567273	0.0492678
‘RGS16	-0.0567205	0.0492952
‘KIF17	-0.0567093	0.0493402
‘ACOX3	0.0566593	0.0495412
‘CCDC64B	0.0566449	0.0495992
‘DUSP15	0.0566395	0.049621
‘C1orf125	-0.0566184	0.0497062
‘RAB15	-0.0566163	0.0497146
‘TOP3A	0.0566091	0.0497435
‘PHACTR1	-0.0565777	0.0498706
‘KCNH8	0.0565741	0.0498851
‘MAP3K8	-0.056555	0.0499626
‘MAP1LC3A	-0.0565354	0.0500421
‘KRAS	0.0565328	0.0500527
‘BAT3	-0.0565227	0.050094
‘STK19	-0.0564303	0.0504706
‘GEN1	0.056423	0.0505002
‘PHYH	0.0563796	0.0506781
‘KHK	-0.0563759	0.0506933
‘CATSPER2P1	0.0563524	0.0507899
‘CACNG6	0.0563437	0.0508259
‘ZNF37B	-0.0563302	0.0508811
‘LCORL	-0.0563293	0.0508852
‘NTRK1	0.0563242	0.0509061
‘MARK2	-0.0562961	0.0510217
‘TCIRG1	-0.056194	0.0514446
‘CDK6	-0.0561871	0.0514735
‘RPLP1	-0.0561793	0.0515058
‘UBAC2	-0.0561546	0.0516086
‘ERC1	-0.0561429	0.0516576
‘SART3	0.0561412	0.0516645
‘PRTG	0.0561361	0.0516857
‘SLC22A18AS	0.0561163	0.0517686
‘SLCO2B1	0.0561009	0.0518328
‘SLC25A25	-0.056098	0.0518452
‘MEAF6	0.056087	0.0518913
‘MUS81	0.0560621	0.0519954
‘ATP5G1	0.056049	0.0520504
‘MIR411	-0.0560229	0.0521599
‘RARA	0.0559637	0.0524093
‘LRP4	0.0559119	0.0526285
‘LRFN3	-0.0558649	0.0528278
‘NEU1	-0.0558581	0.0528566
‘HIST1H2BA	0.0558433	0.0529198
‘LYPD4	-0.0558281	0.0529843
‘FUT8	-0.0558226	0.0530079
‘FGF10	0.055815	0.05304
‘BMP8A	-0.0558009	0.0531001
‘NME2	-0.0557925	0.053136
‘PARVB	-0.05576	0.0532751
‘TCF7	0.0557549	0.053297
‘CTNNA2	0.0557088	0.0534945
‘HNRNPUL1	-0.0557048	0.0535119
‘C4orf3	0.055702	0.0535235
‘PNPLA1	0.05568	0.0536185
‘LRP1	-0.0556612	0.0536994
‘LPIN2	-0.0556574	0.0537156
‘AKAP1	-0.055611	0.0539159
‘FBXO7	-0.055605	0.0539419
‘FKBP6	-0.0555938	0.0539901
‘KCNA3	0.0555897	0.054008
‘RASSF5	-0.0555825	0.0540393
‘APOM	-0.0555543	0.0541613
‘C20orf117	0.0555271	0.0542794
‘HNRPLL	-0.0555229	0.0542976
‘ZNF646	0.0554893	0.0544439
‘MRO	-0.0554446	0.0546392
‘ABCG1	0.0554344	0.0546836
‘DPYSL4	-0.055396	0.054852
‘ZDHHC18	0.0553717	0.0549586
‘CYLD	-0.0553607	0.0550066
‘SLC26A6	0.0552723	0.0553963
‘ADAMTSL5	0.0552269	0.0555973
‘CEP170	-0.0552108	0.0556688
‘PPRC1	-0.0552095	0.0556748
‘EVI5L	-0.0552075	0.0556832
‘LPHN1	0.0551657	0.0558692
‘MBD6	0.055162	0.0558858
‘TSEN34	0.0551351	0.0560058
‘MKL1	-0.0551038	0.0561452
‘FOSL2	0.0550956	0.0561822
‘TMEM111	-0.0550704	0.0562951
‘RIPK2	-0.0550565	0.0563572
‘SNX32	-0.0550388	0.0564368
‘LCOR	-0.0550378	0.056441
‘IQSEC3	0.0550294	0.0564787
‘CCDC85A	0.0550155	0.0565413
‘TAF1A	0.0549956	0.0566307
‘ZNF860	-0.0549946	0.0566355
‘MGAT4A	-0.0549857	0.0566756
‘ZNF790	0.0549827	0.0566888
‘CCPG1	-0.0549619	0.0567825
‘C19orf47	0.0549195	0.0569745
‘S1PR5	-0.0548642	0.057225
‘SPEN	0.0547958	0.0575364
‘ZNHIT1	0.0547694	0.0576571
‘HIVEP2	-0.0546923	0.0580099
‘ANXA2	-0.0546413	0.0582449
‘LOC100128003	0.0546311	0.0582918
‘GAS7	0.0545615	0.0586137
‘LOC678655	-0.0545485	0.0586738
‘ABR	-0.0545388	0.0587187
‘NADSYN1	0.0545316	0.058752
‘ZNF655	0.0544834	0.0589764
‘SRCAP	0.0544479	0.059142
‘C10orf26	0.0543932	0.0593975
‘LOC285548	-0.0543783	0.0594674
‘ADAMTS1	-0.0543211	0.0597361
‘COL24A1	-0.0543033	0.0598201
‘NBR1	0.0542908	0.059879
‘CYBA	0.0542872	0.0598957
‘HES7	-0.0541459	0.0605653
‘DLX4	0.0541166	0.0607049
‘NEK6	0.0541127	0.0607238
‘PHLDB1	0.0539841	0.0613396
‘CSPG5	0.0539755	0.0613812
‘AFF3	0.0539705	0.061405
‘CCDC68	-0.0538869	0.0618087
‘DLG4	-0.0538576	0.0619508
‘SDHAF1	0.0538513	0.0619813
‘VEZT	-0.0538491	0.0619919
‘PRKAR1B	-0.0538489	0.0619928
[truncated: 2,583 more rows]

## Sheet: Table S3
Table S3. The correlation between the SIMPO-TSS200&TSS1500 scores and mRNA transcription average values of genes.
Gene name	Rhoa	P-valuea
‘VARS2	0.251031	0
‘VPRBP	0.239733	0
‘C12orf32	0.34392	0
‘YY1	-0.257563	0
‘ZHX1	0.297941	0
‘ZNF197	-0.2839	0
‘ZNF333	-0.281001	0
‘ZNF415	-0.32296	0
‘ZNF532	0.267577	0
‘C14orf167	0.347956	0
‘ZNF592	-0.247254	0
‘ZNF644	-0.267456	0
‘ZNF805	-0.283162	0
‘ZNF83	-0.288213	0
‘C19orf60	-0.558731	0
‘C1orf58	0.236683	0
‘C21orf33	0.285761	0
‘C21orf57	-0.539605	0
‘C5orf35	-0.332886	0
‘C7orf55	0.371482	0
‘C8orf31	-0.297946	0
‘C9orf25	0.283498	0
‘CARKD	-0.350695	0
‘CASKIN2	0.25578	0
‘CCDC99	-0.256912	0
‘CCR6	-0.271077	0
‘CD6	-0.352642	0
‘CDC16	-0.30649	0
‘CDC5L	-0.291549	0
‘CHD7	-0.240645	0
‘CLEC11A	-0.34389	0
‘ADSS	0.270804	0
‘CLN6	-0.262826	0
‘CNOT7	0.317883	0
‘COX18	-0.282875	0
‘CPVL	-0.257014	0
‘CSGALNACT1	-0.258009	0
‘CSNK2B	0.242868	0
‘CUX1	-0.235497	0
‘DCLRE1A	-0.24582	0
‘DDO	-0.343291	0
‘DDX43	0.532562	0
‘DDX54	-0.253014	0
‘DGKQ	-0.378601	0
‘DHCR24	-0.317403	0
‘DHRS4	-0.295888	0
‘DHRS7B	0.278773	0
‘DHX58	-0.243002	0
‘DNTTIP1	0.390504	0
‘DOK4	-0.240986	0
‘DPY19L1	-0.253862	0
‘DSC2	-0.405995	0
‘DUSP14	0.255774	0
‘EEA1	0.253421	0
‘EIF4E3	-0.340146	0
‘ELANE	0.402936	0
‘ENOSF1	-0.569653	0
‘FAM134B	-0.323825	0
‘FAM24B	0.515706	0
‘FAM3B	-0.238624	0
‘FAM90A1	-0.324566	0
‘AMDHD1	-0.306913	0
‘FHL3	0.298013	0
‘FRY	-0.255095	0
‘GALNT7	-0.237057	0
‘GGPS1	0.306352	0
‘GMPPB	0.249946	0
‘GPER	0.530144	0
‘GPR137B	0.249279	0
‘GPX7	-0.256755	0
‘ANKRD39	-0.245753	0
‘GSTT1	-0.493087	0
‘GUSBL2	0.255096	0
‘HECTD1	0.249654	0
‘HLA.A	0.235754	0
‘HLA.DPB1	0.323363	0
‘HLA.H	0.283252	0
‘HMBS	0.38482	0
‘HNRNPH1	-0.24157	0
‘HTATIP2	0.240616	0
‘ICAM4	-0.407864	0
‘IQCB1	-0.301106	0
‘KLHL30	-0.290027	0
‘LAMC1	0.259036	0
‘LASS4	0.279794	0
‘LCLAT1	0.315415	0
‘LDHD	-0.485969	0
‘LDLR	-0.262214	0
‘LEPROTL1	0.260819	0
‘LGALS12	-0.269802	0
‘LGALS3BP	-0.447212	0
‘LIN7C	0.246021	0
‘LIPA	0.36617	0
‘LMNA	0.323038	0
‘LMO2	-0.24483	0
‘LOC654433	-0.581872	0
‘LQK1	0.316712	0
‘LSP1	-0.243859	0
‘LYSMD3	-0.407077	0
‘MAGOHB	-0.262523	0
‘MDM1	0.283248	0
‘ABP1	-0.244181	0
‘MORC3	0.235462	0
‘MRPL43	-0.331097	0
‘NDUFA12	-0.243369	0
‘NECAP2	-0.262646	0
‘NEDD1	0.235515	0
‘NEFH	0.237712	0
‘NLRP2	-0.441142	0
‘NOP10	0.364327	0
‘NR2F6	0.335557	0
‘NTSR1	0.267184	0
‘OAF	-0.274512	0
‘PARP9	0.320424	0
‘PER3	0.528111	0
‘PEX6	0.256979	0
‘PGLS	-0.255617	0
‘PHF19	0.283382	0
‘ATP5G1	-0.241616	0
‘ATP6V0D1	0.323627	0
‘PNKD	-0.427641	0
‘ATP7B	-0.24622	0
‘POLR3K	-0.26063	0
‘POMC	0.258138	0
‘PRDX5	-0.288387	0
‘PRF1	-0.377678	0
‘PRKCDBP	-0.385325	0
‘PSMB9	0.412095	0
‘PSMD8	0.280192	0
‘AXL	-0.276411	0
‘PTPRCAP	-0.291323	0
‘PUS10	0.248503	0
‘QDPR	0.334068	0
‘QSER1	-0.289814	0
‘RAD51L1	0.283062	0
‘RANBP2	-0.332517	0
‘ACBD3	-0.254226	0
‘RCBTB1	0.282279	0
‘RNF135	0.24244	0
‘RNPEP	-0.319842	0
‘ROGDI	0.250881	0
‘RPL8	-0.297178	0
‘RPP21	-0.279774	0
‘RPS15	0.361214	0
‘RPS29	0.238202	0
‘RPS9	-0.281797	0
‘BBS2	0.4414	0
‘RUFY2	-0.291752	0
‘S100A13	-0.30382	0
‘SCP2	-0.438571	0
‘BCL2	-0.284302	0
‘SELI	0.271657	0
‘SEPT7	0.247394	0
‘SERF2	0.28997	0
‘SLAMF8	0.312446	0
‘SLC22A16	-0.621863	0
‘SLK	0.254751	0
‘SMAD7	0.251943	0
‘SMC4	0.240237	0
‘BLVRA	0.245534	0
‘SPAG1	0.380734	0
‘SPATA5L1	0.322411	0
‘BNIP2	0.271238	0
‘ST14	0.246436	0
‘BRAF	-0.258705	0
‘ST6GALNAC2	0.255542	0
‘STOML1	0.256766	0
‘SUFU	-0.345741	0
‘SULT1A1	-0.268531	0
‘SYS1	-0.261171	0
‘TACSTD2	-0.24567	0
‘BSG	-0.245618	0
‘TCP11L1	0.263433	0
‘BTBD7	0.263293	0
‘TMEM107	0.239372	0
‘TMEM204	-0.380064	0
‘TMEM45A	-0.381171	0
‘TMEM51	0.268589	0
‘TNFRSF10A	-0.350073	0
‘TOP1MT	0.364813	0
‘TP53INP1	0.328337	0
‘C10orf46	0.311755	0
‘TRAPPC2L	0.315675	0
‘TSPAN4	-0.423445	0
‘TSTD1	0.288956	0
‘UBTD1	-0.282907	0
‘USP39	-0.251312	0
‘YIF1A	-0.233449	2.22045e-16
‘CCDC50	-0.233508	2.22045e-16
‘CDK8	0.234387	2.22045e-16
‘EMB	0.234211	2.22045e-16
‘RSF1	-0.233485	2.22045e-16
‘SFRP4	0.233189	2.22045e-16
‘SPRYD4	0.234527	2.22045e-16
‘THAP11	-0.233547	2.22045e-16
‘GABBR1	-0.232685	4.44089e-16
‘HLA.DMB	0.232811	4.44089e-16
‘ACAP1	-0.231201	4.44089e-16
‘SPOCK2	0.232914	4.44089e-16
‘EIF3A	0.230147	6.66134e-16
‘INTS12	0.229926	6.66134e-16
‘SMARCA5	-0.229974	6.66134e-16
‘SOX15	0.230044	6.66134e-16
‘FAM119B	-0.229773	8.88178e-16
‘JTB	-0.229608	8.88178e-16
‘MDP1	0.228542	8.88178e-16
‘MOBKL1A	-0.229637	8.88178e-16
‘NFIA	-0.229509	8.88178e-16
‘PTPN5	0.228398	1.11022e-15
‘CHST13	0.227734	1.33227e-15
‘GLTSCR2	-0.227833	1.33227e-15
‘HOXB2	-0.227581	1.33227e-15
‘LY86	0.228023	1.33227e-15
‘SLC8A3	0.227814	1.33227e-15
‘TMEM208	-0.227988	1.33227e-15
‘YWHAG	0.227073	1.55431e-15
‘CENPBD1	0.22655	1.77636e-15
‘MANEA	-0.226509	1.77636e-15
‘SLC12A2	0.226706	1.77636e-15
‘HES4	-0.225746	2.22045e-15
‘LEPROT	0.225958	2.22045e-15
‘CPEB3	0.225481	2.66454e-15
‘TSPYL5	-0.22513	2.66454e-15
‘RASGEF1B	0.225019	2.88658e-15
‘DNAJC16	0.224834	3.10862e-15
‘RRP12	0.224676	3.10862e-15
‘IFITM1	0.224416	3.55271e-15
‘BAHD1	-0.224264	3.55271e-15
‘SNAP29	0.224076	3.77476e-15
‘NARG2	0.223236	4.88498e-15
‘CCDC28B	-0.22288	5.32907e-15
‘ANKMY1	-0.222751	5.55112e-15
‘FBXO31	0.220969	9.32587e-15
‘NFATC1	0.220892	9.32587e-15
‘SNX17	-0.220982	9.32587e-15
‘EML3	-0.220787	9.76996e-15
‘LHPP	-0.220601	1.02141e-14
‘B3GALT4	0.22068	1.02141e-14
‘TAF7	-0.220465	1.06581e-14
‘C19orf22	-0.219886	1.24345e-14
‘RALGAPA1	-0.219961	1.24345e-14
‘C17orf106	-0.219657	1.33227e-14
‘SNRPG	0.219281	1.4877e-14
‘STX11	-0.219251	1.5099e-14
‘SLC24A4	0.21852	1.84297e-14
‘P4HA1	0.218206	1.9984e-14
‘TRIM6	0.217714	2.30926e-14
‘WDR51A	0.217185	2.66454e-14
‘C14orf119	0.217225	2.66454e-14
‘CCS	0.216748	3.01981e-14
‘TMEM205	-0.216467	3.26406e-14
‘WDR6	0.216437	3.28626e-14
‘PFN2	-0.216174	3.55271e-14
‘FBXO11	0.215943	3.77476e-14
‘NLGN1	0.215434	4.35207e-14
‘PXMP2	-0.215188	4.66294e-14
‘SPCS1	-0.214982	4.92939e-14
‘LMF2	0.214895	5.04041e-14
‘ACCS	-0.21487	5.06262e-14
‘CNDP2	-0.214726	5.28466e-14
‘TRIM27	0.214727	5.28466e-14
‘RRP7A	0.213917	6.59472e-14
‘PREPL	-0.213822	6.77236e-14
‘MX1	-0.213139	8.17124e-14
‘LSM4	-0.213008	8.43769e-14
‘C3orf31	0.212971	8.52651e-14
‘UGT1A6	-0.21278	8.99281e-14
‘ETV4	-0.212652	9.32587e-14
‘HNRPDL	-0.212408	9.9476e-14
‘CAMKV	-0.21193	1.13243e-13
‘HAGHL	0.211911	1.13687e-13
‘RAB11FIP5	-0.211861	1.15463e-13
‘SETD2	-0.211697	1.20792e-13
‘SMEK2	-0.211691	1.20792e-13
‘KIAA1468	0.211579	1.24567e-13
‘FAM69A	0.211556	1.25233e-13
‘ABCB9	0.211277	1.35003e-13
‘PRDM8	0.210916	1.48992e-13
‘ETV5	0.21091	1.49214e-13
‘PRMT6	0.210694	1.58096e-13
‘ZNF154	-0.210653	1.59872e-13
‘TECR	-0.210138	1.83631e-13
‘C16orf7	0.209922	1.94511e-13
‘CD40	0.209831	1.99396e-13
‘ZSCAN22	0.209684	2.0739e-13
‘THOC6	0.209562	2.14273e-13
‘DMXL1	0.20947	2.19602e-13
‘BCL6B	0.209452	2.20712e-13
‘RPSA	0.209408	2.23377e-13
‘SLC25A32	-0.209079	2.43805e-13
‘RNF2	-0.208834	2.60236e-13
‘CEP72	0.208762	2.65343e-13
‘MAP4K4	-0.208108	3.15747e-13
‘VPS28	-0.20808	3.17968e-13
‘C16orf79	0.207949	3.29514e-13
‘APITD1	-0.207823	3.40616e-13
‘STX6	-0.207628	3.58602e-13
‘ERBB4	-0.207338	3.87246e-13
‘FSD1	-0.206965	4.27436e-13
‘SPAST	0.206687	4.60076e-13
‘PNN	-0.206522	4.80505e-13
‘TAOK3	0.206506	4.82503e-13
‘RTN3	-0.206501	4.83169e-13
‘RPL19	-0.206272	5.13145e-13
‘CEP350	0.205824	5.77316e-13
‘FCHO2	0.205812	5.79092e-13
‘MVP	0.205125	6.93223e-13
‘LYL1	-0.204927	7.30083e-13
‘ICMT	-0.204857	7.43849e-13
‘SLC25A35	-0.204782	7.58504e-13
‘TOR1AIP1	-0.204541	8.07576e-13
‘TMEM154	-0.204048	9.18376e-13
‘SYNGR1	-0.203899	9.54348e-13
‘THTPA	0.203664	1.01474e-12
‘LCMT1	0.203606	1.03029e-12
‘SNUPN	0.203453	1.07159e-12
‘ROCK1	0.202739	1.28941e-12
‘LTB4R2	0.202709	1.29941e-12
‘DHX38	0.202706	1.30052e-12
‘MYL6	0.202652	1.31872e-12
‘COX11	-0.20258	1.34337e-12
‘WDR26	0.201838	1.62692e-12
‘ITGA7	-0.201622	1.71951e-12
‘HCP5	0.2012	1.91647e-12
‘RAB7L1	0.201168	1.93201e-12
‘BNIP3	-0.201014	2.00995e-12
‘KATNAL1	0.200712	2.17137e-12
‘KIAA0195	0.200589	2.24087e-12
‘UBTF	0.200513	2.28506e-12
‘TTLL5	0.19986	2.69873e-12
‘TMEM88	0.199812	2.73248e-12
‘TFPT	0.199539	2.92832e-12
‘RAP1A	0.199354	3.06999e-12
‘CEP63	0.199208	3.18545e-12
‘ZNF514	0.19909	3.28182e-12
‘MED16	0.198181	4.13136e-12
‘STK17B	0.197897	4.4369e-12
‘ZNF597	-0.197681	4.68514e-12
‘SLC1A5	0.19743	4.99156e-12
‘CHMP4B	-0.197234	5.24247e-12
‘CHMP6	0.197234	5.24336e-12
‘COIL	0.197204	5.28333e-12
‘MLLT10	0.196577	6.18217e-12
‘ALDH7A1	-0.196497	6.30629e-12
‘SEMA4C	-0.196463	6.36113e-12
‘ANUBL1	-0.196368	6.51301e-12
‘FAM109B	-0.196124	6.92357e-12
‘TMEM110	0.196076	7.00617e-12
‘FAM173B	0.195833	7.44316e-12
‘PTEN	0.195737	7.62501e-12
‘CNOT8	0.195482	8.12395e-12
‘CRYL1	-0.195304	8.49187e-12
‘ICAM2	-0.19491	9.36584e-12
‘ADAMTS6	0.194679	9.91585e-12
‘RUNX1T1	-0.19458	1.01616e-11
‘P2RX4	-0.194495	1.03797e-11
‘UNC84B	-0.194045	1.15992e-11
‘MRPL37	0.194006	1.17129e-11
‘HLA.F	-0.193825	1.22462e-11
‘MASTL	-0.19372	1.25688e-11
‘TTLL8	0.193464	1.33857e-11
‘SYNCRIP	0.193213	1.42397e-11
‘PER1	-0.193088	1.46814e-11
‘HMGB2	0.192822	1.56746e-11
‘FAM120A	0.192686	1.6207e-11
‘INPP5E	0.192667	1.62819e-11
‘POM121C	-0.192664	1.62932e-11
‘SCNN1G	-0.192577	1.6644e-11
‘INSR	-0.192566	1.66906e-11
‘MTDH	0.1925	1.69615e-11
‘WIPI2	0.192255	1.80109e-11
‘DCBLD1	0.192247	1.80433e-11
‘GSK3B	-0.191928	1.9506e-11
‘RAB26	-0.191825	2.00033e-11
‘D2HGDH	-0.191684	2.07057e-11
‘ERRFI1	-0.191638	2.09353e-11
‘PTPN21	0.191535	2.14675e-11
‘FAM98C	-0.191289	2.27953e-11
‘DPH5	-0.191272	2.28872e-11
‘DCLRE1B	0.190901	2.50464e-11
‘ACSL1	0.190724	2.61444e-11
‘RIN1	0.190648	2.66356e-11
‘INTS5	0.190558	2.72231e-11
‘ZMAT5	-0.190285	2.90774e-11
‘SLC22A18	-0.19022	2.95395e-11
‘MRI1	-0.189951	3.15232e-11
‘ZNF354A	0.189541	3.48015e-11
‘RNF219	-0.189465	3.54463e-11
‘SUV420H2	0.189352	3.64218e-11
‘PARP3	0.189148	3.82574e-11
‘AARSD1	0.188869	4.09064e-11
‘POLR2F	0.188427	4.54812e-11
‘DNAJC15	0.188187	4.8179e-11
‘NCRNA00092	-0.188007	5.02924e-11
‘VPS26B	-0.187907	5.15101e-11
‘GCAT	-0.18771	5.39861e-11
‘PTPLAD1	-0.187696	5.41671e-11
‘DICER1	-0.187409	5.80098e-11
‘DIABLO	-0.187218	6.07094e-11
‘BIN1	-0.187046	6.32356e-11
‘PPIG	-0.186887	6.56788e-11
‘ICA1L	0.186795	6.71201e-11
‘AMZ2	0.186795	6.71272e-11
‘NMB	0.186287	7.57139e-11
‘GGT1	0.18601	8.08376e-11
‘FAM195B	-0.185732	8.63185e-11
‘PSRC1	0.185713	8.67095e-11
‘FOXD2	0.18564	8.82237e-11
‘EFR3B	-0.185257	9.65477e-11
‘LRP10	-0.185225	9.72813e-11
‘CCDC117	0.185219	9.74065e-11
‘ZNF830	0.185206	9.77178e-11
‘NUP93	0.184909	1.04775e-10
‘CRTC2	-0.184853	1.06166e-10
‘IFI27	0.184502	1.15285e-10
‘TOR3A	0.184229	1.22885e-10
‘CCDC46	0.184036	1.28575e-10
‘LGALS8	-0.184028	1.28809e-10
‘C1orf226	-0.184	1.29668e-10
‘GRINA	-0.183911	1.32378e-10
‘ZC3H13	-0.183905	1.32575e-10
‘ZNF20	0.183886	1.33158e-10
‘CEP290	-0.183767	1.36922e-10
‘DHRS9	-0.183684	1.3958e-10
‘PDIK1L	-0.183404	1.48993e-10
‘MRPL18	-0.183383	1.49722e-10
‘GPR180	0.18323	1.55177e-10
‘TTC9	0.18314	1.58452e-10
‘POLR1C	0.183114	1.5941e-10
‘MYCL1	-0.183091	1.6027e-10
‘TRIM67	-0.182855	1.69318e-10
‘TRIM26	0.182813	1.70945e-10
‘C15orf52	-0.182437	1.86555e-10
‘NAP1L1	-0.182365	1.89671e-10
‘C16orf13	0.182356	1.90087e-10
‘CYBASC3	-0.18235	1.90334e-10
‘ZC3H12C	0.182339	1.90835e-10
‘KCTD12	0.182327	1.91354e-10
‘DNTTIP2	0.18225	1.9481e-10
‘HADHB	0.182186	1.97694e-10
‘C10orf47	-0.181975	2.07577e-10
‘GPR19	0.181822	2.15055e-10
‘PAN3	-0.181645	2.24015e-10
‘TMEM176A	0.18162	2.25294e-10
‘UTP18	-0.181552	2.28886e-10
‘C20orf103	-0.181527	2.30188e-10
‘LDLRAP1	0.181079	2.55228e-10
‘FAM149B1	-0.180886	2.6678e-10
‘NARS	-0.180634	2.82691e-10
‘ZADH2	-0.180624	2.8332e-10
‘C8orf73	-0.18033	3.03033e-10
‘LRRC40	-0.180296	3.05457e-10
‘TET2	0.180254	3.08355e-10
‘BRP44L	-0.179649	3.54092e-10
‘RCN1	-0.179483	3.67787e-10
‘ANG	-0.179369	3.77392e-10
‘NIF3L1	0.179147	3.96973e-10
‘GCNT2	0.179098	4.01395e-10
‘GALK1	-0.179087	4.02451e-10
‘C5orf15	0.178695	4.39856e-10
‘SNX19	-0.178542	4.55439e-10
‘GJC1	-0.178466	4.63384e-10
‘RAPGEF4	-0.178387	4.71673e-10
‘USPL1	-0.178269	4.84524e-10
‘HEBP2	0.178267	4.84641e-10
‘KIAA1598	-0.178156	4.97036e-10
‘VPS72	0.178144	4.98348e-10
‘DNAJC11	-0.178131	4.99785e-10
‘TRIM68	0.177641	5.58327e-10
‘PLCH1	0.177542	5.70943e-10
‘SCD	0.17706	6.36356e-10
‘CTPS	-0.177002	6.44641e-10
‘MGST3	-0.176669	6.94712e-10
‘RFX6	-0.176605	7.04763e-10
‘RPAP3	-0.176555	7.12638e-10
‘RHBDF1	0.176345	7.46936e-10
‘ADAL	-0.176335	7.48715e-10
‘SH3BP5L	0.176328	7.49897e-10
‘IVNS1ABP	0.176198	7.71884e-10
‘MYL12A	-0.17613	7.83792e-10
‘SFT2D2	0.176116	7.86182e-10
‘ZNF337	0.176109	7.87469e-10
‘ARPC3	-0.176096	7.89788e-10
‘ISCU	0.17604	7.99676e-10
‘EXOSC5	-0.175694	8.63872e-10
‘C11orf54	-0.175517	8.98605e-10
‘NUDT1	0.175503	9.01546e-10
‘CWC22	-0.175344	9.33888e-10
‘CITED2	0.175313	9.40485e-10
‘PDCD2L	-0.175307	9.41764e-10
‘C8orf77	0.175297	9.43763e-10
‘MED18	0.175181	9.68355e-10
‘ATAD2	-0.175013	1.00532e-09
‘KIAA1704	0.174836	1.04556e-09
‘ZNF202	-0.174742	1.06753e-09
‘LIN7B	0.174723	1.07212e-09
‘PADI2	0.174556	1.11259e-09
‘LOC388796	-0.174312	1.17422e-09
‘SPATA4	-0.174171	1.21152e-09
‘MTX2	-0.174167	1.21242e-09
‘HLA.DRA	0.174129	1.22273e-09
‘TBL3	-0.174017	1.25329e-09
‘C1orf9	0.173952	1.2716e-09
‘GNL2	0.17392	1.28051e-09
‘ZNF35	-0.173498	1.40545e-09
‘FUS	0.17326	1.48097e-09
‘YKT6	-0.17322	1.49379e-09
‘NMNAT1	-0.173216	1.4951e-09
‘RFT1	0.173174	1.50916e-09
‘APPL1	-0.173116	1.52861e-09
‘CSGALNACT2	-0.172511	1.74529e-09
‘CNOT3	-0.172299	1.82817e-09
‘LRRC37B	-0.172276	1.83727e-09
‘CMBL	0.172206	1.86551e-09
‘PTPRT	-0.172053	1.9291e-09
‘KDM5B	0.171627	2.11696e-09
‘ULK2	-0.171606	2.12659e-09
‘TP53BP1	0.171573	2.14175e-09
‘CCDC13	0.171565	2.14546e-09
‘CAST	0.171532	2.16105e-09
‘NAPRT1	0.171412	2.21836e-09
‘EXOC5	0.171379	2.23404e-09
‘NDRG2	0.171277	2.2842e-09
‘SPG11	0.171194	2.32595e-09
‘ESCO1	-0.171063	2.39265e-09
‘CYP4V2	-0.171023	2.41383e-09
‘CCDC49	-0.17098	2.43639e-09
‘C4orf41	-0.170971	2.44112e-09
‘AHI1	-0.170798	2.53448e-09
‘DPH3	0.170696	2.59105e-09
‘SLC45A3	-0.170656	2.61345e-09
‘LOC100009676	0.170443	2.73669e-09
‘KIAA1279	-0.170423	2.74895e-09
‘RCOR1	0.170377	2.77626e-09
‘RORC	0.1703	2.82267e-09
‘NT5DC1	-0.170235	2.8628e-09
‘SLC22A15	0.17005	2.97944e-09
‘SNRNP25	0.169836	3.11998e-09
‘ADAM19	-0.169727	3.19383e-09
‘PPIH	-0.169479	3.36924e-09
‘TNFRSF25	-0.169475	3.37196e-09
‘NCAPD3	-0.169272	3.52266e-09
‘SHMT2	0.169162	3.60629e-09
‘RRN3	-0.169065	3.68224e-09
‘NDUFS7	0.169015	3.72187e-09
‘FAM135A	0.16899	3.74199e-09
‘CKAP2	-0.168907	3.80924e-09
‘EED	-0.16885	3.85558e-09
‘ANKRD56	-0.168747	3.94229e-09
‘C1orf97	-0.16873	3.95659e-09
‘C12orf48	0.168609	4.06018e-09
‘GORASP1	0.168507	4.14965e-09
‘CLPTM1	-0.16837	4.27297e-09
‘ARFGAP2	-0.168339	4.30083e-09
‘AACS	-0.168274	4.36112e-09
‘ENC1	0.168177	4.45252e-09
‘PAOX	-0.167798	4.82723e-09
‘AGAP3	0.167797	4.82759e-09
‘CD82	0.1677	4.92829e-09
‘EI24	-0.16762	5.01372e-09
‘MRPL12	0.167531	5.10924e-09
‘CAPNS1	-0.16739	5.26464e-09
‘SLC9A3R1	0.167349	5.31069e-09
‘PIK3CA	-0.167207	5.47298e-09
‘CDC42EP3	0.167118	5.57698e-09
‘ABCG1	0.167048	5.66025e-09
‘MMP15	-0.166787	5.98229e-09
‘SLC47A1	-0.166711	6.07869e-09
‘TTC3	-0.166708	6.08318e-09
‘ZP3	-0.166705	6.08677e-09
‘FAM118B	0.166695	6.0996e-09
‘HOXA5	0.166683	6.11479e-09
‘SFI1	-0.166676	6.12357e-09
‘CHCHD8	0.16656	6.27569e-09
‘DNAJC17	0.166484	6.37706e-09
‘HNRNPH3	-0.166313	6.61264e-09
‘PEBP4	0.166246	6.70565e-09
‘FAM117A	0.166058	6.97782e-09
‘DRAM1	0.165956	7.12883e-09
‘RHBDD2	-0.165921	7.18203e-09
‘ZDHHC13	-0.165901	7.21117e-09
‘DHRS12	-0.165775	7.40602e-09
‘CSNK1E	-0.165748	7.4482e-09
‘MKRN3	0.165639	7.62007e-09
‘ACSF2	-0.165615	7.65831e-09
‘CASP7	0.165431	7.95947e-09
‘RAB5A	-0.165403	8.00724e-09
‘DCUN1D3	-0.165366	8.06877e-09
‘PMM2	0.16524	8.28626e-09
‘ZBTB5	0.165225	8.31111e-09
‘SLC24A3	-0.165162	8.42243e-09
‘BTN2A1	-0.164843	9.00318e-09
‘BTG3	-0.164806	9.07384e-09
‘RNF212	-0.164415	9.84545e-09
‘C15orf33	-0.164372	9.93435e-09
‘MYH11	-0.164175	1.03498e-08
‘SRI	0.164104	1.05038e-08
‘LIG3	0.164039	1.06467e-08
‘MRPL21	0.164001	1.07315e-08
‘PTTG1IP	0.163979	1.07798e-08
‘LMTK3	-0.163967	1.08085e-08
‘TCEA3	-0.163951	1.08436e-08
‘FZD4	-0.163842	1.10928e-08
‘PINK1	-0.163641	1.15641e-08
‘TLE6	0.163581	1.17099e-08
‘SRPRB	-0.163449	1.20347e-08
‘PLD3	0.163352	1.22793e-08
‘ARSJ	-0.163272	1.24845e-08
‘PELO	0.163242	1.25627e-08
‘GCHFR	0.163194	1.26881e-08
‘RUNX2	-0.163147	1.28126e-08
‘TNNT2	0.163009	1.3182e-08
‘NT5C	0.162931	1.33976e-08
‘NIPAL2	-0.162869	1.35699e-08
‘EHBP1	0.162768	1.38557e-08
‘CLTC	0.162764	1.38676e-08
‘ENTPD6	0.162642	1.42217e-08
‘NUDT22	-0.162542	1.45171e-08
‘MAPK9	0.162321	1.5192e-08
‘LCMT2	0.162318	1.52039e-08
‘TAF9	-0.162288	1.5296e-08
‘SLC2A1	0.162222	1.5505e-08
‘SNRPC	-0.162084	1.59532e-08
‘SF4	0.162026	1.6143e-08
‘ILK	0.162	1.62304e-08
‘SLC44A2	0.161916	1.65141e-08
‘NEDD4L	-0.161901	1.65654e-08
‘FAM73B	0.16179	1.69442e-08
‘LDHB	-0.161521	1.79061e-08
‘NPR1	0.161471	1.80919e-08
‘RAB11FIP3	-0.161465	1.81129e-08
‘FGFRL1	0.161449	1.81714e-08
‘ABCC5	0.16132	1.86595e-08
‘STEAP3	0.161297	1.87463e-08
‘C17orf97	0.161239	1.89689e-08
‘LTB	-0.16098	2.00024e-08
‘NOP58	0.1609	2.03328e-08
‘PCGF1	0.16082	2.06656e-08
‘RNF125	0.160779	2.0839e-08
‘ELP4	-0.160529	2.19279e-08
‘GPR172A	-0.160408	2.24765e-08
‘TAP1	-0.160404	2.2491e-08
‘AGPAT3	-0.160256	2.31813e-08
‘GLCE	0.160211	2.33947e-08
‘MMP16	-0.16021	2.33989e-08
‘TGFBR3	0.160024	2.42978e-08
‘FAM125A	-0.160018	2.433e-08
‘LOC492303	-0.160009	2.43748e-08
‘ANKRD20B	0.159959	2.46232e-08
‘PNPLA8	0.159763	2.56183e-08
‘AQR	-0.159732	2.57812e-08
‘ZNF33A	-0.159714	2.58761e-08
‘S1PR4	-0.159663	2.6144e-08
‘SSX2IP	0.159649	2.62171e-08
‘ABHD12	0.159509	2.69704e-08
‘C17orf95	-0.159404	2.75491e-08
‘ZYX	0.159393	2.76138e-08
‘C12orf68	0.159369	2.77454e-08
‘CHPF2	-0.159367	2.77585e-08
‘PSMB3	0.158934	3.02901e-08
‘LMLN	0.158895	3.05299e-08
‘MYADM	-0.158677	3.19038e-08
‘C1orf109	0.158675	3.19141e-08
‘ZNF470	0.158636	3.21641e-08
‘FYCO1	-0.158495	3.30892e-08
‘C18orf1	0.158453	3.33725e-08
‘AZIN1	0.158445	3.34271e-08
‘ZMYM2	0.158184	3.52241e-08
‘LRRK1	0.158051	3.61741e-08
‘TBC1D23	-0.158027	3.63514e-08
‘DDOST	-0.158025	3.63689e-08
‘SEC24A	-0.15793	3.70664e-08
‘MRPL23	0.157908	3.72301e-08
‘TRAF3IP2	0.15785	3.76618e-08
‘ARHGAP12	0.15762	3.94404e-08
‘B3GNT5	-0.157613	3.94957e-08
‘FUCA1	-0.157583	3.9731e-08
‘ITSN1	0.15754	4.00695e-08
‘GTF2A2	0.157405	4.11695e-08
‘INPP1	0.157303	4.20118e-08
‘DTX3L	-0.157293	4.21029e-08
‘MTRR	0.157266	4.23244e-08
‘API5	-0.157248	4.24767e-08
‘MIIP	0.157087	4.38632e-08
‘FMNL3	0.157042	4.42623e-08
‘ITGAV	0.157037	4.43011e-08
‘TMEM134	-0.156971	4.48916e-08
‘MGRN1	0.15697	4.49015e-08
‘SYT3	-0.156959	4.49943e-08
‘C14orf133	-0.156786	4.65726e-08
‘INSM2	-0.156723	4.71648e-08
‘MLF1	-0.156695	4.74197e-08
‘ITPRIPL2	-0.156612	4.82114e-08
‘TRPC4AP	-0.156593	4.83939e-08
‘ITFG3	0.156423	5.00582e-08
‘SF3B1	0.156314	5.1155e-08
‘NBEAL2	-0.15617	5.26267e-08
‘NDUFB5	0.156144	5.29032e-08
‘ZNF551	-0.156116	5.31973e-08
‘LIMK2	-0.155845	5.61239e-08
‘CYTH2	-0.155841	5.61729e-08
‘SSU72	-0.155654	5.82849e-08
‘ECHDC2	-0.155639	5.84566e-08
‘AKAP9	0.155622	5.86539e-08
‘SLAIN1	0.155596	5.89557e-08
‘C19orf52	0.155364	6.17235e-08
‘LITAF	0.155356	6.18137e-08
‘C20orf94	-0.155334	6.20893e-08
‘ANKS1A	0.155236	6.32998e-08
‘POU6F1	-0.155207	6.3651e-08
‘C3orf58	0.155127	6.46711e-08
‘NKTR	0.155032	6.58933e-08
‘FAM133B	0.154976	6.66113e-08
‘BAT5	-0.154916	6.7407e-08
‘GATAD2B	-0.154887	6.77945e-08
‘CENPN	0.154847	6.83283e-08
‘VHL	-0.15478	6.92331e-08
‘RABGAP1L	-0.154213	7.73674e-08
‘C14orf45	0.154164	7.81233e-08
‘CCDC144A	-0.154133	7.8592e-08
‘QRSL1	0.153847	8.31065e-08
‘COLEC11	-0.153774	8.43061e-08
‘NARS2	-0.153751	8.46814e-08
‘WIPF1	0.153672	8.5993e-08
‘CHD6	-0.153612	8.70012e-08
‘AGPS	-0.153592	8.73499e-08
‘MUC1	-0.153445	8.98779e-08
‘TTC37	-0.153245	9.34544e-08
‘HCCA2	0.153175	9.4727e-08
‘ZKSCAN5	0.153124	9.56707e-08
‘IAH1	0.153095	9.62213e-08
‘WDR48	-0.153049	9.70727e-08
‘ANK3	0.152828	1.01324e-07
‘ADCY3	-0.1528	1.01875e-07
‘BCAS4	0.152743	1.03007e-07
‘CRYM	-0.15272	1.03477e-07
‘ZC3H14	0.152711	1.03664e-07
‘SLC5A10	-0.152661	1.04658e-07
‘NFU1	-0.152585	1.06226e-07
‘CCM2	-0.152532	1.07317e-07
‘GPR45	-0.152389	1.10325e-07
‘LSM6	-0.152318	1.1184e-07
‘TPRG1L	-0.152232	1.13723e-07
‘GANC	0.152148	1.15571e-07
‘WARS	0.152143	1.15688e-07
‘PTMA	0.152128	1.16019e-07
‘EPC2	0.152107	1.16505e-07
‘IRF1	-0.152064	1.17481e-07
‘UFM1	-0.152031	1.1823e-07
‘CCDC41	0.151991	1.19144e-07
‘RPS3	0.15181	1.23364e-07
‘PEAR1	-0.151793	1.23769e-07
‘CCDC78	0.151764	1.24463e-07
‘FAM179B	0.151736	1.25141e-07
‘KIF23	-0.15161	1.28211e-07
‘ASCC3	-0.151325	1.35418e-07
‘FAM32A	-0.151255	1.37257e-07
‘TMEM161A	0.151243	1.3758e-07
‘ATXN10	-0.151147	1.40129e-07
‘AK3L1	-0.151121	1.40826e-07
‘PIK3R3	-0.151121	1.40838e-07
‘ATN1	-0.151004	1.44033e-07
‘ME3	-0.150959	1.45287e-07
‘ARPC1A	0.150955	1.45388e-07
‘NANP	0.150954	1.45409e-07
‘OTUB1	0.150931	1.46048e-07
‘NLK	0.150925	1.46227e-07
‘WDR60	-0.150826	1.49035e-07
‘ERGIC2	-0.150801	1.49732e-07
‘TRIB2	-0.150729	1.51813e-07
‘TUBD1	0.150728	1.51838e-07
‘PRC1	-0.15068	1.53254e-07
‘FLJ40125	-0.150656	1.53948e-07
‘WDR25	0.150636	1.5453e-07
‘AP1S1	0.150545	1.57263e-07
‘LIPG	-0.150508	1.5838e-07
‘PEMT	0.150404	1.6155e-07
‘C17orf39	0.1504	1.61664e-07
‘CALM1	0.15022	1.67331e-07
‘FAM109A	0.150219	1.67339e-07
‘PAFAH1B3	-0.150211	1.67595e-07
‘TSPYL4	-0.150173	1.6881e-07
‘SERP1	0.150173	1.68823e-07
‘SUPT16H	-0.149938	1.76559e-07
‘FNBP1L	-0.149932	1.76757e-07
‘NR1H3	-0.149929	1.76847e-07
‘XRCC6	0.149882	1.78457e-07
‘PRR16	-0.149878	1.78571e-07
‘ADCK1	-0.149859	1.79212e-07
‘NEURL	0.149788	1.81661e-07
‘TOP2A	-0.149444	1.9393e-07
‘LOC552889	0.149257	2.00918e-07
‘HDDC3	0.149206	2.02876e-07
‘PFKL	0.149131	2.05758e-07
‘PHAX	-0.149114	2.06424e-07
‘MSL2	0.148962	2.12453e-07
‘CYB5R2	0.14892	2.1415e-07
‘RFX2	-0.148896	2.15141e-07
‘PCYT1A	-0.148848	2.17103e-07
‘WDR8	0.148823	2.1813e-07
‘FAAH	-0.148697	2.23358e-07
‘TMEM68	-0.148643	2.25676e-07
‘AFF1	-0.148538	2.3017e-07
‘EIF2S2	0.148522	2.30869e-07
‘COX4I1	-0.148521	2.30902e-07
‘ARL3	0.148472	2.33033e-07
‘FLJ45983	-0.148312	2.40162e-07
‘RBM23	0.148262	2.42444e-07
‘BAK1	-0.14825	2.43023e-07
‘FLJ25006	0.148173	2.4654e-07
‘LSM10	-0.148123	2.48886e-07
‘DNAJC18	-0.148116	2.49194e-07
‘C16orf91	-0.148111	2.49441e-07
‘IREB2	0.148004	2.54515e-07
‘ESR1	-0.147916	2.58753e-07
‘C10orf118	-0.147798	2.64534e-07
‘ZNF684	-0.147786	2.65155e-07
‘ZNF702P	0.147751	2.66899e-07
‘FASTKD3	-0.14758	2.75595e-07
‘CDK5	0.147444	2.82673e-07
‘RANGRF	0.14737	2.86649e-07
‘BUD31	-0.147356	2.8741e-07
‘EIF4EBP1	0.147353	2.87533e-07
‘PSMD13	0.147326	2.88987e-07
‘TTC39C	0.147289	2.90992e-07
‘KLHDC3	-0.147288	2.91087e-07
‘PEF1	-0.14723	2.94231e-07
‘TNFAIP1	-0.147227	2.94395e-07
‘C4orf29	-0.147145	2.9893e-07
‘FIG4	-0.147105	3.012e-07
‘E2F5	-0.147061	3.03672e-07
‘RTF1	-0.147054	3.04087e-07
‘SLC16A5	0.147038	3.05001e-07
‘ZNF667	-0.146989	3.07768e-07
‘CNTN2	0.146954	3.09781e-07
‘TTRAP	0.146907	3.1255e-07
‘TTC38	-0.146738	3.22548e-07
‘CALR	-0.146699	3.24901e-07
‘SIGIRR	0.14669	3.25453e-07
‘GPD2	0.14669	3.2546e-07
‘DVL2	-0.146511	3.36467e-07
‘MCM5	-0.146393	3.43901e-07
‘AMIGO2	0.146326	3.48242e-07
‘PLEKHG2	0.146288	3.50679e-07
‘SLC27A3	-0.146264	3.52256e-07
‘DALRD3	0.146053	3.66362e-07
‘FOXC1	0.14598	3.71368e-07
‘PLEKHA1	0.145977	3.71531e-07
‘ZNF784	-0.145814	3.82967e-07
‘N4BP1	-0.145671	3.93199e-07
‘PHPT1	-0.145562	4.01227e-07
‘TBP	0.14555	4.02089e-07
‘C6orf125	-0.145486	4.06916e-07
‘PPCS	-0.145454	4.09292e-07
‘KIF3A	-0.145368	4.15826e-07
‘PDK4	0.145354	4.16893e-07
‘RFX7	-0.145347	4.17478e-07
‘ALOXE3	0.145259	4.243e-07
‘MBNL1	-0.145134	4.342e-07
‘ABCC3	-0.145037	4.42034e-07
‘POLR2I	-0.144872	4.55666e-07
‘DPYS	-0.144738	4.67015e-07
‘TPK1	-0.144564	4.82191e-07
‘ERI1	0.144448	4.92573e-07
‘C15orf39	-0.144436	4.937e-07
‘ZNF143	-0.144328	5.03551e-07
‘UBP1	0.144282	5.07827e-07
‘SCRN3	0.144262	5.09696e-07
‘SCARB2	0.144237	5.11985e-07
‘EEF1D	0.144155	5.19772e-07
‘SUPV3L1	-0.144137	5.21472e-07
‘ESRRA	0.144135	5.21702e-07
‘C12orf4	-0.144095	5.2553e-07
‘FAM188B	-0.144009	5.33796e-07
‘PPIL3	0.144004	5.34326e-07
‘ZNF215	-0.143985	5.36159e-07
‘MAN2B1	-0.143961	5.38575e-07
‘ISG20L2	0.143847	5.49874e-07
‘CPSF2	0.14382	5.52556e-07
‘SLTM	-0.143805	5.54167e-07
‘ZFYVE21	0.143663	5.68668e-07
‘TMEM189	0.143661	5.68859e-07
‘HIPK3	-0.143644	5.70638e-07
‘DACT3	0.143613	5.73881e-07
‘LSG1	0.143579	5.77485e-07
‘CYB5R3	0.143543	5.81215e-07
‘CLASP2	-0.143514	5.84344e-07
‘PPP1R16B	0.143467	5.89366e-07
‘MRPS12	0.143018	6.39596e-07
‘ETF1	-0.142998	6.41902e-07
‘FEZ2	0.142978	6.44231e-07
‘CTNNBL1	-0.142877	6.56134e-07
‘PHLDA3	-0.142873	6.56633e-07
‘CDGAP	-0.142852	6.59181e-07
‘TMEM52	0.142836	6.61106e-07
‘GPR116	-0.14269	6.78812e-07
‘C11orf10	0.142634	6.8568e-07
‘NSUN2	-0.142583	6.92106e-07
‘DERA	0.142519	7.00121e-07
‘SERPINF1	0.1424	7.1542e-07
‘TPST2	-0.142357	7.20977e-07
‘TSC22D1	0.142324	7.25278e-07
‘PODXL2	0.142321	7.25759e-07
‘ZNF174	0.142315	7.26423e-07
‘ZNF816A	0.142292	7.2956e-07
‘ERP29	-0.142288	7.30007e-07
‘RPIA	0.142221	7.38908e-07
‘RPL24	0.142207	7.40802e-07
‘ATF7IP	0.142168	7.45995e-07
‘SIPA1L3	0.142156	7.47641e-07
‘CHERP	-0.142131	7.51088e-07
‘STXBP5	0.141893	7.8401e-07
‘POLI	-0.141885	7.85147e-07
‘XAF1	-0.141772	8.01311e-07
‘CHMP2A	0.141725	8.08095e-07
‘IL6R	-0.141525	8.37708e-07
‘BCAT2	0.14152	8.38511e-07
‘C11orf71	-0.141465	8.46775e-07
‘TPM4	0.141458	8.47861e-07
‘GCK	0.141439	8.50796e-07
‘PFDN1	-0.141392	8.58015e-07
‘IRX5	-0.141337	8.66571e-07
‘CHEK1	0.141262	8.78241e-07
‘SLC4A8	-0.141236	8.82357e-07
‘OLIG3	-0.141123	9.00507e-07
‘TIMP2	0.141011	9.18752e-07
‘LIMA1	0.140993	9.21762e-07
‘TOM1	0.140975	9.24706e-07
‘ENO1	0.140789	9.5592e-07
‘HIST1H2BD	-0.140743	9.63971e-07
‘RAB3IP	-0.140693	9.72617e-07
‘NOS3	-0.140672	9.76293e-07
‘ZIK1	-0.140622	9.8507e-07
‘ST8SIA3	0.140613	9.86553e-07
‘RPS2	0.140581	9.92194e-07
‘RB1	-0.140542	9.99192e-07
‘MAGEL2	0.140523	1.00254e-06
‘NTNG2	-0.140437	1.01806e-06
‘E4F1	-0.140349	1.03415e-06
‘STT3B	-0.140339	1.03608e-06
‘NDRG1	0.140322	1.03917e-06
‘PGGT1B	-0.140254	1.05196e-06
‘ARHGEF12	-0.140215	1.05921e-06
‘SCYL3	-0.140213	1.05955e-06
‘ADAP2	0.140168	1.0681e-06
‘MTUS1	0.140157	1.07025e-06
‘TUBB2A	0.140149	1.07174e-06
‘C10orf11	0.140138	1.07385e-06
‘TP53I3	-0.140102	1.08072e-06
‘ETV7	-0.14	1.10065e-06
‘C8orf58	0.139962	1.10801e-06
‘C1orf216	0.139935	1.11334e-06
‘KRTCAP2	0.139929	1.1146e-06
‘NFATC4	0.139903	1.11982e-06
‘TWISTNB	-0.1398	1.14049e-06
‘CPSF4	0.139538	1.1948e-06
‘ZFP36L1	0.139493	1.20438e-06
‘TBC1D2	0.139446	1.2143e-06
‘ANXA4	0.139351	1.23504e-06
‘CAMTA1	0.139344	1.23656e-06
‘FUK	-0.139246	1.25818e-06
‘C1orf125	-0.139166	1.27617e-06
‘JAK3	-0.139118	1.28708e-06
‘HDLBP	-0.138888	1.34035e-06
‘ZNF22	0.138868	1.34526e-06
‘NXF1	-0.13884	1.35173e-06
‘RNASE4	-0.138809	1.35918e-06
‘GCA	-0.138665	1.39413e-06
‘SF1	-0.138597	1.41099e-06
‘EFTUD2	0.13858	1.41529e-06
‘CMC1	0.138559	1.42061e-06
‘ZNF480	0.138548	1.42337e-06
‘SLC12A4	-0.138521	1.43011e-06
‘C6orf70	-0.13847	1.44305e-06
‘VPS37A	-0.138455	1.44673e-06
‘FOXH1	0.138399	1.46125e-06
‘ZNF12	0.13839	1.46344e-06
‘RPL12	0.138291	1.4891e-06
‘ETV1	-0.138225	1.50643e-06
‘EDEM1	0.138213	1.50971e-06
‘C2CD3	-0.138203	1.5125e-06
‘KIAA1683	0.138085	1.54407e-06
‘TTLL6	-0.138013	1.56364e-06
‘MPV17	0.137963	1.57747e-06
‘N6AMT2	-0.137905	1.59373e-06
‘NMNAT3	-0.137868	1.60413e-06
‘DDX20	0.137866	1.60459e-06
‘TBX20	0.13783	1.61484e-06
‘DDX24	-0.13774	1.64041e-06
‘KLHL2	0.137735	1.64198e-06
‘TBL1XR1	0.137626	1.67353e-06
‘SH2D5	0.137565	1.69138e-06
‘FAM124B	0.137463	1.72182e-06
‘EIF3E	0.13738	1.747e-06
‘EPSTI1	0.137362	1.75267e-06
‘ATXN7L3	0.137349	1.75646e-06
‘FAM114A1	0.13714	1.82197e-06
‘OSBPL2	0.137083	1.84005e-06
‘SENP3	0.137027	1.85823e-06
‘FKBP3	0.137022	1.85963e-06
‘MKL2	0.136865	1.9113e-06
‘PHF14	-0.136855	1.91466e-06
‘HSD3B7	0.136809	1.93009e-06
‘C10orf110	0.136789	1.93685e-06
‘PAFAH2	0.136754	1.94846e-06
‘SPNS3	-0.136676	1.97521e-06
‘GAL3ST4	0.136613	1.99713e-06
‘GCDH	-0.136553	2.01782e-06
‘RIN3	0.136483	2.04258e-06
‘PBX4	0.136482	2.0431e-06
‘CREBL2	-0.136479	2.04411e-06
‘ZNF441	-0.136475	2.0454e-06
‘DNAJC3	-0.13642	2.06492e-06
‘C20orf43	-0.136411	2.06823e-06
‘DGAT1	0.136391	2.07555e-06
‘MEIS1	0.136377	2.08035e-06
‘GANAB	-0.136264	2.12165e-06
‘B3GNTL1	0.136234	2.13278e-06
‘MRPL3	-0.136201	2.14518e-06
‘DBF4	0.136184	2.1515e-06
‘ANKRD49	-0.136162	2.15957e-06
‘DDHD1	-0.135949	2.2407e-06
‘FAM190B	0.135926	2.24981e-06
‘CCDC142	0.135877	2.26876e-06
‘C2orf28	0.13581	2.29528e-06
‘HNRNPK	0.135681	2.34687e-06
‘ARL10	-0.135675	2.34933e-06
‘ARMC1	-0.135672	2.35044e-06
‘NCDN	-0.135654	2.35809e-06
‘P2RY11	-0.135588	2.38497e-06
‘PIK3R5	0.135586	2.38575e-06
‘LIN7A	-0.135544	2.40288e-06
‘ZNF395	0.135484	2.42819e-06
‘GTF2I	0.135425	2.45302e-06
‘C16orf61	-0.135396	2.46518e-06
‘LPAR5	-0.135325	2.49554e-06
‘N4BP2L1	-0.135276	2.51672e-06
‘GSC	0.13526	2.52377e-06
‘CSK	0.135234	2.53504e-06
‘LDHA	-0.135138	2.57739e-06
‘PMM1	-0.135008	2.6354e-06
‘GPR120	-0.135002	2.63802e-06
‘VPS13C	0.134949	2.6623e-06
‘CEP120	0.1349	2.68498e-06
‘QKI	0.13487	2.6986e-06
‘MRPS17	-0.134718	2.76985e-06
‘MGAT5B	0.134717	2.77064e-06
‘C12orf62	-0.134678	2.78927e-06
‘FNTA	0.134677	2.78938e-06
‘ELOF1	-0.134644	2.80512e-06
‘ZNF696	0.134621	2.81635e-06
‘KLHL22	0.134569	2.84175e-06
‘SND1	-0.134455	2.89779e-06
‘NGLY1	0.134427	2.91164e-06
‘CDH15	-0.134402	2.92399e-06
‘NUP98	0.134388	2.93109e-06
‘STYXL1	-0.134383	2.93357e-06
‘SLC25A28	-0.134365	2.94248e-06
‘PRSS8	0.13431	2.97027e-06
‘TSEN2	0.134233	3.00961e-06
‘SAMD10	-0.134227	3.01267e-06
‘COLQ	0.134157	3.04923e-06
‘C9orf163	0.134117	3.07022e-06
‘FBXO42	-0.133903	3.18445e-06
‘FZD3	-0.133793	3.24433e-06
‘CD164	-0.133743	3.27242e-06
‘C11orf35	-0.133728	3.28078e-06
‘AP3D1	-0.13361	3.34728e-06
‘ZNF669	0.133584	3.36213e-06
‘DHX36	-0.133583	3.36254e-06
‘CACNA1E	0.133511	3.4042e-06
‘REM1	0.133504	3.40785e-06
‘RDH10	-0.133439	3.44572e-06
‘PHIP	-0.133415	3.46005e-06
‘HLA.DOA	-0.133399	3.46974e-06
‘KRT72	0.133389	3.47537e-06
‘MBNL2	-0.133361	3.49165e-06
‘PSMG1	-0.133339	3.50512e-06
‘C12orf44	0.133317	3.5183e-06
‘RPL28	-0.133076	3.66497e-06
‘GAD2	-0.132973	3.72965e-06
‘DLG5	-0.132962	3.73647e-06
‘LRP12	-0.132929	3.75739e-06
‘NDUFA11	0.132871	3.79421e-06
‘LYRM1	-0.132797	3.84253e-06
‘C12orf66	0.132772	3.8586e-06
‘KIAA0556	-0.132676	3.92189e-06
‘C15orf38	-0.132566	3.99488e-06
‘STX5	-0.132565	3.99577e-06
‘NUMBL	0.132561	3.99883e-06
‘HMGCR	0.132486	4.04953e-06
‘ZBTB40	-0.132483	4.05169e-06
‘ZDHHC16	0.13244	4.08114e-06
‘GSTZ1	-0.132386	4.11843e-06
‘NFE2L3	0.132385	4.11947e-06
‘GRK1	0.132339	4.15099e-06
‘LONP1	0.132183	4.26205e-06
‘TNFSF12	0.132121	4.30635e-06
‘TARS2	0.13209	4.32896e-06
‘RARG	-0.132049	4.35921e-06
‘DOK2	-0.132045	4.36168e-06
‘C14orf28	-0.131983	4.40768e-06
‘PHF11	0.131934	4.44409e-06
‘CTNNA3	0.131908	4.46359e-06
‘TSC22D2	-0.131877	4.48724e-06
‘PRKCE	0.131842	4.5131e-06
‘ESF1	0.131781	4.55954e-06
‘C8orf41	-0.131636	4.67218e-06
‘MGC12982	0.131579	4.71685e-06
‘VOPP1	0.131579	4.71706e-06
‘ATG12	0.131561	4.73133e-06
‘GNA13	-0.131446	4.82304e-06
‘NCOA5	-0.131281	4.95866e-06
‘SNF8	-0.131274	4.96463e-06
‘BANF1	-0.131266	4.97072e-06
‘SAV1	-0.131234	4.99777e-06
‘GFAP	0.131159	5.06103e-06
‘INTS3	0.131105	5.10647e-06
‘SERPINA1	-0.131065	5.1404e-06
‘ANKRD32	-0.131065	5.14088e-06
‘ISOC2	0.13093	5.25797e-06
‘C19orf62	0.130737	5.4299e-06
‘PCF11	0.130728	5.43812e-06
‘SLC39A4	0.130721	5.44425e-06
‘GJC2	-0.130708	5.45633e-06
‘MRPL1	-0.130662	5.49799e-06
‘EFHA1	0.130658	5.50165e-06
‘IL21R	0.130652	5.50747e-06
‘TPBG	-0.130621	5.53605e-06
‘TAF4B	0.130614	5.54194e-06
‘C1orf61	0.130591	5.56395e-06
‘NEK3	0.130578	5.57584e-06
‘GIT2	-0.13056	5.59283e-06
‘PDIA3	0.130531	5.61986e-06
‘USP30	-0.130362	5.77982e-06
‘C7orf25	0.130349	5.79229e-06
‘PGLYRP2	0.1303	5.83924e-06
‘MALT1	-0.130298	5.84158e-06
‘EMP1	-0.130285	5.85365e-06
‘ERAP1	-0.13021	5.9275e-06
‘CLCF1	0.130118	6.01869e-06
‘THAP4	0.129993	6.14448e-06
‘PODXL	-0.129985	6.15269e-06
‘MKI67	0.129871	6.27036e-06
‘ATOX1	0.129867	6.27446e-06
‘C9orf167	0.129858	6.28387e-06
‘NT5DC3	-0.129845	6.29727e-06
‘PLAGL1	-0.129837	6.30508e-06
‘LTB4R	0.129807	6.33737e-06
‘LOC283314	-0.129782	6.36332e-06
‘SNRPB	0.129743	6.40414e-06
‘KIAA0907	0.129711	6.43887e-06
‘HERC3	-0.129675	6.47672e-06
‘TM6SF1	0.129659	6.49442e-06
‘MYO9B	0.129605	6.55264e-06
‘FAM86A	-0.1296	6.55816e-06
‘ADORA2B	-0.129508	6.65755e-06
‘KIAA0947	-0.129499	6.66776e-06
‘NDUFA4L2	0.12948	6.68947e-06
‘OXCT1	0.129429	6.74531e-06
‘MAPKBP1	-0.129426	6.74845e-06
‘CCND2	-0.129415	6.7611e-06
‘C2	0.129409	6.7679e-06
‘ITPK1	-0.129321	6.86727e-06
‘NR4A1	0.129289	6.90272e-06
‘OGDH	-0.129244	6.95439e-06
‘CTSF	-0.129219	6.98348e-06
‘SYNJ1	0.12915	7.06304e-06
‘CTDSP1	0.129141	7.0732e-06
‘SCUBE3	-0.129139	7.0757e-06
‘TCTEX1D1	-0.129022	7.21394e-06
‘C7orf44	0.128981	7.26195e-06
‘MUTYH	-0.128953	7.29621e-06
‘KLHDC9	-0.128882	7.38112e-06
‘FANCI	-0.12886	7.40832e-06
‘PRICKLE4	0.128836	7.43789e-06
‘PAX9	0.128787	7.49797e-06
‘PFN4	0.128781	7.50565e-06
‘FAM46B	-0.128756	7.5354e-06
‘PXDN	-0.128741	7.55412e-06
‘ZNF234	-0.128536	7.81334e-06
‘TMEM87B	0.128477	7.88933e-06
‘BRD2	-0.128469	7.8989e-06
‘DYNLT1	-0.128409	7.97764e-06
‘ANKRD57	-0.128382	8.01297e-06
‘CCDC63	-0.128348	8.05768e-06
‘CASC4	-0.128245	8.19486e-06
‘DOLK	-0.128153	8.3181e-06
‘CNDP1	-0.128117	8.36729e-06
‘OTUB2	-0.128102	8.38792e-06
‘COG1	-0.128048	8.46215e-06
‘CCNL1	-0.12802	8.50177e-06
‘ADRM1	0.128018	8.50379e-06
‘ALX1	0.128015	8.50909e-06
‘SEPHS1	0.127907	8.65962e-06
‘ZNF256	-0.127816	8.78918e-06
‘RDBP	-0.127806	8.8031e-06
‘CCDC76	-0.127806	8.80351e-06
‘C8orf76	-0.127755	8.87666e-06
‘C3orf75	-0.127644	9.03944e-06
‘CRELD2	-0.127615	9.08128e-06
‘FTSJD1	-0.12759	9.11953e-06
‘RFX4	0.127569	9.14972e-06
‘AHSG	-0.12751	9.23794e-06
‘C21orf91	-0.127462	9.31046e-06
‘PCBD1	0.127373	9.44646e-06
‘NUDT14	0.127348	9.48566e-06
‘C5orf32	0.127325	9.52041e-06
‘HNRNPA2B1	-0.127285	9.58327e-06
‘LGR4	-0.12727	9.60602e-06
‘GLRX5	0.12714	9.81174e-06
‘SOX2	0.127125	9.83441e-06
‘ATP8B2	-0.127094	9.88507e-06
‘WNT2B	0.12702	1.00035e-05
‘MYO1D	-0.127001	1.00343e-05
‘SLC3A2	0.126981	1.00669e-05
‘EBPL	-0.126977	1.00741e-05
‘C12orf35	-0.126952	1.01152e-05
‘SEMA4G	0.126918	1.01709e-05
‘ASCL2	0.126908	1.01872e-05
‘ADSL	0.126819	1.03345e-05
‘CMTM1	-0.126792	1.03807e-05
‘ZNF252	-0.126697	1.05405e-05
‘ZNF563	-0.126642	1.06351e-05
‘RRAGC	-0.126551	1.0793e-05
‘HLA.G	-0.126495	1.08909e-05
‘TNFAIP3	0.126409	1.10438e-05
‘PGPEP1	0.12638	1.10944e-05
‘TASP1	-0.126257	1.13183e-05
‘ATP1A4	0.126161	1.14945e-05
‘UBXN2B	-0.126086	1.16341e-05
‘MAT2B	0.126085	1.16353e-05
‘SLC29A1	-0.126024	1.17496e-05
‘RFXANK	0.125926	1.19362e-05
‘EIF5A2	-0.125898	1.19915e-05
‘RNF25	-0.125856	1.20717e-05
‘PTPN1	0.125843	1.20971e-05
‘PPME1	0.125829	1.21249e-05
‘HDGF	0.125828	1.21263e-05
‘HMGN1	-0.125822	1.21376e-05
‘CLEC3B	-0.125784	1.22116e-05
‘MRPS22	0.125763	1.22532e-05
‘MYL6B	0.125746	1.22863e-05
‘KLHL20	-0.125739	1.23005e-05
‘GTF2F2	-0.12568	1.24173e-05
‘MAGI3	-0.125627	1.25245e-05
‘NUDCD1	-0.125568	1.26425e-05
‘ZNF324	-0.125434	1.29187e-05
‘NUBP1	-0.125433	1.292e-05
‘OGFOD2	0.125401	1.29868e-05
‘RNF6	-0.125365	1.30608e-05
‘CGREF1	0.12536	1.30728e-05
‘STIL	0.125331	1.31325e-05
‘MLH1	-0.125319	1.31577e-05
‘INO80C	-0.125318	1.31592e-05
‘PMF1	-0.125187	1.3438e-05
‘PRELID2	0.125056	1.3724e-05
‘CHST2	0.124971	1.39101e-05
‘COMMD5	0.124968	1.39184e-05
‘RNF14	-0.12493	1.40012e-05
‘POM121	-0.124872	1.41321e-05
‘ARL15	0.124865	1.41479e-05
‘PTK6	0.124862	1.4155e-05
‘RNF165	-0.124828	1.42325e-05
‘PDE8A	-0.124811	1.4271e-05
‘TSPAN17	0.124763	1.43809e-05
‘C14orf159	0.124738	1.44365e-05
‘NDUFB4	0.124701	1.45232e-05
‘CHKB	0.124692	1.45433e-05
‘TAPBPL	0.124686	1.45566e-05
‘PLCB2	-0.124674	1.45845e-05
‘MYPOP	-0.124662	1.46125e-05
‘C10orf137	-0.124656	1.46263e-05
‘SQRDL	0.124651	1.46391e-05
‘STOX1	-0.124583	1.47981e-05
‘NUPL2	0.124543	1.4894e-05
‘IL15	0.124494	1.50089e-05
‘FAM184B	0.124467	1.50744e-05
‘C19orf23	-0.12439	1.52593e-05
‘TMEM168	0.124384	1.52731e-05
‘KIF1C	-0.124368	1.53123e-05
‘GATM	-0.124323	1.54221e-05
‘CCDC88C	0.124305	1.5467e-05
‘INF2	-0.12428	1.55299e-05
‘SCAMP5	-0.124279	1.55316e-05
‘FGFR1OP	-0.12426	1.55783e-05
‘THRAP3	0.124218	1.56823e-05
‘C10orf57	-0.124187	1.57601e-05
‘OCA2	0.124142	1.58717e-05
‘WNK1	0.124125	1.59153e-05
‘WDR92	0.124035	1.6144e-05
‘GIMAP8	-0.123984	1.62746e-05
‘BCAS3	-0.123912	1.64616e-05
‘TCP1	-0.12391	1.64677e-05
‘PIK3AP1	-0.123851	1.66213e-05
‘FTL	-0.123845	1.66381e-05
‘PARP16	0.12376	1.68625e-05
‘PLEKHO2	0.123697	1.70323e-05
‘CNIH2	0.123672	1.70998e-05
‘HSPA1L	0.123654	1.71467e-05
‘GPR137C	-0.123642	1.71802e-05
‘HEXIM2	0.123617	1.72495e-05
‘ANKRD13C	-0.123613	1.72589e-05
‘C19orf10	0.123545	1.74473e-05
‘ASCC1	0.123465	1.76687e-05
‘PTPRJ	-0.123458	1.76867e-05
‘RHEBL1	0.123422	1.77872e-05
‘CCDC87	-0.123296	1.81439e-05
‘CBY1	0.12325	1.82767e-05
‘MAPKAPK5	0.123201	1.84192e-05
‘EIF3I	0.123146	1.85781e-05
‘KIAA1967	0.123101	1.87118e-05
‘EHBP1L1	-0.123097	1.87237e-05
‘GLIS2	0.123057	1.88417e-05
‘TAF5	-0.123037	1.89003e-05
‘PYDC1	0.122978	1.90761e-05
‘NFYA	0.122976	1.90834e-05
‘C3orf26	-0.122955	1.91449e-05
‘P2RX1	-0.122909	1.92844e-05
‘PDIA5	0.122901	1.93102e-05
‘C2CD2L	-0.122864	1.94201e-05
‘KCNJ14	-0.122743	1.97947e-05
‘ANAPC5	-0.122539	2.0438e-05
‘SDF2	0.122536	2.04466e-05
‘XKR5	0.122489	2.0598e-05
‘FAM117B	0.122479	2.06313e-05
‘EHD4	0.122406	2.08666e-05
‘VPS54	-0.12236	2.10204e-05
‘TNFRSF13B	-0.122338	2.10902e-05
‘RTN1	0.122292	2.12452e-05
‘VCAN	-0.122243	2.1408e-05
‘GLO1	0.12223	2.14511e-05
‘C19orf53	0.122184	2.16041e-05
‘C1orf229	0.122162	2.16782e-05
‘NCRNA00081	0.12211	2.18564e-05
‘CLDN6	0.122083	2.19499e-05
‘KLF6	-0.122055	2.20466e-05
‘SLC30A1	-0.122023	2.21559e-05
‘SMG5	0.12202	2.21675e-05
‘NSUN3	-0.122003	2.22234e-05
‘LANCL1	0.121969	2.23437e-05
‘MOCOS	0.12196	2.23752e-05
‘FBN1	-0.121959	2.23776e-05
‘SPDEF	-0.121926	2.24941e-05
‘OSBPL8	0.12191	2.25488e-05
‘LIAS	-0.121846	2.27769e-05
‘WFDC3	-0.121836	2.28131e-05
‘REEP5	-0.121735	2.31742e-05
‘GNPDA2	-0.121678	2.33783e-05
‘ARTN	0.121598	2.36744e-05
‘MOXD1	0.121528	2.39331e-05
‘HHLA3	0.121525	2.39444e-05
‘MLF2	-0.121473	2.41376e-05
‘INCENP	0.121452	2.42162e-05
‘DEPDC4	0.121435	2.42809e-05
‘DPY30	0.121336	2.46583e-05
‘TBXAS1	-0.121305	2.47763e-05
‘ZNF440	0.121301	2.47919e-05
‘ACIN1	-0.121282	2.4864e-05
‘SIM1	-0.121212	2.51369e-05
‘GXYLT1	0.121185	2.5242e-05
‘CDR2	-0.121162	2.53322e-05
‘IFT140	0.121151	2.5374e-05
‘PLXNA1	-0.121129	2.5462e-05
‘CD97	-0.121073	2.56828e-05
‘RMND1	-0.121007	2.59483e-05
‘CPSF6	-0.12096	2.61358e-05
‘RAB31	-0.120947	2.61913e-05
‘FCRL3	-0.120877	2.64744e-05
‘CYLD	-0.1208	2.67913e-05
‘PUS3	0.120799	2.67979e-05
‘HECTD2	0.120786	2.68494e-05
‘PGC	-0.120673	2.7323e-05
‘SLC36A4	0.120652	2.74114e-05
‘TFIP11	-0.120589	2.76816e-05
‘CLEC14A	0.120496	2.80814e-05
‘ARMC8	-0.120463	2.82246e-05
‘ERLIN1	0.120421	2.84071e-05
‘BTD	0.120354	2.87025e-05
‘ZNF329	-0.12034	2.87644e-05
‘NEU3	0.120275	2.90547e-05
‘ZNF34	0.120274	2.90588e-05
‘RNF111	-0.120256	2.91392e-05
‘PIM1	0.120238	2.9221e-05
‘FOXP1	-0.120194	2.94182e-05
‘ZNF282	0.120148	2.96284e-05
‘RTCD1	-0.120092	2.98835e-05
‘C5orf41	-0.120062	3.00232e-05
‘EMX2	-0.12003	3.01691e-05
‘PPT2	0.120013	3.02467e-05
‘THAP2	-0.120009	3.02659e-05
‘PUF60	-0.119983	3.0386e-05
‘GRK7	-0.119901	3.07735e-05
‘SCD5	-0.1199	3.07772e-05
‘ZNF184	0.119878	3.08839e-05
‘AKT1S1	0.119848	3.1022e-05
‘ATG9A	-0.119843	3.10492e-05
‘TYK2	-0.119751	3.14898e-05
‘ARHGDIA	-0.119749	3.14971e-05
‘SGEF	0.119703	3.17228e-05
‘NDUFAF2	0.119642	3.2021e-05
‘LIPT1	-0.119627	3.20916e-05
‘PDXP	0.119601	3.22194e-05
‘PHF13	-0.119598	3.22383e-05
‘CYB5D2	-0.119548	3.24828e-05
‘SFT2D1	-0.119529	3.25786e-05
‘C6orf129	0.119362	3.34203e-05
‘MTUS2	0.119301	3.37367e-05
‘FGFR4	0.119279	3.38516e-05
‘FBXO32	0.1191	3.47846e-05
‘CCDC108	0.119084	3.48729e-05
‘FAM59A	0.11903	3.51631e-05
‘MARVELD1	0.119026	3.51814e-05
‘CORO2B	0.119018	3.52261e-05
‘OAT	0.119009	3.52716e-05
‘MYLIP	0.118986	3.5395e-05
‘MIF	0.118925	3.57296e-05
‘KSR1	0.118889	3.5925e-05
‘DTD1	0.11888	3.59747e-05
‘KRT14	0.118852	3.61293e-05
‘ZBTB4	-0.118817	3.6319e-05
‘SUPT3H	-0.118771	3.65731e-05
‘SERAC1	-0.118636	3.7332e-05
‘SRPR	-0.118555	3.77969e-05
‘CDK5RAP3	0.118515	3.80285e-05
‘CHD5	0.118505	3.80878e-05
‘PPP1R15A	0.118502	3.81034e-05
‘RHBG	0.118436	3.84837e-05
‘ZNF167	-0.118415	3.86065e-05
‘IL15RA	-0.118397	3.87136e-05
‘BCLAF1	-0.11839	3.87552e-05
‘ZNF808	0.118373	3.88561e-05
‘C20orf27	0.118363	3.89133e-05
‘SLC15A4	-0.118336	3.90762e-05
‘F2RL1	0.11832	3.91725e-05
‘S100A9	0.118299	3.92948e-05
‘ZNF595	-0.118284	3.9385e-05
‘MOSC1	0.118055	4.07737e-05
‘ACAD8	-0.118032	4.09164e-05
‘CLIC1	-0.118006	4.10781e-05
‘MMP11	-0.117962	4.13492e-05
‘DARS2	0.117804	4.23536e-05
‘C14orf106	-0.117686	4.3115e-05
‘C10orf25	0.117504	4.43088e-05
‘HSBP1	-0.117476	4.45004e-05
‘ZNF781	-0.117476	4.45006e-05
‘EIF2AK4	0.117424	4.48491e-05
‘MKL1	-0.117411	4.4939e-05
‘GBA	-0.117394	4.50534e-05
‘COL13A1	0.117347	4.53735e-05
‘C6orf1	-0.117323	4.55371e-05
‘RUNDC3B	0.117282	4.58176e-05
‘C12orf57	0.117236	4.61377e-05
‘NLRC5	-0.117222	4.62319e-05
‘SLC35B3	-0.117192	4.64417e-05
‘ELMO3	-0.117167	4.66205e-05
‘PSTPIP2	-0.117162	4.66489e-05
‘COL6A1	0.117046	4.74694e-05
‘NDUFA6	0.116946	4.8189e-05
‘ADAM22	-0.116934	4.82786e-05
‘UBE2D3	0.116929	4.83122e-05
‘TMEM56	-0.116874	4.87119e-05
‘NIPA1	0.116768	4.94947e-05
‘HSPA1A	0.116757	4.95755e-05
‘TAF15	0.11675	4.96266e-05
‘SERGEF	0.116733	4.9752e-05
‘ABCG5	-0.116711	4.99142e-05
‘RNF44	-0.116697	5.00206e-05
‘ATP9B	-0.11668	5.01463e-05
‘C4orf14	-0.116573	5.09594e-05
‘SOX30	-0.116519	5.1374e-05
‘PNMA1	-0.116502	5.15028e-05
‘RGS14	-0.116399	5.23016e-05
‘TMEM183A	-0.116327	5.28676e-05
‘RQCD1	-0.116313	5.29739e-05
‘ETS1	0.11627	5.33188e-05
‘ANKRD11	0.116239	5.35649e-05
‘MTNR1B	-0.116185	5.39971e-05
‘GSTM4	-0.116013	5.54023e-05
‘C3orf71	0.115989	5.55954e-05
‘RSPRY1	-0.115935	5.60456e-05
‘CCT3	-0.115827	5.6954e-05
‘ADAM10	0.115786	5.73014e-05
‘BUD13	0.115672	5.82819e-05
‘ATOH8	-0.115647	5.85018e-05
‘CTBP1	0.115619	5.87443e-05
‘RXFP3	0.115616	5.87723e-05
‘CNRIP1	0.115556	5.92971e-05
‘COPS3	-0.115538	5.94488e-05
‘ITCH	-0.115518	5.96291e-05
‘KIAA1377	0.115517	5.96401e-05
‘ZNF829	0.115492	5.98606e-05
‘PGM1	-0.115476	6.00001e-05
‘RGS7BP	-0.11546	6.01417e-05
‘TPM1	-0.115441	6.03183e-05
‘PMVK	-0.115402	6.06646e-05
‘RAB6A	-0.115398	6.07014e-05
‘SPCS2	0.11538	6.08625e-05
‘GSTP1	-0.115364	6.10092e-05
‘ZNF701	-0.115263	6.19271e-05
‘WAC	-0.115223	6.22907e-05
‘WDR93	0.115184	6.26506e-05
‘PDE5A	0.115172	6.27669e-05
‘EIF4E2	0.115041	6.39879e-05
‘GP6	0.114978	6.45868e-05
‘NPY1R	-0.114954	6.48202e-05
‘HEXA	-0.114856	6.57602e-05
‘ACOT8	0.114853	6.57965e-05
‘ATP5E	-0.114835	6.5964e-05
‘TAS1R1	0.114827	6.60431e-05
‘PELI3	0.114822	6.60917e-05
‘MRPS5	0.114805	6.62598e-05
‘CYTH1	0.114778	6.65264e-05
‘DHRS3	-0.114771	6.65886e-05
‘ZNF259	0.114742	6.6878e-05
‘SEMA7A	0.114729	6.701e-05
‘FBXL17	0.114683	6.7459e-05
‘DAG1	0.114664	6.76465e-05
‘TROAP	0.114609	6.81997e-05
‘MCPH1	-0.114595	6.83431e-05
‘HOXA4	0.114557	6.87305e-05
‘CCDC126	-0.114555	6.8742e-05
‘ZNF687	-0.114549	6.88085e-05
‘JMJD1C	-0.114543	6.88678e-05
‘SYVN1	0.114513	6.91705e-05
‘HIST2H2BF	-0.114509	6.9211e-05
‘ANKHD1.EIF4EBP3	0.114451	6.98022e-05
‘LRWD1	0.114439	6.99262e-05
‘C19orf63	-0.114436	6.99619e-05
‘KISS1	0.114423	7.00935e-05
‘H2AFJ	-0.114405	7.02815e-05
‘FOXJ3	0.114338	7.0976e-05
‘C4orf33	-0.114316	7.12059e-05
‘SENP5	0.114313	7.12386e-05
‘DYNC1LI2	0.114283	7.15455e-05
‘ITGB1BP1	-0.114225	7.21608e-05
‘USP4	0.114188	7.25525e-05
‘POLR2L	0.114181	7.26261e-05
‘SLC8A1	-0.114177	7.26688e-05
‘TAF12	0.114163	7.28214e-05
‘DHODH	0.114147	7.29951e-05
‘DNAJA2	-0.114109	7.33994e-05
‘MRTO4	0.114074	7.37738e-05
‘ASPM	0.114002	7.45614e-05
‘NKD1	-0.113997	7.46205e-05
‘TRMT6	0.113858	7.61482e-05
‘NUP62	-0.113822	7.6551e-05
‘RAB1B	-0.113783	7.69895e-05
‘LRRC47	-0.113744	7.7433e-05
‘ITFG2	0.113716	7.77517e-05
‘CUEDC2	-0.113664	7.83366e-05
‘DCTPP1	0.113651	7.8488e-05
‘ZNF561	0.113644	7.85733e-05
‘HIRIP3	0.113624	7.87987e-05
‘SFRS7	-0.113606	7.90022e-05
‘DDRGK1	0.11359	7.91869e-05
‘HOXA13	0.113492	8.03342e-05
‘NR2F2	-0.113418	8.12022e-05
‘ERICH1	-0.113417	8.1218e-05
‘DDX6	-0.113403	8.13835e-05
‘RABEP1	-0.113393	8.14967e-05
‘UBA6	-0.113378	8.16834e-05
‘PLEKHH2	-0.113275	8.29142e-05
‘ERBB2IP	0.113147	8.44696e-05
‘ID3	0.11313	8.46853e-05
‘ACBD6	-0.112999	8.6316e-05
‘ABAT	0.112998	8.63172e-05
‘SCYL1	0.112869	8.79584e-05
‘ATP5L	-0.112868	8.79652e-05
‘ROBO2	-0.112808	8.8739e-05
‘FRAS1	0.112714	8.9955e-05
‘AMD1	-0.11266	9.06653e-05
‘DNAJC22	-0.112654	9.07391e-05
‘BACE1	0.112625	9.11252e-05
‘FAM175B	-0.112608	9.13524e-05
‘HOXA11	-0.112586	9.16335e-05
‘KDELC2	-0.112531	9.23699e-05
‘CPEB4	0.112511	9.26444e-05
‘BAG5	0.112487	9.29668e-05
‘TOMM6	0.112465	9.32573e-05
‘WDR3	-0.112461	9.33147e-05
‘CCDC138	0.11245	9.34613e-05
‘UBXN2A	0.112394	9.42175e-05
‘MNT	0.112382	9.43835e-05
‘FLJ43860	0.112276	9.58482e-05
‘C6orf106	-0.112232	9.64535e-05
‘EMG1	-0.112207	9.68078e-05
‘COPZ1	-0.112147	9.76418e-05
‘UBR1	0.112111	9.81552e-05
‘PRPF3	0.112084	9.8539e-05
‘C1QL3	0.11208	9.85905e-05
‘PISD	-0.112073	9.86899e-05
‘MRPL30	0.111989	9.98931e-05
‘TUBE1	0.111981	0.000100006
‘SCARB1	0.111913	0.000100986
‘CCDC23	-0.111906	0.000101093
‘VIPR1	0.111871	0.000101608
‘EVC2	-0.111816	0.000102408
‘ASCC2	0.111813	0.000102452
‘SPRR4	-0.111776	0.000103004
‘C22orf23	-0.111729	0.000103705
‘NCRNA00200	-0.111702	0.000104109
‘PEX5	0.111664	0.000104676
‘KLHDC8A	0.111664	0.000104681
‘RABGEF1	-0.111653	0.000104847
‘CMTM3	0.11157	0.000106098
‘KIAA0232	0.111543	0.000106507
‘LPGAT1	0.111459	0.000107811
‘TBC1D12	-0.111436	0.000108166
‘DAD1	-0.111433	0.000108207
‘EPB49	0.111415	0.000108487
‘SP2	-0.111348	0.000109529
‘NGRN	0.111319	0.000109988
‘KIAA1731	0.111202	0.000111843
‘UBE2D1	-0.111189	0.000112057
‘TRPC1	-0.111166	0.000112433
‘ZNF148	0.111156	0.000112582
‘KLF7	-0.111132	0.000112981
‘C5orf51	0.111129	0.000113018
‘TCHP	-0.11106	0.000114145
‘ADRBK1	0.111046	0.000114372
‘RAB43	0.111021	0.000114787
‘C12orf10	0.111	0.000115122
‘GNMT	-0.110914	0.00011656
‘IGF1R	0.110888	0.000116992
‘RPS6KB1	0.11087	0.000117282
‘PELI1	0.110869	0.000117298
‘ZNF227	-0.110865	0.000117372
‘PSMA4	-0.11081	0.00011829
‘EIF6	0.110804	0.000118394
‘SPPL3	-0.110784	0.000118733
‘COG4	-0.110759	0.000119162
‘DDX55	-0.110741	0.000119462
‘P2RY2	-0.110736	0.00011955
‘R3HCC1	-0.110717	0.000119882
‘JMJD6	0.110654	0.00012095
‘SIRT2	0.110594	0.000122003
‘IRAK1BP1	0.110569	0.000122434
‘ZNF821	0.110539	0.000122951
‘RRM1	-0.11052	0.000123283
‘FKBPL	-0.110505	0.000123559
‘AP4E1	-0.11047	0.000124172
‘FAM128B	0.110435	0.000124785
‘CANT1	-0.110404	0.000125336
‘GSTCD	-0.110356	0.000126199
‘XRRA1	-0.110341	0.000126476
‘AKIRIN1	0.110336	0.000126552
‘ZFP36L2	-0.110328	0.000126706
‘KIAA1875	-0.110326	0.000126739
‘ATPAF2	0.110257	0.000127991
‘ATP6V0E1	0.110255	0.000128027
‘GTF3C5	-0.110215	0.000128748
‘TARS	-0.110208	0.000128883
‘ANAPC13	-0.110185	0.000129298
‘PSMB6	0.110145	0.00013003
‘RFC4	-0.11011	0.00013069
‘AFG3L2	-0.110109	0.000130707
‘POP7	0.110055	0.000131715
‘LRRC41	0.110039	0.000132011
‘KCNMA1	-0.110038	0.000132021
‘PHACTR2	-0.110015	0.000132464
‘ZYG11B	-0.110004	0.000132662
‘COQ3	-0.109993	0.000132874
‘AHNAK2	-0.1099	0.000134637
‘NME6	0.109899	0.000134656
‘HOXA3	-0.109893	0.000134761
‘CYFIP2	-0.109871	0.000135179
‘METTL2B	0.109855	0.000135488
‘KIF2A	-0.109853	0.000135534
‘TIPRL	0.109842	0.000135752
‘C1orf59	0.109808	0.00013639
‘TAF1D	-0.109784	0.000136866
‘VAMP1	-0.109733	0.000137844
‘DCDC1	-0.109693	0.000138634
‘STRADA	0.109654	0.000139405
‘PIBF1	0.109638	0.000139723
‘ZC3H11A	0.109518	0.000142111
‘JUP	-0.109498	0.000142516
‘ZFP91	-0.109487	0.000142735
‘HIGD2B	-0.109426	0.000143957
‘LONRF1	0.109413	0.000144233
‘PPP1CC	0.10935	0.000145516
‘DCLK1	-0.109339	0.000145733
‘DGKD	0.109259	0.000147389
‘C1orf50	0.109256	0.000147464
‘ZNF621	-0.109215	0.000148306
‘KIAA1143	-0.109039	0.00015203
‘TBC1D17	-0.109028	0.000152261
‘PLSCR1	0.109005	0.000152752
‘FLJ11235	0.109003	0.000152804
‘ANKIB1	0.109001	0.00015285
‘ALDH3B1	0.109	0.000152873
‘GAB1	-0.108999	0.000152883
‘LIN37	0.108991	0.00015305
‘C2orf16	-0.108954	0.000153858
‘MRPL22	0.108907	0.000154885
‘LY6G6C	-0.108902	0.000154985
‘PIH1D2	-0.108886	0.000155324
‘VTI1A	0.10887	0.00015567
‘BTBD1	-0.108826	0.00015664
‘SLC5A6	0.108783	0.000157601
‘SEP15	0.108766	0.00015797
‘ZBTB7B	-0.108765	0.000157998
‘FKBP1B	0.108728	0.000158811
‘C22orf25	0.108713	0.000159159
‘PRR5	-0.108656	0.000160435
‘TMC5	-0.108586	0.000162001
‘LMF1	-0.10853	0.000163283
‘SNURF	-0.108492	0.000164142
‘MOSC2	0.108431	0.00016557
‘EIF2AK3	0.108404	0.000166185
‘C16orf57	-0.108389	0.000166529
‘FAM134A	0.108311	0.000168367
‘CPA1	-0.108267	0.00016941
‘KCTD5	0.108227	0.000170344
‘PDHB	0.108127	0.00017275
‘MCF2L2	0.108024	0.000175236
‘ARHGAP18	-0.108016	0.000175446
‘AP3S2	-0.107998	0.000175884
‘VSX2	-0.107903	0.00017822
‘KLHL7	0.107893	0.000178466
‘ARVCF	0.107891	0.000178511
‘TNFRSF10C	0.107879	0.000178815
‘ANKRD35	-0.10787	0.000179041
‘USP5	0.107804	0.000180693
‘NAT15	-0.10779	0.000181046
‘SPHK1	-0.107772	0.000181494
‘CTCF	-0.107721	0.000182796
‘BEST4	-0.107719	0.000182851
‘SYK	0.107594	0.000186052
‘KPNA1	0.107577	0.000186486
‘MEIG1	0.107576	0.000186514
‘EVPL	0.107566	0.000186776
‘GTPBP8	-0.107549	0.000187206
‘XPC	-0.107528	0.000187761
‘DYM	0.107401	0.000191108
‘PIGU	-0.10735	0.000192455
‘RAGE	0.107306	0.000193632
‘LRPAP1	0.107268	0.000194657
‘ST8SIA4	-0.107207	0.000196295
‘DEPDC7	0.107145	0.000197995
‘RPL34	0.107121	0.00019865
‘DDAH2	0.107087	0.000199581
‘LRP5L	0.107068	0.00020013
‘GLI3	-0.107054	0.000200507
‘RNH1	0.107037	0.000200967
‘STAC	-0.107034	0.000201071
‘ZNF211	0.107012	0.000201664
‘SNCB	0.106997	0.000202095
‘FLCN	-0.106962	0.000203066
‘C11orf68	-0.106957	0.000203202
‘RCHY1	0.106942	0.000203643
‘PYGO2	0.106934	0.000203861
‘C15orf24	0.106934	0.000203866
‘KCNJ12	-0.106853	0.00020614
‘DENND3	0.106772	0.000208483
‘ID4	0.106743	0.000209291
‘PCMT1	0.106662	0.000211664
‘ADRA2C	0.106637	0.000212393
‘SLC27A5	0.106574	0.000214229
‘TTC25	0.10651	0.000216119
‘PIGM	0.106481	0.000216984
‘ARHGAP26	-0.106466	0.00021743
‘PIP5K1A	-0.106399	0.000219461
‘SGTA	0.106395	0.000219593
‘GRSF1	-0.106361	0.000220608
‘COG8	-0.106355	0.000220802
‘LOC641518	-0.106352	0.000220879
‘WDR70	0.106348	0.000221002
‘GAN	-0.106347	0.000221042
‘IL7	-0.106332	0.000221488
‘GNPDA1	0.106323	0.000221754
‘LLPH	-0.106309	0.000222194
‘ERH	0.106266	0.000223509
‘PIAS4	0.106262	0.000223617
‘ZNF410	-0.106254	0.000223868
‘RNF138	-0.106243	0.000224206
‘HEXDC	0.106215	0.000225083
‘LOC387763	0.106184	0.000226033
‘GBF1	-0.106092	0.000228906
‘FAM84B	-0.106087	0.00022905
‘MYD88	0.106056	0.000230025
‘TSPAN2	0.10601	0.000231484
‘PIK3R1	0.105974	0.000232641
‘LOC401052	-0.105943	0.000233636
‘CORO1A	-0.105876	0.000235786
‘BIK	0.105869	0.000236012
‘GLUL	-0.105862	0.000236243
‘SOX21	0.105833	0.000237163
‘C17orf90	-0.105788	0.000238625
‘NPC1	-0.105786	0.000238713
‘BRI3BP	0.105784	0.000238757
‘ZNF665	-0.105749	0.000239926
‘C14orf37	0.105747	0.000239972
‘H2AFV	0.105698	0.000241585
‘RGNEF	-0.105636	0.000243659
‘KDR	0.105536	0.000246998
‘AGPAT6	-0.105533	0.000247088
‘DBP	-0.10553	0.000247215
‘RANGAP1	-0.105504	0.000248067
‘PRKRIR	-0.105478	0.000248946
‘SNX2	0.10547	0.000249224
‘C1orf123	0.105422	0.000250875
‘ZSWIM6	0.105419	0.000250967
‘DENND4A	0.105407	0.000251379
‘DNM1L	0.105349	0.000253366
‘CNOT6	0.105335	0.000253859
‘PRR19	0.105334	0.000253892
‘C11orf1	0.105326	0.000254174
‘QRICH1	-0.1053	0.000255081
‘ZBTB22	-0.105299	0.000255126
‘ZC3H15	-0.105274	0.00025597
‘SNX18	0.105265	0.000256282
‘DSTYK	-0.105253	0.000256718
‘KCNK13	-0.105228	0.000257603
‘SCRIB	-0.105098	0.0002622
‘TOP2B	0.104979	0.000266465
‘MN1	-0.10496	0.000267147
‘KCTD13	-0.104945	0.000267683
‘YOD1	-0.104936	0.00026801
‘IGFBP7	-0.10493	0.000268238
‘JMY	0.104912	0.000268876
‘C18orf19	-0.104901	0.00026929
‘C19orf56	0.104885	0.000269875
‘PSTK	-0.104877	0.000270171
‘CHKA	-0.104824	0.000272137
‘C11orf63	0.104811	0.000272607
‘C20orf111	0.104802	0.000272941
‘DCXR	0.104782	0.000273689
‘METTL13	0.104752	0.000274789
‘STX18	-0.104739	0.000275265
‘PRKCB	0.104688	0.000277174
‘DYRK1B	-0.104688	0.000277201
‘DDB2	0.104685	0.00027729
‘CDC27	0.104683	0.000277362
‘PSMA3	0.104653	0.00027849
‘KDM3B	0.104652	0.000278556
‘ASB13	-0.104644	0.000278858
‘C3orf27	-0.104613	0.000280031
‘KLF12	-0.104554	0.000282249
‘PAPOLA	0.104547	0.000282537
‘TMEM199	0.104535	0.000282995
‘PPP3CA	0.104526	0.000283335
‘CASP6	0.104512	0.000283869
‘FBXO24	0.104473	0.000285375
‘C1RL	0.104442	0.000286575
‘GRP	0.104423	0.000287293
‘ILF3	-0.104414	0.000287667
‘CD36	0.104371	0.00028933
‘CLUAP1	-0.104369	0.000289403
‘PRR18	0.104357	0.000289867
‘C6orf114	-0.104338	0.000290637
‘WWP1	0.10432	0.000291332
‘CD160	-0.104309	0.00029175
‘MLF1IP	-0.1043	0.000292129
‘RNF214	0.104261	0.00029366
‘FAM48A	0.104161	0.00029767
‘ATM	-0.104111	0.000299662
‘RPL9	-0.104095	0.000300315
‘KIF14	0.104075	0.00030111
‘C1orf57	-0.104073	0.000301217
‘NDUFAF3	0.104052	0.00030207
‘PEX3	0.104037	0.000302657
‘TMEM150B	-0.104021	0.000303304
‘UHRF1BP1	-0.104002	0.000304109
‘BZW2	0.103937	0.000306777
‘SOX5	-0.103896	0.000308453
‘UBE2D4	-0.10386	0.000309949
‘SCO2	-0.103831	0.000311195
‘MCM4	-0.103754	0.000314412
‘ATP10A	-0.103696	0.000316885
‘GALNT11	0.103688	0.000317218
‘ACTA2	0.103667	0.000318103
‘ARL8A	-0.103645	0.000319042
‘SFXN5	-0.103562	0.000322636
‘LRGUK	0.10356	0.000322715
‘LLGL1	-0.103559	0.000322761
‘MYRIP	-0.103533	0.000323882
‘CD74	-0.103531	0.000323961
‘AGA	0.103526	0.000324194
‘IL10RB	-0.103491	0.000325729
‘RELA	0.10347	0.000326625
‘AKAP12	0.103421	0.000328796
‘SRC	0.103418	0.000328902
‘ZNF623	0.103399	0.000329737
‘RBM42	0.103374	0.000330851
‘TFRC	-0.103343	0.000332241
‘ADCY5	0.103303	0.000334039
‘TRAFD1	-0.103289	0.000334648
‘CHD1L	0.103282	0.00033494
‘WDYHV1	0.103235	0.000337082
‘ARSG	0.103138	0.000341469
‘FEZF1	0.103125	0.000342065
‘INSL3	-0.103119	0.000342328
‘NEBL	-0.103086	0.00034385
‘DUT	-0.103027	0.000346594
‘SNCG	-0.103001	0.000347788
‘TDH	-0.102996	0.00034801
‘GART	-0.102867	0.000354058
‘ARF3	0.102822	0.000356201
‘EYA3	-0.102764	0.000358968
‘CCAR1	-0.102761	0.000359114
‘NRSN1	0.102745	0.000359875
‘PRKRA	-0.102692	0.000362394
‘HELT	-0.102675	0.000363248
‘NBL1	0.102596	0.00036708
‘DMRTB1	0.102586	0.00036755
‘GDAP1	0.102565	0.000368581
‘NECAP1	0.102552	0.000369232
‘GSPT1	0.102518	0.000370891
‘C6orf150	0.102465	0.000373496
‘KCNN3	-0.10246	0.000373748
‘NOM1	0.102437	0.000374928
‘TOMM70A	-0.102422	0.00037567
‘TMC4	-0.102408	0.000376371
‘ENO2	-0.102401	0.000376702
‘MORN2	-0.102354	0.000379081
‘CBLN1	-0.102293	0.000382152
‘SLC25A4	-0.102233	0.000385223
‘FUT8	-0.10222	0.000385841
‘LOC100133669	0.102175	0.000388151
‘PON1	-0.102171	0.000388364
‘LGALS3	0.102111	0.000391487
‘EDEM2	-0.102063	0.000393996
‘ZNF774	0.102035	0.000395445
‘PDE3B	-0.101981	0.000398276
‘TDRD3	0.10193	0.000400985
‘DAGLA	-0.101919	0.000401563
‘KBTBD11	0.101892	0.000403008
‘MMAB	0.101845	0.000405519
‘POLR2D	-0.101835	0.00040601
‘AGTRAP	0.101826	0.000406493
‘RGS19	0.101814	0.000407163
‘FARSB	-0.101808	0.000407478
‘SKP1	-0.101777	0.000409161
‘RRM2B	0.101742	0.00041106
‘CENPQ	0.101741	0.000411112
‘BMI1	0.101726	0.000411943
‘CARHSP1	0.101711	0.000412748
‘CREB3L4	0.101704	0.000413147
‘UPK3A	0.101672	0.000414862
‘C15orf27	-0.10165	0.000416094
‘ZBTB37	-0.101641	0.000416578
‘PCNXL2	-0.101636	0.000416867
‘ST6GALNAC3	-0.101584	0.0004197
‘ITPA	0.101573	0.000420309
‘NTN4	0.101524	0.000423029
‘H1FX	-0.101508	0.000423949
‘ZNF703	-0.101498	0.000424505
‘KLC4	-0.101451	0.000427113
‘POMGNT1	0.10145	0.000427182
‘AHCYL2	0.101432	0.000428194
‘PRKD2	-0.1014	0.000429996
‘GJD4	0.101378	0.000431278
‘SIX5	-0.101374	0.000431509
‘UHMK1	0.10132	0.000434539
‘KPNA6	-0.101289	0.000436328
‘WDR46	0.101246	0.000438817
‘ELMOD3	-0.101189	0.000442087
‘GMIP	-0.101188	0.000442143
‘GMFG	-0.101131	0.000445464
‘SFRS14	0.101099	0.00044736
‘MPP5	-0.101088	0.000448021
‘MCFD2	0.101072	0.000448963
‘ZNF844	-0.101063	0.000449462
‘SRP14	0.10105	0.000450252
‘KCNH8	-0.101001	0.000453143
‘CDK2AP1	-0.100969	0.00045508
‘SFRS11	0.100902	0.000459063
‘LOC148696	-0.100876	0.000460613
‘FBLN5	0.100876	0.000460641
‘FAM20A	0.100842	0.000462691
‘TSG101	-0.100841	0.000462781
‘AASDHPPT	-0.100823	0.000463821
‘TXNIP	-0.100806	0.000464865
‘CBFB	-0.100805	0.000464969
‘FOSL2	0.1008	0.00046528
‘PSMD1	0.100759	0.000467733
‘IKBIP	0.100723	0.000469987
‘SLC2A2	-0.100672	0.000473138
‘MAP3K6	-0.100621	0.000476282
‘WBSCR22	0.100607	0.000477148
‘ZNF652	-0.100606	0.000477232
‘BNIP1	-0.100596	0.000477835
‘SYCE1	-0.100534	0.000481718
‘SCRN2	0.100514	0.00048295
‘MGAT1	0.100483	0.000484967
‘TMEM189.UBE2V1	0.100434	0.000488047
‘HDAC2	0.100424	0.000488681
‘NPR3	0.100308	0.000496115
‘CHCHD4	-0.100287	0.000497463
‘TMEM132E	0.100254	0.000499609
‘SFRS3	0.100235	0.000500849
‘VDAC3	-0.100228	0.000501347
‘CD4	0.100219	0.000501924
‘GPR160	-0.100203	0.000502946
‘XKR9	0.100178	0.00050463
‘MCM8	0.100173	0.000504963
[truncated: 8,725 more rows]

## Sheet: Table S4
Table S4. The DMPs-identified smoking phenotype-related probes (P-value ≤ 0.05) .
Probe	P-value	Dataset
cg21566642	7.96e-39	GSE50660
cg05575921	5.08e-35	GSE50660
cg01940273	2.05e-31	GSE50660
cg03636183	4.28e-28	GSE50660
cg06644428	3.59e-21	GSE50660
cg21161138	9.1e-20	GSE50660
cg03329539	6.67e-16	GSE50660
cg25189904	2.46e-14	GSE50660
cg19859270	4.93e-13	GSE50660
cg19572487	3.17e-12	GSE50660
cg17087741	2.17e-11	GSE50660
cg25648203	3.15e-11	GSE50660
cg01692968	3.44e-11	GSE50660
cg00310412	4.1e-11	GSE50660
cg01127300	1.33e-10	GSE50660
cg24859433	1.33e-10	GSE50660
cg15342087	1.33e-10	GSE50660
cg12101586	1.38e-10	GSE50660
cg04011474	3.03e-10	GSE50660
cg04551776	4.35e-10	GSE50660
cg23480021	5.34e-10	GSE50660
cg23771366	7.97e-10	GSE50660
cg06635952	1.34e-09	GSE50660
cg23079012	1.48e-09	GSE50660
cg11660018	1.58e-09	GSE50660
cg18181703	1.69e-09	GSE50660
cg18826637	1.75e-09	GSE50660
cg13193840	2.19e-09	GSE50660
cg14753356	6.72e-09	GSE50660
cg24154132	7.28e-09	GSE50660
cg12075928	8.24e-09	GSE50660
cg04368724	8.24e-09	GSE50660
cg26963277	9.77e-09	GSE50660
cg12513616	9.97e-09	GSE50660
cg07339236	1.1e-08	GSE50660
cg03604011	1.26e-08	GSE50660
cg18956562	1.57e-08	GSE50660
cg07573872	2.27e-08	GSE50660
cg25730428	4.16e-08	GSE50660
cg25013095	5.46e-08	GSE50660
cg13691192	5.8e-08	GSE50660
cg10874644	6.31e-08	GSE50660
cg14278893	6.76e-08	GSE50660
cg27241845	6.76e-08	GSE50660
cg09469355	8.11e-08	GSE50660
cg04332373	1.01e-07	GSE50660
cg13570656	1.08e-07	GSE50660
cg26764244	1.09e-07	GSE50660
cg08822075	1.09e-07	GSE50660
cg03169843	1.09e-07	GSE50660
cg17619755	1.1e-07	GSE50660
cg21393163	1.33e-07	GSE50660
cg10635686	1.6e-07	GSE50660
cg19231742	1.76e-07	GSE50660
cg04872689	1.8e-07	GSE50660
cg19863740	2.41e-07	GSE50660
cg05277504	3.14e-07	GSE50660
cg20175866	3.29e-07	GSE50660
cg26371172	3.36e-07	GSE50660
cg03547355	3.89e-07	GSE50660
cg25019044	3.93e-07	GSE50660
cg06433467	4.04e-07	GSE50660
cg18951256	4.43e-07	GSE50660
cg21322436	5.18e-07	GSE50660
cg00213123	5.43e-07	GSE50660
cg03440944	5.52e-07	GSE50660
cg09099830	6.04e-07	GSE50660
cg22705225	6.42e-07	GSE50660
cg14624207	6.89e-07	GSE50660
cg02611085	7.22e-07	GSE50660
cg13392029	7.23e-07	GSE50660
cg10805645	8.14e-07	GSE50660
cg23950232	8.62e-07	GSE50660
cg10089860	9.03e-07	GSE50660
cg25953130	9.42e-07	GSE50660
cg18335991	9.93e-07	GSE50660
cg21289191	1.13e-06	GSE50660
cg27448496	1.22e-06	GSE50660
cg19719391	1.22e-06	GSE50660
cg01049316	1.25e-06	GSE50660
cg14141458	1.25e-06	GSE50660
cg17942851	1.42e-06	GSE50660
cg10601625	1.43e-06	GSE50660
cg11207515	1.58e-06	GSE50660
cg18092474	1.68e-06	GSE50660
cg04439241	1.68e-06	GSE50660
cg21140898	1.68e-06	GSE50660
cg10520740	1.9e-06	GSE50660
cg01654638	1.96e-06	GSE50660
cg22304262	1.96e-06	GSE50660
cg09013995	2.08e-06	GSE50660
cg02878739	2.09e-06	GSE50660
cg20059012	2.09e-06	GSE50660
cg27117005	2.14e-06	GSE50660
cg11263997	2.14e-06	GSE50660
cg26946821	2.16e-06	GSE50660
cg16727585	2.16e-06	GSE50660
cg25819914	2.16e-06	GSE50660
cg23702727	2.16e-06	GSE50660
cg10021819	2.2e-06	GSE50660
cg10256210	2.35e-06	GSE50660
cg19130860	2.35e-06	GSE50660
cg13414834	2.35e-06	GSE50660
cg15693572	2.41e-06	GSE50660
cg23219570	2.62e-06	GSE50660
cg19254163	2.64e-06	GSE50660
cg09410154	2.68e-06	GSE50660
cg21815220	2.7e-06	GSE50660
cg02564847	2.7e-06	GSE50660
cg24291485	2.71e-06	GSE50660
cg09472159	2.85e-06	GSE50660
cg09430954	2.94e-06	GSE50660
cg11854227	2.94e-06	GSE50660
cg15113803	3.08e-06	GSE50660
cg18579809	3.12e-06	GSE50660
cg09450063	3.38e-06	GSE50660
cg02980249	3.81e-06	GSE50660
cg22549041	3.81e-06	GSE50660
cg00073090	3.89e-06	GSE50660
cg11436113	3.89e-06	GSE50660
cg08899667	3.95e-06	GSE50660
cg21762236	3.95e-06	GSE50660
cg15068641	3.98e-06	GSE50660
cg23572944	4.09e-06	GSE50660
cg19942560	4.12e-06	GSE50660
cg13917151	4.14e-06	GSE50660
cg27311092	4.18e-06	GSE50660
cg18752880	4.22e-06	GSE50660
cg08666707	4.22e-06	GSE50660
cg05371506	4.42e-06	GSE50660
cg24516912	4.52e-06	GSE50660
cg06438301	4.52e-06	GSE50660
cg17176978	4.76e-06	GSE50660
cg13256912	4.83e-06	GSE50660
cg04018738	5.05e-06	GSE50660
cg24771152	5.07e-06	GSE50660
cg07660627	5.25e-06	GSE50660
cg18876623	5.26e-06	GSE50660
cg10812236	5.28e-06	GSE50660
cg11012543	5.28e-06	GSE50660
cg18001443	5.28e-06	GSE50660
cg03646329	5.3e-06	GSE50660
cg06780308	5.38e-06	GSE50660
cg05711474	5.39e-06	GSE50660
cg22469388	5.54e-06	GSE50660
cg27177841	5.67e-06	GSE50660
cg07178945	5.8e-06	GSE50660
cg00976181	5.97e-06	GSE50660
cg27528222	6.46e-06	GSE50660
cg06434732	6.75e-06	GSE50660
cg26543539	6.75e-06	GSE50660
cg01604883	6.77e-06	GSE50660
cg04089434	7.11e-06	GSE50660
cg22452236	7.11e-06	GSE50660
cg27564445	7.11e-06	GSE50660
cg11924019	7.2e-06	GSE50660
cg01542190	7.26e-06	GSE50660
cg01691255	7.29e-06	GSE50660
cg26470501	7.31e-06	GSE50660
cg17806401	7.45e-06	GSE50660
cg26088629	7.71e-06	GSE50660
cg01496720	7.84e-06	GSE50660
cg05302489	8.08e-06	GSE50660
cg04424621	8.08e-06	GSE50660
cg07992484	8.08e-06	GSE50660
cg05262549	8.08e-06	GSE50660
cg13184736	8.38e-06	GSE50660
cg03450842	8.39e-06	GSE50660
cg24707890	8.42e-06	GSE50660
cg17668731	9e-06	GSE50660
cg24354652	9.15e-06	GSE50660
cg11265952	9.37e-06	GSE50660
cg21022949	9.37e-06	GSE50660
cg21616425	9.56e-06	GSE50660
cg01784220	9.7e-06	GSE50660
cg12880685	9.75e-06	GSE50660
cg10238080	9.83e-06	GSE50660
cg03379100	1.02e-05	GSE50660
cg00287915	1.02e-05	GSE50660
cg18415382	1.02e-05	GSE50660
cg09647375	1.03e-05	GSE50660
cg13637899	1.03e-05	GSE50660
cg24912310	1.03e-05	GSE50660
cg05848175	1.04e-05	GSE50660
cg12219715	1.07e-05	GSE50660
cg05253159	1.09e-05	GSE50660
cg03980408	1.13e-05	GSE50660
cg09907570	1.13e-05	GSE50660
cg27571769	1.13e-05	GSE50660
cg11430077	1.14e-05	GSE50660
cg15160801	1.14e-05	GSE50660
cg02328930	1.14e-05	GSE50660
cg10788371	1.14e-05	GSE50660
cg22768358	1.19e-05	GSE50660
cg12029281	1.2e-05	GSE50660
cg05176958	1.21e-05	GSE50660
cg22975723	1.23e-05	GSE50660
cg02657160	1.26e-05	GSE50660
cg26361535	1.26e-05	GSE50660
cg17819085	1.27e-05	GSE50660
cg20873136	1.27e-05	GSE50660
cg21913886	1.28e-05	GSE50660
cg25801292	1.3e-05	GSE50660
cg02047489	1.31e-05	GSE50660
cg18125510	1.32e-05	GSE50660
cg02268750	1.32e-05	GSE50660
cg09935388	1.35e-05	GSE50660
cg06961098	1.36e-05	GSE50660
cg07463445	1.36e-05	GSE50660
cg10509850	1.36e-05	GSE50660
cg13399261	1.36e-05	GSE50660
cg11934771	1.37e-05	GSE50660
cg26266308	1.38e-05	GSE50660
cg03547797	1.39e-05	GSE50660
cg04460361	1.39e-05	GSE50660
cg18374393	1.41e-05	GSE50660
cg20126417	1.42e-05	GSE50660
cg04539476	1.42e-05	GSE50660
cg20984065	1.45e-05	GSE50660
cg23076949	1.46e-05	GSE50660
cg04137490	1.6e-05	GSE50660
cg01930356	1.6e-05	GSE50660
cg03254067	1.61e-05	GSE50660
cg10814005	1.65e-05	GSE50660
cg07264666	1.65e-05	GSE50660
cg11675409	1.65e-05	GSE50660
cg03003722	1.65e-05	GSE50660
cg17631150	1.66e-05	GSE50660
cg15577373	1.67e-05	GSE50660
cg00157638	1.69e-05	GSE50660
cg00187557	1.69e-05	GSE50660
cg04488553	1.7e-05	GSE50660
cg27078893	1.72e-05	GSE50660
cg22263031	1.72e-05	GSE50660
cg02766895	1.72e-05	GSE50660
cg10919522	1.72e-05	GSE50660
cg06604199	1.74e-05	GSE50660
cg09109724	1.78e-05	GSE50660
cg21611682	1.78e-05	GSE50660
cg03271293	1.78e-05	GSE50660
cg01070250	1.82e-05	GSE50660
cg16904859	1.82e-05	GSE50660
cg16247733	1.86e-05	GSE50660
cg09977376	1.89e-05	GSE50660
cg25363445	1.94e-05	GSE50660
cg19172447	1.98e-05	GSE50660
cg04890560	2.07e-05	GSE50660
cg12084235	2.07e-05	GSE50660
cg25421111	2.14e-05	GSE50660
cg16029875	2.17e-05	GSE50660
cg16021896	2.18e-05	GSE50660
cg10322443	2.19e-05	GSE50660
cg11228785	2.19e-05	GSE50660
cg20852250	2.19e-05	GSE50660
cg02779016	2.21e-05	GSE50660
cg12856114	2.21e-05	GSE50660
cg07271394	2.21e-05	GSE50660
cg13041683	2.26e-05	GSE50660
cg02543519	2.33e-05	GSE50660
cg14027333	2.34e-05	GSE50660
cg07466783	2.36e-05	GSE50660
cg27076223	2.36e-05	GSE50660
cg22907189	2.38e-05	GSE50660
cg21121843	2.39e-05	GSE50660
cg21604136	2.39e-05	GSE50660
cg07711192	2.39e-05	GSE50660
cg27586885	2.43e-05	GSE50660
cg25949550	2.44e-05	GSE50660
cg20210689	2.47e-05	GSE50660
cg00748718	2.49e-05	GSE50660
cg27305060	2.49e-05	GSE50660
cg11039729	2.5e-05	GSE50660
cg25568061	2.52e-05	GSE50660
cg06904618	2.54e-05	GSE50660
cg25507001	2.57e-05	GSE50660
cg15343224	2.57e-05	GSE50660
cg04593538	2.57e-05	GSE50660
cg02822087	2.57e-05	GSE50660
cg07220862	2.57e-05	GSE50660
cg04514308	2.58e-05	GSE50660
cg17024919	2.58e-05	GSE50660
cg21603806	2.6e-05	GSE50660
cg05468243	2.64e-05	GSE50660
cg25773386	2.64e-05	GSE50660
cg18926409	2.64e-05	GSE50660
cg00246451	2.65e-05	GSE50660
cg25349939	2.66e-05	GSE50660
cg05922028	2.72e-05	GSE50660
cg22331138	2.72e-05	GSE50660
cg00390120	2.77e-05	GSE50660
cg06892898	2.79e-05	GSE50660
cg16944977	2.81e-05	GSE50660
cg21469707	2.82e-05	GSE50660
cg18723501	2.82e-05	GSE50660
cg19229991	2.83e-05	GSE50660
cg11529819	2.84e-05	GSE50660
cg22485810	2.84e-05	GSE50660
cg09869729	2.89e-05	GSE50660
cg06880612	2.94e-05	GSE50660
cg00636427	2.94e-05	GSE50660
cg08623941	2.94e-05	GSE50660
cg21325715	2.95e-05	GSE50660
cg04315923	2.95e-05	GSE50660
cg14507433	2.95e-05	GSE50660
cg24517611	2.95e-05	GSE50660
cg15572436	2.95e-05	GSE50660
cg20268522	2.95e-05	GSE50660
cg25466245	2.95e-05	GSE50660
cg18602928	2.95e-05	GSE50660
cg08509032	2.95e-05	GSE50660
cg24171152	2.96e-05	GSE50660
cg09538725	2.99e-05	GSE50660
cg15677271	2.99e-05	GSE50660
cg21484315	2.99e-05	GSE50660
cg21807694	2.99e-05	GSE50660
cg12274663	3.02e-05	GSE50660
cg03519879	3.03e-05	GSE50660
cg14327296	3.08e-05	GSE50660
cg13547053	3.08e-05	GSE50660
cg04307553	3.09e-05	GSE50660
cg19593285	3.1e-05	GSE50660
cg00741986	3.1e-05	GSE50660
cg04021549	3.12e-05	GSE50660
cg08662665	3.13e-05	GSE50660
cg09217079	3.13e-05	GSE50660
cg02740606	3.16e-05	GSE50660
cg02847289	3.18e-05	GSE50660
cg00008629	3.2e-05	GSE50660
cg12070646	3.25e-05	GSE50660
cg14938111	3.28e-05	GSE50660
cg13554878	3.32e-05	GSE50660
cg15676500	3.34e-05	GSE50660
cg11554391	3.4e-05	GSE50660
cg16708281	3.4e-05	GSE50660
cg12127706	3.4e-05	GSE50660
cg25955180	3.4e-05	GSE50660
cg24174557	3.4e-05	GSE50660
cg03699958	3.41e-05	GSE50660
cg16370875	3.45e-05	GSE50660
cg18584905	3.48e-05	GSE50660
cg22479299	3.52e-05	GSE50660
cg17084044	3.53e-05	GSE50660
cg19787650	3.53e-05	GSE50660
cg20061378	3.53e-05	GSE50660
cg02816923	3.55e-05	GSE50660
cg05752315	3.62e-05	GSE50660
cg06668922	3.62e-05	GSE50660
cg03929796	3.68e-05	GSE50660
cg03059073	3.69e-05	GSE50660
cg05522145	3.69e-05	GSE50660
cg17207590	3.69e-05	GSE50660
cg18503679	3.71e-05	GSE50660
cg26955383	3.71e-05	GSE50660
cg21001667	3.76e-05	GSE50660
cg01475577	3.77e-05	GSE50660
cg25941274	3.77e-05	GSE50660
cg20539430	3.79e-05	GSE50660
cg03778788	3.86e-05	GSE50660
cg04885881	3.88e-05	GSE50660
cg21074350	3.89e-05	GSE50660
cg00952322	3.89e-05	GSE50660
cg20227471	3.94e-05	GSE50660
cg23008973	4.04e-05	GSE50660
cg10443146	4.11e-05	GSE50660
cg18147147	4.16e-05	GSE50660
cg02472339	4.16e-05	GSE50660
cg16151960	4.16e-05	GSE50660
cg02489769	4.16e-05	GSE50660
cg05888707	4.2e-05	GSE50660
cg09522854	4.26e-05	GSE50660
cg08732466	4.26e-05	GSE50660
cg02755935	4.27e-05	GSE50660
cg25045893	4.27e-05	GSE50660
cg10941174	4.27e-05	GSE50660
cg01678084	4.27e-05	GSE50660
cg09878888	4.29e-05	GSE50660
cg07764386	4.35e-05	GSE50660
cg03311274	4.42e-05	GSE50660
cg23058194	4.43e-05	GSE50660
cg04433051	4.45e-05	GSE50660
cg00751072	4.46e-05	GSE50660
cg01591152	4.49e-05	GSE50660
cg10115490	4.59e-05	GSE50660
cg10504108	4.59e-05	GSE50660
cg13461762	4.59e-05	GSE50660
cg04561937	4.63e-05	GSE50660
cg09676669	4.66e-05	GSE50660
cg09456760	4.66e-05	GSE50660
cg02626269	4.67e-05	GSE50660
cg13487983	4.67e-05	GSE50660
cg06759971	4.77e-05	GSE50660
cg01198359	4.78e-05	GSE50660
cg24691461	4.78e-05	GSE50660
cg20281309	4.81e-05	GSE50660
cg11824764	4.82e-05	GSE50660
cg19440734	4.84e-05	GSE50660
cg03085312	4.85e-05	GSE50660
cg25508605	4.86e-05	GSE50660
cg08219991	4.86e-05	GSE50660
cg27098470	4.88e-05	GSE50660
cg18311854	4.88e-05	GSE50660
cg15339249	4.88e-05	GSE50660
cg15977246	4.98e-05	GSE50660
cg20871441	5.06e-05	GSE50660
cg24869815	5.11e-05	GSE50660
cg24178676	5.11e-05	GSE50660
cg06437747	5.13e-05	GSE50660
cg17927313	5.16e-05	GSE50660
cg01356824	5.16e-05	GSE50660
cg07535903	5.16e-05	GSE50660
cg17977649	5.17e-05	GSE50660
cg03856723	5.17e-05	GSE50660
cg04611407	5.17e-05	GSE50660
cg07036833	5.19e-05	GSE50660
cg11433624	5.2e-05	GSE50660
cg02854490	5.34e-05	GSE50660
cg03740221	5.35e-05	GSE50660
cg09745246	5.47e-05	GSE50660
cg24495008	5.5e-05	GSE50660
cg00762550	5.5e-05	GSE50660
cg19274368	5.5e-05	GSE50660
cg26937038	5.5e-05	GSE50660
cg27515201	5.58e-05	GSE50660
cg00344577	5.61e-05	GSE50660
cg16983588	5.64e-05	GSE50660
cg25731211	5.64e-05	GSE50660
cg08884752	5.64e-05	GSE50660
cg04420138	5.67e-05	GSE50660
cg23233742	5.69e-05	GSE50660
cg24889744	5.72e-05	GSE50660
cg09281220	5.73e-05	GSE50660
cg11216632	5.73e-05	GSE50660
cg12873476	5.74e-05	GSE50660
cg10438589	5.78e-05	GSE50660
cg09303330	5.83e-05	GSE50660
cg10279487	5.83e-05	GSE50660
cg03611618	5.83e-05	GSE50660
cg19663555	5.83e-05	GSE50660
cg04252957	5.83e-05	GSE50660
cg06271561	5.83e-05	GSE50660
cg22989533	5.84e-05	GSE50660
cg07090714	5.9e-05	GSE50660
cg05740793	5.9e-05	GSE50660
cg23186333	5.95e-05	GSE50660
cg26095478	5.95e-05	GSE50660
cg02357714	5.95e-05	GSE50660
cg11647481	5.95e-05	GSE50660
cg10392172	6e-05	GSE50660
cg06711298	6.01e-05	GSE50660
cg22533573	6.02e-05	GSE50660
cg08300899	6.02e-05	GSE50660
cg02325250	6.05e-05	GSE50660
cg06351029	6.05e-05	GSE50660
cg24722348	6.08e-05	GSE50660
cg13604794	6.08e-05	GSE50660
cg23005797	6.08e-05	GSE50660
cg17012502	6.08e-05	GSE50660
cg04407215	6.08e-05	GSE50660
cg25358853	6.08e-05	GSE50660
cg13160738	6.08e-05	GSE50660
cg24362829	6.15e-05	GSE50660
cg00684497	6.17e-05	GSE50660
cg25804146	6.19e-05	GSE50660
cg04839764	6.25e-05	GSE50660
cg25801976	6.25e-05	GSE50660
cg07512814	6.27e-05	GSE50660
cg26482164	6.29e-05	GSE50660
cg00609473	6.35e-05	GSE50660
cg23925513	6.38e-05	GSE50660
cg16035002	6.38e-05	GSE50660
cg12783491	6.38e-05	GSE50660
cg13192898	6.38e-05	GSE50660
cg15333769	6.39e-05	GSE50660
cg26980692	6.39e-05	GSE50660
cg22001073	6.49e-05	GSE50660
cg19503640	6.49e-05	GSE50660
cg16636182	6.51e-05	GSE50660
cg01350686	6.51e-05	GSE50660
cg09820519	6.52e-05	GSE50660
cg06713373	6.59e-05	GSE50660
cg11488401	6.64e-05	GSE50660
cg00424785	6.68e-05	GSE50660
cg12782654	6.69e-05	GSE50660
cg27571676	6.73e-05	GSE50660
cg27400746	6.81e-05	GSE50660
cg13362546	6.81e-05	GSE50660
cg01951698	6.82e-05	GSE50660
cg10022165	6.85e-05	GSE50660
cg06686805	6.9e-05	GSE50660
cg02254056	6.9e-05	GSE50660
cg26231397	6.93e-05	GSE50660
cg12690496	6.94e-05	GSE50660
cg21355042	7.01e-05	GSE50660
cg24158160	7.01e-05	GSE50660
cg06395490	7.01e-05	GSE50660
cg16589830	7.05e-05	GSE50660
cg10499172	7.05e-05	GSE50660
cg24090911	7.08e-05	GSE50660
ch.20.221631R	7.08e-05	GSE50660
cg04104820	7.23e-05	GSE50660
cg18397998	7.24e-05	GSE50660
cg04522915	7.29e-05	GSE50660
cg24501831	7.29e-05	GSE50660
cg26007445	7.33e-05	GSE50660
cg17161388	7.34e-05	GSE50660
cg22135566	7.43e-05	GSE50660
cg12199540	7.48e-05	GSE50660
cg17288102	7.48e-05	GSE50660
cg26164767	7.49e-05	GSE50660
cg01172150	7.5e-05	GSE50660
cg25225379	7.58e-05	GSE50660
cg09557991	7.64e-05	GSE50660
cg18312587	7.65e-05	GSE50660
cg13259177	7.66e-05	GSE50660
cg22057874	7.66e-05	GSE50660
cg07156115	7.66e-05	GSE50660
cg02061130	7.66e-05	GSE50660
cg27589809	7.66e-05	GSE50660
cg03140135	7.72e-05	GSE50660
cg21397848	7.75e-05	GSE50660
cg19098932	7.75e-05	GSE50660
cg08324925	7.76e-05	GSE50660
cg09904304	7.76e-05	GSE50660
cg12776756	7.82e-05	GSE50660
cg08035323	7.85e-05	GSE50660
cg12221682	7.87e-05	GSE50660
cg13900763	7.94e-05	GSE50660
cg17025683	7.94e-05	GSE50660
cg07329248	7.94e-05	GSE50660
cg17740822	7.94e-05	GSE50660
cg09353345	7.97e-05	GSE50660
cg21505923	7.97e-05	GSE50660
cg09306696	7.98e-05	GSE50660
cg10857221	8.16e-05	GSE50660
cg19949550	8.16e-05	GSE50660
cg21254755	8.19e-05	GSE50660
cg06177555	8.19e-05	GSE50660
cg23768117	8.19e-05	GSE50660
cg15657641	8.22e-05	GSE50660
cg19657351	8.26e-05	GSE50660
cg07460894	8.3e-05	GSE50660
cg13936208	8.3e-05	GSE50660
cg27467282	8.3e-05	GSE50660
cg23094674	8.3e-05	GSE50660
cg21979032	8.3e-05	GSE50660
cg26554265	8.3e-05	GSE50660
cg05564090	8.32e-05	GSE50660
cg09664593	8.34e-05	GSE50660
cg15681255	8.35e-05	GSE50660
cg17542751	8.37e-05	GSE50660
cg02048412	8.37e-05	GSE50660
cg06723057	8.42e-05	GSE50660
cg11251399	8.42e-05	GSE50660
cg11122944	8.42e-05	GSE50660
cg07693974	8.42e-05	GSE50660
cg21106946	8.44e-05	GSE50660
cg12728588	8.44e-05	GSE50660
cg25630910	8.47e-05	GSE50660
cg20391895	8.48e-05	GSE50660
cg26080154	8.48e-05	GSE50660
cg21184800	8.48e-05	GSE50660
cg12400807	8.56e-05	GSE50660
cg04925864	8.61e-05	GSE50660
cg07589519	8.63e-05	GSE50660
cg06946797	8.63e-05	GSE50660
cg12210736	8.63e-05	GSE50660
cg07047046	8.64e-05	GSE50660
cg26612849	8.64e-05	GSE50660
cg04576568	8.68e-05	GSE50660
cg08283318	8.7e-05	GSE50660
cg23836365	8.7e-05	GSE50660
cg17783640	8.7e-05	GSE50660
cg13099829	8.82e-05	GSE50660
cg20309891	8.84e-05	GSE50660
cg24426483	8.84e-05	GSE50660
cg18761118	8.84e-05	GSE50660
cg01731783	8.88e-05	GSE50660
cg03442269	8.88e-05	GSE50660
cg06658391	8.95e-05	GSE50660
cg08969328	9.01e-05	GSE50660
cg19074748	9.01e-05	GSE50660
cg20781235	9.04e-05	GSE50660
cg09079018	9.12e-05	GSE50660
cg17854641	9.15e-05	GSE50660
cg20696737	9.15e-05	GSE50660
cg06762457	9.16e-05	GSE50660
cg07063068	9.21e-05	GSE50660
cg16466303	9.21e-05	GSE50660
cg21963854	9.26e-05	GSE50660
cg00096536	9.27e-05	GSE50660
cg00591868	9.31e-05	GSE50660
cg24043286	9.31e-05	GSE50660
cg13361558	9.31e-05	GSE50660
cg03628719	9.31e-05	GSE50660
cg08445550	9.31e-05	GSE50660
cg01901332	9.32e-05	GSE50660
cg07989373	9.5e-05	GSE50660
cg03147185	9.57e-05	GSE50660
cg24416609	9.6e-05	GSE50660
cg02592133	9.6e-05	GSE50660
cg01449715	9.6e-05	GSE50660
cg26550149	9.6e-05	GSE50660
cg07009895	9.6e-05	GSE50660
cg21168902	9.6e-05	GSE50660
cg14117297	9.61e-05	GSE50660
cg08065733	9.62e-05	GSE50660
cg18758622	9.64e-05	GSE50660
cg24360617	9.68e-05	GSE50660
cg18608055	9.69e-05	GSE50660
cg13039251	9.69e-05	GSE50660
cg02183676	9.7e-05	GSE50660
cg00778928	9.75e-05	GSE50660
cg06750564	9.75e-05	GSE50660
cg22635096	9.75e-05	GSE50660
cg07881065	9.75e-05	GSE50660
cg23730408	9.79e-05	GSE50660
cg00911370	9.79e-05	GSE50660
cg20850275	9.79e-05	GSE50660
cg05978306	9.79e-05	GSE50660
cg16556677	9.84e-05	GSE50660
cg02310296	9.84e-05	GSE50660
cg12114392	9.84e-05	GSE50660
cg02928840	9.9e-05	GSE50660
cg04152622	9.91e-05	GSE50660
cg25786651	9.92e-05	GSE50660
cg14434062	9.93e-05	GSE50660
cg13127741	9.97e-05	GSE50660
cg08865365	0.000100307	GSE50660
cg08384155	0.000100307	GSE50660
cg12332083	0.000100307	GSE50660
cg24682551	0.000100307	GSE50660
cg18274510	0.000100307	GSE50660
cg10827488	0.000100307	GSE50660
cg23013850	0.000100753	GSE50660
cg07441944	0.000100821	GSE50660
cg12621745	0.000101545	GSE50660
cg16296724	0.000101809	GSE50660
cg02323699	0.000101828	GSE50660
cg11022060	0.000101999	GSE50660
cg08453194	0.000103048	GSE50660
cg21033855	0.000103051	GSE50660
cg27387222	0.000104158	GSE50660
cg11902458	0.00010464	GSE50660
cg01541773	0.000104808	GSE50660
cg08321268	0.000105544	GSE50660
cg00481600	0.000107327	GSE50660
cg11902777	0.000107796	GSE50660
cg08827110	0.000107802	GSE50660
cg17651625	0.000108133	GSE50660
cg16071219	0.000108133	GSE50660
cg24069815	0.000108133	GSE50660
cg27576136	0.000108477	GSE50660
cg13820899	0.000109174	GSE50660
cg19601636	0.000109256	GSE50660
cg01335785	0.000109973	GSE50660
cg13937905	0.000109973	GSE50660
cg17852032	0.000110074	GSE50660
cg18107072	0.000111667	GSE50660
cg09122035	0.000112179	GSE50660
cg16665765	0.000112309	GSE50660
cg15815435	0.000112343	GSE50660
cg13956924	0.000112343	GSE50660
cg07256376	0.000112343	GSE50660
cg20772037	0.000112343	GSE50660
cg11674933	0.000112343	GSE50660
cg07660236	0.000112667	GSE50660
cg05008004	0.00011275	GSE50660
cg26347064	0.000113537	GSE50660
cg07807026	0.000113537	GSE50660
cg09633579	0.000113537	GSE50660
cg21585138	0.000113647	GSE50660
cg24632873	0.000113717	GSE50660
cg00801339	0.000113778	GSE50660
cg19479828	0.000114072	GSE50660
cg21941105	0.000114158	GSE50660
cg09359106	0.000114321	GSE50660
cg24150949	0.000114321	GSE50660
cg18191335	0.000114321	GSE50660
cg16376484	0.000114582	GSE50660
cg21693015	0.000114655	GSE50660
cg25318189	0.000114737	GSE50660
cg14270581	0.000114772	GSE50660
cg26697117	0.000114772	GSE50660
cg18329753	0.000114967	GSE50660
cg23955575	0.000114967	GSE50660
cg23916896	0.000114967	GSE50660
cg06639691	0.000115071	GSE50660
cg02105352	0.000115071	GSE50660
cg05131102	0.000115071	GSE50660
cg27333269	0.000115178	GSE50660
cg01738524	0.000115886	GSE50660
ch.15.92028544F	0.00011622	GSE50660
cg01439566	0.000116533	GSE50660
cg05394800	0.000116794	GSE50660
cg03419646	0.000117244	GSE50660
cg14524553	0.000117244	GSE50660
cg15159104	0.000117244	GSE50660
cg06709297	0.000117244	GSE50660
cg21297772	0.000117263	GSE50660
cg12642651	0.000117263	GSE50660
cg14683125	0.000117263	GSE50660
cg01095406	0.000117263	GSE50660
cg15059176	0.000117263	GSE50660
cg03359362	0.000117263	GSE50660
cg21603144	0.00011749	GSE50660
cg10994564	0.000117514	GSE50660
cg12504098	0.000117616	GSE50660
cg17216600	0.000120011	GSE50660
cg04368843	0.000120011	GSE50660
cg19106087	0.000120266	GSE50660
ch.6.164862012R	0.000120266	GSE50660
cg23894755	0.000120915	GSE50660
cg10620911	0.000121387	GSE50660
cg06925530	0.000121387	GSE50660
cg05493495	0.000122253	GSE50660
cg18570331	0.0001226	GSE50660
cg00679877	0.0001226	GSE50660
cg00549972	0.000122644	GSE50660
cg04221461	0.000123067	GSE50660
cg19455189	0.000123067	GSE50660
cg08867399	0.000123067	GSE50660
ch.1.194281253F	0.000123463	GSE50660
cg26664107	0.00012395	GSE50660
cg10959999	0.000124946	GSE50660
cg23008718	0.000125324	GSE50660
cg18032164	0.000125324	GSE50660
cg20507228	0.000125324	GSE50660
cg04259305	0.000125348	GSE50660
cg15220697	0.000125348	GSE50660
cg23635663	0.000125348	GSE50660
cg19061089	0.00012624	GSE50660
cg13392885	0.00012624	GSE50660
cg24681208	0.000126249	GSE50660
cg26589785	0.000126758	GSE50660
cg26973018	0.00012808	GSE50660
cg02091341	0.000128136	GSE50660
cg07887608	0.000128719	GSE50660
cg23161492	0.000128719	GSE50660
cg27504369	0.000128802	GSE50660
cg24941292	0.000129705	GSE50660
cg18623216	0.000130235	GSE50660
cg00445548	0.000130398	GSE50660
cg26964651	0.000130649	GSE50660
cg03807737	0.000130649	GSE50660
cg23079063	0.000130649	GSE50660
cg13615971	0.000130826	GSE50660
cg19491035	0.000130849	GSE50660
cg01065697	0.000131251	GSE50660
cg14374754	0.000132258	GSE50660
cg17042683	0.000132937	GSE50660
cg25435917	0.000133886	GSE50660
cg22788109	0.000134164	GSE50660
cg08855742	0.00013424	GSE50660
cg07113136	0.00013424	GSE50660
cg12799170	0.000134426	GSE50660
cg14247287	0.000134572	GSE50660
cg12284836	0.000134572	GSE50660
cg24851513	0.000135189	GSE50660
cg08201673	0.000135189	GSE50660
cg19973758	0.000135364	GSE50660
cg05040441	0.000136449	GSE50660
cg03529641	0.00013767	GSE50660
cg24121172	0.00013767	GSE50660
cg08423562	0.000138254	GSE50660
cg19147499	0.000139223	GSE50660
cg07212837	0.000139223	GSE50660
cg10077746	0.000139418	GSE50660
cg03216698	0.000139418	GSE50660
cg03312427	0.000139559	GSE50660
cg18674828	0.000139559	GSE50660
cg10303698	0.000139559	GSE50660
cg01811583	0.000139559	GSE50660
cg19851291	0.000139885	GSE50660
cg19337279	0.000140118	GSE50660
cg03078972	0.000140146	GSE50660
cg17195635	0.00014039	GSE50660
cg19978550	0.000140659	GSE50660
cg14126392	0.000140755	GSE50660
cg26989646	0.000140755	GSE50660
cg19393314	0.000140755	GSE50660
cg22234119	0.000140836	GSE50660
cg05517711	0.000140848	GSE50660
cg24697460	0.000141331	GSE50660
cg11146023	0.000142177	GSE50660
cg22346032	0.000142177	GSE50660
cg02479986	0.000142743	GSE50660
cg23528791	0.000142853	GSE50660
cg19626138	0.000142855	GSE50660
cg15807846	0.000143014	GSE50660
cg07069636	0.000143175	GSE50660
cg27249858	0.000143175	GSE50660
cg03194383	0.000143454	GSE50660
cg19684151	0.00014418	GSE50660
cg23401251	0.00014418	GSE50660
cg04433322	0.000144693	GSE50660
cg07239716	0.000144693	GSE50660
cg06258780	0.000145062	GSE50660
cg14196186	0.000145272	GSE50660
cg11739148	0.000146109	GSE50660
cg25018458	0.000146645	GSE50660
cg01261939	0.000147358	GSE50660
cg13986498	0.000147512	GSE50660
cg00501876	0.000147724	GSE50660
cg10153373	0.000147724	GSE50660
cg07608498	0.000147724	GSE50660
cg14084623	0.00014773	GSE50660
cg07010359	0.00014773	GSE50660
cg24197051	0.00014773	GSE50660
cg06962592	0.00014773	GSE50660
cg12450391	0.000147918	GSE50660
cg15587018	0.000148228	GSE50660
cg13428066	0.00014876	GSE50660
cg23796040	0.000149021	GSE50660
cg09325101	0.000150055	GSE50660
cg02596779	0.000150108	GSE50660
cg13077562	0.000150134	GSE50660
cg21522797	0.00015139	GSE50660
cg05938149	0.000151426	GSE50660
cg17536822	0.000151778	GSE50660
cg16139316	0.00015199	GSE50660
cg08944236	0.00015199	GSE50660
cg02716826	0.00015199	GSE50660
cg23328335	0.00015199	GSE50660
cg22975521	0.000152274	GSE50660
cg18837429	0.000152345	GSE50660
cg17917920	0.000152377	GSE50660
cg23090529	0.000152967	GSE50660
cg08660915	0.000152967	GSE50660
cg24500959	0.000153061	GSE50660
cg03875496	0.000153061	GSE50660
cg27219221	0.000153061	GSE50660
cg22571654	0.000153061	GSE50660
cg08168580	0.000153061	GSE50660
cg02921122	0.000153061	GSE50660
cg12166520	0.000153204	GSE50660
cg06151964	0.000153204	GSE50660
cg23486345	0.000153737	GSE50660
cg16391678	0.000153737	GSE50660
cg23239484	0.000153888	GSE50660
cg19725474	0.000153888	GSE50660
cg25097946	0.000153888	GSE50660
cg17245337	0.000153888	GSE50660
cg14876761	0.000153993	GSE50660
cg21919903	0.000153993	GSE50660
cg05413285	0.000154325	GSE50660
cg10426084	0.000154325	GSE50660
cg22082347	0.000154691	GSE50660
cg24759108	0.000155144	GSE50660
cg13063967	0.000155585	GSE50660
cg20884605	0.000155959	GSE50660
cg00625351	0.000157208	GSE50660
cg12148123	0.000157208	GSE50660
cg02502704	0.000157398	GSE50660
cg20823695	0.000157408	GSE50660
cg12647970	0.000157408	GSE50660
cg16799191	0.000157408	GSE50660
cg16002248	0.000157408	GSE50660
cg19468528	0.000157408	GSE50660
cg09390241	0.000157408	GSE50660
cg15927455	0.000157408	GSE50660
cg18790325	0.000157408	GSE50660
cg25636556	0.000157408	GSE50660
cg09515229	0.000157636	GSE50660
cg18998911	0.000157636	GSE50660
cg11268280	0.00015801	GSE50660
cg20340242	0.000158373	GSE50660
cg14287869	0.00015918	GSE50660
cg14431165	0.0001597	GSE50660
cg17841838	0.000159821	GSE50660
cg11741432	0.000159916	GSE50660
cg15918685	0.000160003	GSE50660
cg00990350	0.000161031	GSE50660
cg27105914	0.000161136	GSE50660
cg01287376	0.000161136	GSE50660
cg21756476	0.000161136	GSE50660
cg15717165	0.000161136	GSE50660
cg05298628	0.000161636	GSE50660
cg09948076	0.000161722	GSE50660
cg17438636	0.000161722	GSE50660
cg10740573	0.000161773	GSE50660
cg03316587	0.000161773	GSE50660
cg10188284	0.000161773	GSE50660
cg07987890	0.000161773	GSE50660
cg16878214	0.000161773	GSE50660
cg16649298	0.000161773	GSE50660
cg19194784	0.000161887	GSE50660
cg12076915	0.000161887	GSE50660
cg23646343	0.000161887	GSE50660
cg02508743	0.000161887	GSE50660
cg15315056	0.000163322	GSE50660
cg22753611	0.000163687	GSE50660
cg01127994	0.000163921	GSE50660
cg23266598	0.000164241	GSE50660
cg22051146	0.000164392	GSE50660
cg12877335	0.000164808	GSE50660
cg18595867	0.000165217	GSE50660
cg04462662	0.000165535	GSE50660
cg23365482	0.000166229	GSE50660
cg08877142	0.000166229	GSE50660
cg07473985	0.000166229	GSE50660
cg26629749	0.000166229	GSE50660
cg20130744	0.000166785	GSE50660
cg07120972	0.000166988	GSE50660
cg02096793	0.000167152	GSE50660
cg20708135	0.000167413	GSE50660
cg05851395	0.000169002	GSE50660
cg20762586	0.000169877	GSE50660
cg17021648	0.000170534	GSE50660
cg07071157	0.000171513	GSE50660
cg09877117	0.0001729	GSE50660
cg01444541	0.000173181	GSE50660
cg17378066	0.000173277	GSE50660
cg27310092	0.000173277	GSE50660
cg04286737	0.000173277	GSE50660
cg13022616	0.000173277	GSE50660
cg01060409	0.000173335	GSE50660
cg25003565	0.000173389	GSE50660
cg09463890	0.00017398	GSE50660
cg00541683	0.000174015	GSE50660
cg17267681	0.000174942	GSE50660
cg26619894	0.000174942	GSE50660
cg09858951	0.000174942	GSE50660
cg27488095	0.000175881	GSE50660
cg19500766	0.000175881	GSE50660
cg11145632	0.000176006	GSE50660
cg20883195	0.000177571	GSE50660
cg23929628	0.000177738	GSE50660
cg11580663	0.000177738	GSE50660
cg24925986	0.000177738	GSE50660
cg14726637	0.000178339	GSE50660
cg23051559	0.000178339	GSE50660
cg13853450	0.000178684	GSE50660
cg18235690	0.000178684	GSE50660
cg06269299	0.000179077	GSE50660
cg07641965	0.000179248	GSE50660
cg13782919	0.000179248	GSE50660
cg02144258	0.000179248	GSE50660
cg02499139	0.000179248	GSE50660
cg05533233	0.000179525	GSE50660
cg24543759	0.0001797	GSE50660
cg25421530	0.000180179	GSE50660
cg12917475	0.000180263	GSE50660
cg22630605	0.000180263	GSE50660
cg02810967	0.000180263	GSE50660
cg11673291	0.000180467	GSE50660
cg22851557	0.000180467	GSE50660
cg23433345	0.000180613	GSE50660
cg05229416	0.000181714	GSE50660
cg13772815	0.000181714	GSE50660
cg22753630	0.000181714	GSE50660
cg10516975	0.000181714	GSE50660
cg18882449	0.000181714	GSE50660
cg09640135	0.000182117	GSE50660
cg23149454	0.0001823	GSE50660
cg16795280	0.000183649	GSE50660
cg03738868	0.000183946	GSE50660
cg04267214	0.000184451	GSE50660
cg21796547	0.000184676	GSE50660
cg26050864	0.000184676	GSE50660
cg14342707	0.000185709	GSE50660
cg19478820	0.000185709	GSE50660
cg00207280	0.000186469	GSE50660
cg00215182	0.000187368	GSE50660
cg02173484	0.000188412	GSE50660
cg01236299	0.000188412	GSE50660
cg26077811	0.000188609	GSE50660
cg09516898	0.000189195	GSE50660
cg12170787	0.000189195	GSE50660
cg09510269	0.000190221	GSE50660
cg10371643	0.000190356	GSE50660
cg06127335	0.000190356	GSE50660
cg13788717	0.000190756	GSE50660
cg20731100	0.000191572	GSE50660
cg04880940	0.000191572	GSE50660
cg08352148	0.000191949	GSE50660
cg02168186	0.000192033	GSE50660
cg01330280	0.000192356	GSE50660
cg12334424	0.000192628	GSE50660
cg11783364	0.000192628	GSE50660
cg08271031	0.000192628	GSE50660
cg23435916	0.000192628	GSE50660
cg26985354	0.000194196	GSE50660
cg25845688	0.000194468	GSE50660
cg15950273	0.00019464	GSE50660
cg23476401	0.000195217	GSE50660
cg13354241	0.000195238	GSE50660
cg18859174	0.000195708	GSE50660
cg23570810	0.000195944	GSE50660
cg16696002	0.000195944	GSE50660
cg03527274	0.000195944	GSE50660
cg01052614	0.000196989	GSE50660
cg01882991	0.000197302	GSE50660
cg12025821	0.000197302	GSE50660
cg26252027	0.000197481	GSE50660
cg09960724	0.000197604	GSE50660
cg24304617	0.000197604	GSE50660
cg09472600	0.000197685	GSE50660
cg02336442	0.000198317	GSE50660
cg00178928	0.000198317	GSE50660
cg20881054	0.000198317	GSE50660
cg13267092	0.000198792	GSE50660
cg24172989	0.000198792	GSE50660
cg08799656	0.000198792	GSE50660
cg12573727	0.000198792	GSE50660
cg18331348	0.000199089	GSE50660
cg20469837	0.000199742	GSE50660
cg07948480	0.000199742	GSE50660
cg02453929	0.000199742	GSE50660
cg08194989	0.000201007	GSE50660
cg00005164	0.000201007	GSE50660
cg01794812	0.000201131	GSE50660
cg04361126	0.000201766	GSE50660
cg09105442	0.000201766	GSE50660
cg22732549	0.000202176	GSE50660
cg07382998	0.000202176	GSE50660
cg25149155	0.000202176	GSE50660
cg24657817	0.000202345	GSE50660
cg07990556	0.000202994	GSE50660
cg01285122	0.000203128	GSE50660
cg21691893	0.000204747	GSE50660
cg06952288	0.000205013	GSE50660
cg21390574	0.000205013	GSE50660
cg00687135	0.000205013	GSE50660
cg11852073	0.000206854	GSE50660
cg14536812	0.000206939	GSE50660
cg16508714	0.000207006	GSE50660
cg16337430	0.000207206	GSE50660
cg06330431	0.000207454	GSE50660
cg00169776	0.000207941	GSE50660
cg18677996	0.000207941	GSE50660
cg20938359	0.00020799	GSE50660
cg15182896	0.000210063	GSE50660
cg03918071	0.000210146	GSE50660
cg19626016	0.000210259	GSE50660
cg24395504	0.000210259	GSE50660
cg20810975	0.000210802	GSE50660
cg12491659	0.000210802	GSE50660
cg23417875	0.00021106	GSE50660
cg00024989	0.000211301	GSE50660
cg12325286	0.000211306	GSE50660
cg02606728	0.000211306	GSE50660
cg21985132	0.000211306	GSE50660
cg08826738	0.000211306	GSE50660
cg09671258	0.000211374	GSE50660
cg03899721	0.00021141	GSE50660
cg14176752	0.00021141	GSE50660
cg10062503	0.000211984	GSE50660
cg17748769	0.000213084	GSE50660
cg09269866	0.000214433	GSE50660
cg04815707	0.00021674	GSE50660
cg24494791	0.000217268	GSE50660
cg14560364	0.000218785	GSE50660
cg03118200	0.000219238	GSE50660
cg25707722	0.000219238	GSE50660
cg01767544	0.000219238	GSE50660
cg00246768	0.000219238	GSE50660
cg18754985	0.000219238	GSE50660
cg04549287	0.000219742	GSE50660
cg19764325	0.000220611	GSE50660
cg15726700	0.000220611	GSE50660
cg02918786	0.000220715	GSE50660
cg17863139	0.000220715	GSE50660
cg08415156	0.000220954	GSE50660
cg27637521	0.00022099	GSE50660
cg09412808	0.000221271	GSE50660
cg11874143	0.000221271	GSE50660
cg03922648	0.000221513	GSE50660
cg01185470	0.000221636	GSE50660
cg23219282	0.000223116	GSE50660
cg25106500	0.000223116	GSE50660
cg18836583	0.000223116	GSE50660
cg16695999	0.000223216	GSE50660
cg06053850	0.000223559	GSE50660
cg06586496	0.000223559	GSE50660
cg20456243	0.000223559	GSE50660
cg24389239	0.000223559	GSE50660
cg04215950	0.000224381	GSE50660
cg06986489	0.000224381	GSE50660
cg11674448	0.000224811	GSE50660
cg09928027	0.000224811	GSE50660
cg15926221	0.000224811	GSE50660
cg20367788	0.000224811	GSE50660
cg11014740	0.000224811	GSE50660
cg23591955	0.000224811	GSE50660
cg23214895	0.000225811	GSE50660
cg13869648	0.000226741	GSE50660
cg13561918	0.000227015	GSE50660
cg01288337	0.000227708	GSE50660
cg08580870	0.000228296	GSE50660
cg26918041	0.000228999	GSE50660
cg13958324	0.000229047	GSE50660
cg08289346	0.000230188	GSE50660
cg04011247	0.000230188	GSE50660
cg10508317	0.000230188	GSE50660
cg00958334	0.000230281	GSE50660
cg03727673	0.000230281	GSE50660
cg08774868	0.000230845	GSE50660
cg06832406	0.000230905	GSE50660
cg04541607	0.000230905	GSE50660
cg00920477	0.000230905	GSE50660
cg12978214	0.000230905	GSE50660
cg17001464	0.000231212	GSE50660
cg01140244	0.000231858	GSE50660
cg20907456	0.000231858	GSE50660
cg02351018	0.000231858	GSE50660
cg10619342	0.000232323	GSE50660
cg13362272	0.000232374	GSE50660
cg15673896	0.000232968	GSE50660
cg18143317	0.000232968	GSE50660
cg26146184	0.000233632	GSE50660
cg22118147	0.000234302	GSE50660
cg02382706	0.000234601	GSE50660
cg17543112	0.000234718	GSE50660
cg06463708	0.000234718	GSE50660
cg05637113	0.000234718	GSE50660
cg01858300	0.000234718	GSE50660
cg15685424	0.000235052	GSE50660
cg20774676	0.000235281	GSE50660
cg12599275	0.000235316	GSE50660
cg04573702	0.000235316	GSE50660
ch.12.917204F	0.000235316	GSE50660
cg04336178	0.00023536	GSE50660
cg01655548	0.00023536	GSE50660
cg14523574	0.00023536	GSE50660
cg24587796	0.000236851	GSE50660
cg04198535	0.000237354	GSE50660
cg05549655	0.000237513	GSE50660
cg15251256	0.000237654	GSE50660
cg05413325	0.000238006	GSE50660
cg10898367	0.000238858	GSE50660
cg09373254	0.000238858	GSE50660
cg24445316	0.000238927	GSE50660
cg15721439	0.000239546	GSE50660
cg22361106	0.000240472	GSE50660
cg22751954	0.000240673	GSE50660
cg16061668	0.000242084	GSE50660
cg23425316	0.000242135	GSE50660
cg09069886	0.000242138	GSE50660
cg09599777	0.000242138	GSE50660
cg03646261	0.000242138	GSE50660
cg26888012	0.000242152	GSE50660
cg18228531	0.0002422	GSE50660
cg10379050	0.0002422	GSE50660
cg01033005	0.000242615	GSE50660
cg23097079	0.000243255	GSE50660
cg10101773	0.000243394	GSE50660
cg23996893	0.000244333	GSE50660
cg27352712	0.000244496	GSE50660
cg17429065	0.000244885	GSE50660
cg08549335	0.000245137	GSE50660
cg09864227	0.000245438	GSE50660
cg04188764	0.000245722	GSE50660
cg25565730	0.00024593	GSE50660
cg25042075	0.000246699	GSE50660
cg24262325	0.000246699	GSE50660
cg12617549	0.000246699	GSE50660
cg10234511	0.000247171	GSE50660
cg14290040	0.000247211	GSE50660
cg19980593	0.000247211	GSE50660
cg08209316	0.000247211	GSE50660
cg00290355	0.000247211	GSE50660
cg24163242	0.000247644	GSE50660
cg27563032	0.000247912	GSE50660
cg13284470	0.000247912	GSE50660
cg26988253	0.000247912	GSE50660
cg08241295	0.000247912	GSE50660
cg19991046	0.000247912	GSE50660
cg26219092	0.000248294	GSE50660
cg11814421	0.000248294	GSE50660
cg07211684	0.000248946	GSE50660
cg09444070	0.000248946	GSE50660
cg16201146	0.000249126	GSE50660
cg04609090	0.000250063	GSE50660
cg02624332	0.000250213	GSE50660
cg01824618	0.00025106	GSE50660
cg26712428	0.000252493	GSE50660
cg14287742	0.000252493	GSE50660
cg24050511	0.000252539	GSE50660
cg16171213	0.000252814	GSE50660
cg21515956	0.000252814	GSE50660
cg24028798	0.000254561	GSE50660
cg07533630	0.000254711	GSE50660
cg00984060	0.000255327	GSE50660
cg06500852	0.000255368	GSE50660
cg16800162	0.000255385	GSE50660
cg22977892	0.000255385	GSE50660
cg13896861	0.000255458	GSE50660
cg15287353	0.000255616	GSE50660
cg19002763	0.000255768	GSE50660
cg14075731	0.000255977	GSE50660
cg07057235	0.000256161	GSE50660
cg16712730	0.000256161	GSE50660
cg21210529	0.000256161	GSE50660
cg17990365	0.000257405	GSE50660
cg26020008	0.000257576	GSE50660
cg20823481	0.000258402	GSE50660
cg24307117	0.000259911	GSE50660
cg12593511	0.000260924	GSE50660
cg11748170	0.000261038	GSE50660
cg04542030	0.000261367	GSE50660
cg08662533	0.000261367	GSE50660
cg11545863	0.000261367	GSE50660
cg13885350	0.000261367	GSE50660
cg11114503	0.000262419	GSE50660
cg20284705	0.00026295	GSE50660
cg14463529	0.00026295	GSE50660
cg26464889	0.00026295	GSE50660
cg13470504	0.00026295	GSE50660
cg11363197	0.00026295	GSE50660
cg07316313	0.00026295	GSE50660
cg22935450	0.00026295	GSE50660
cg01887374	0.000263255	GSE50660
cg12727060	0.000263255	GSE50660
cg04864600	0.000263633	GSE50660
cg04543273	0.000263814	GSE50660
cg19211853	0.000265077	GSE50660
cg16324306	0.000265153	GSE50660
cg01804278	0.000265153	GSE50660
cg17443473	0.000265153	GSE50660
cg09011324	0.000266031	GSE50660
cg00163861	0.000266543	GSE50660
cg26186331	0.000266543	GSE50660
cg22481632	0.000266577	GSE50660
cg19980192	0.000266882	GSE50660
cg04101755	0.000266882	GSE50660
cg22882902	0.000266882	GSE50660
cg08857221	0.000267884	GSE50660
cg01062834	0.000268151	GSE50660
cg18729383	0.000268439	GSE50660
cg04347477	0.000268439	GSE50660
cg02906238	0.000268645	GSE50660
ch.8.1022548F	0.000268645	GSE50660
cg06782697	0.000268645	GSE50660
cg14460003	0.000268645	GSE50660
cg14191688	0.000268645	GSE50660
cg23667432	0.000268645	GSE50660
cg13980079	0.000268645	GSE50660
cg07244716	0.000268658	GSE50660
cg02524754	0.000268658	GSE50660
cg15022308	0.000268658	GSE50660
cg07141504	0.000268658	GSE50660
cg04911739	0.000269483	GSE50660
cg12598606	0.000271476	GSE50660
cg19746906	0.000272338	GSE50660
cg19955257	0.000272848	GSE50660
cg12872625	0.000272848	GSE50660
cg09236445	0.000272848	GSE50660
cg06355908	0.000272848	GSE50660
cg02630045	0.000272848	GSE50660
cg06147863	0.000272848	GSE50660
cg13384150	0.000272848	GSE50660
cg08949974	0.000272848	GSE50660
cg16700163	0.000272848	GSE50660
cg15602633	0.000272848	GSE50660
cg10673740	0.000272848	GSE50660
cg12787209	0.000272848	GSE50660
cg06424550	0.000272848	GSE50660
cg16577789	0.000272848	GSE50660
cg15383354	0.000272848	GSE50660
cg23262973	0.000272848	GSE50660
cg18456367	0.000272848	GSE50660
cg00887814	0.000272848	GSE50660
cg15426660	0.000272848	GSE50660
cg04749316	0.000273959	GSE50660
cg04262892	0.000274004	GSE50660
cg19771173	0.000274252	GSE50660
cg07044422	0.000274767	GSE50660
cg02364492	0.000275548	GSE50660
cg08146621	0.000280678	GSE50660
cg22404856	0.000281037	GSE50660
cg17445830	0.000282011	GSE50660
cg11226289	0.000282499	GSE50660
cg10179964	0.000282563	GSE50660
cg14962447	0.00028303	GSE50660
cg12660813	0.000283673	GSE50660
cg24623694	0.00028441	GSE50660
cg10201400	0.000284597	GSE50660
cg08354053	0.000285034	GSE50660
cg07374403	0.000285034	GSE50660
cg23001370	0.000285034	GSE50660
cg24009362	0.000285034	GSE50660
cg00911776	0.000286045	GSE50660
cg13675624	0.000286045	GSE50660
cg01668099	0.000286295	GSE50660
cg10459017	0.000286295	GSE50660
cg07067773	0.000286426	GSE50660
cg13834366	0.000286481	GSE50660
cg22825529	0.000286483	GSE50660
cg06902685	0.000286678	GSE50660
cg10602543	0.000286678	GSE50660
cg15096085	0.000286678	GSE50660
cg19406367	0.000286686	GSE50660
cg10631225	0.000287157	GSE50660
cg20914725	0.000287157	GSE50660
cg23693485	0.000287157	GSE50660
cg16611234	0.000287157	GSE50660
cg03424826	0.000287402	GSE50660
cg08305969	0.000287723	GSE50660
cg25625985	0.000287723	GSE50660
cg04291430	0.000290267	GSE50660
cg26879546	0.000290541	GSE50660
cg23602974	0.000290831	GSE50660
cg22513637	0.000290831	GSE50660
cg16149930	0.000290934	GSE50660
cg25094636	0.000290934	GSE50660
cg00877887	0.000291155	GSE50660
cg01831454	0.000291268	GSE50660
cg07547336	0.000291375	GSE50660
cg00403579	0.000291644	GSE50660
cg00097573	0.000292427	GSE50660
cg19816994	0.000292476	GSE50660
cg02129603	0.000293358	GSE50660
cg26240939	0.000293501	GSE50660
cg02120433	0.000294572	GSE50660
cg02589672	0.000294926	GSE50660
cg26022526	0.000295074	GSE50660
cg14275340	0.000296789	GSE50660
cg15221579	0.000296789	GSE50660
cg14059959	0.000296828	GSE50660
cg02221765	0.000298973	GSE50660
cg25114299	0.000300433	GSE50660
cg06320277	0.000300606	GSE50660
cg17864646	0.000301985	GSE50660
cg13442016	0.000302097	GSE50660
cg26147664	0.000302104	GSE50660
cg08056069	0.000302427	GSE50660
cg17094249	0.00030343	GSE50660
cg24787692	0.00030343	GSE50660
cg10086080	0.00030343	GSE50660
cg10169364	0.00030343	GSE50660
cg09053271	0.00030343	GSE50660
cg23326224	0.00030343	GSE50660
cg26572233	0.00030343	GSE50660
cg17679743	0.00030355	GSE50660
cg04895735	0.00030355	GSE50660
cg10216884	0.000304446	GSE50660
cg17082634	0.000304506	GSE50660
cg12277998	0.000304506	GSE50660
cg22530146	0.000305315	GSE50660
cg15986413	0.000305954	GSE50660
cg10163825	0.000306011	GSE50660
cg04043571	0.000306011	GSE50660
cg25937714	0.000306866	GSE50660
cg07066369	0.000307641	GSE50660
cg03107393	0.000307737	GSE50660
cg09069579	0.000307737	GSE50660
cg17875988	0.000307737	GSE50660
cg19299739	0.000307737	GSE50660
cg02761866	0.000308393	GSE50660
cg21253193	0.000309804	GSE50660
cg12508693	0.000310083	GSE50660
cg11459266	0.00031031	GSE50660
cg24039149	0.000310325	GSE50660
cg00099441	0.000310325	GSE50660
cg16786458	0.000310325	GSE50660
cg11507713	0.000310325	GSE50660
cg19218057	0.000310995	GSE50660
cg18080903	0.000310995	GSE50660
cg14282280	0.000311055	GSE50660
cg24465943	0.000311572	GSE50660
cg07677446	0.000312121	GSE50660
cg10088491	0.000312743	GSE50660
cg07643829	0.000312814	GSE50660
cg01323263	0.000313356	GSE50660
cg03508235	0.000313402	GSE50660
cg14730085	0.000313402	GSE50660
cg10807894	0.000313717	GSE50660
cg18614139	0.000314792	GSE50660
cg00779328	0.000314793	GSE50660
cg04931184	0.000315356	GSE50660
cg21871080	0.000315356	GSE50660
cg08454563	0.000315356	GSE50660
cg02217247	0.000317452	GSE50660
cg19504184	0.000317555	GSE50660
ch.13.54449778R	0.000317555	GSE50660
cg07784959	0.000317555	GSE50660
cg21524538	0.000317555	GSE50660
cg13397568	0.000317875	GSE50660
cg17406383	0.000321217	GSE50660
cg13678205	0.000321828	GSE50660
cg02519892	0.000322227	GSE50660
cg00071045	0.00032243	GSE50660
cg09502149	0.000322892	GSE50660
cg13203394	0.000323733	GSE50660
cg02084669	0.00032385	GSE50660
cg02881189	0.000324618	GSE50660
cg21435473	0.000326178	GSE50660
cg26190375	0.000326178	GSE50660
cg09848409	0.000326178	GSE50660
cg21938436	0.000326286	GSE50660
cg05673882	0.000326463	GSE50660
cg02687592	0.000327595	GSE50660
cg26009702	0.000327721	GSE50660
cg20627903	0.000328669	GSE50660
cg17804886	0.000328692	GSE50660
cg06233930	0.000328792	GSE50660
cg13435833	0.000328792	GSE50660
cg21155564	0.000328792	GSE50660
cg21647257	0.000328792	GSE50660
cg17668756	0.000329575	GSE50660
cg17020834	0.000329759	GSE50660
cg06257561	0.000329784	GSE50660
cg02470690	0.000330642	GSE50660
cg14316865	0.000331574	GSE50660
cg27430293	0.000331574	GSE50660
cg20072118	0.000331574	GSE50660
cg11598720	0.000332635	GSE50660
cg17105814	0.000332773	GSE50660
cg27380774	0.000332799	GSE50660
cg06636195	0.000333293	GSE50660
cg19186806	0.000334119	GSE50660
cg19925780	0.000334119	GSE50660
cg01265653	0.000334362	GSE50660
cg15992843	0.000334854	GSE50660
cg18655918	0.000334854	GSE50660
cg10603156	0.000334854	GSE50660
cg04454050	0.00033549	GSE50660
cg23251057	0.000336381	GSE50660
cg15645660	0.000336381	GSE50660
cg14293834	0.000336381	GSE50660
cg13543915	0.000336459	GSE50660
cg23464284	0.000336554	GSE50660
cg20307347	0.000336554	GSE50660
cg14984664	0.000337711	GSE50660
cg23060747	0.000337711	GSE50660
cg05376469	0.000337711	GSE50660
cg15658306	0.000337711	GSE50660
cg20764656	0.000338522	GSE50660
cg16006738	0.000339241	GSE50660
cg20435896	0.000339241	GSE50660
cg15526708	0.000339241	GSE50660
cg08239841	0.00033937	GSE50660
cg13334949	0.000340108	GSE50660
cg08685714	0.000340141	GSE50660
cg11609578	0.000340812	GSE50660
cg10429922	0.000341136	GSE50660
cg26504229	0.000341516	GSE50660
cg17215172	0.000341516	GSE50660
cg18414033	0.000341516	GSE50660
cg07804749	0.000344584	GSE50660
cg21080921	0.000344584	GSE50660
cg24183741	0.000344584	GSE50660
cg01403246	0.000344633	GSE50660
cg22773914	0.000344754	GSE50660
cg17465616	0.000344754	GSE50660
cg18991417	0.000344956	GSE50660
cg10817408	0.000345312	GSE50660
cg14561834	0.000345319	GSE50660
cg24462849	0.000345508	GSE50660
cg08837462	0.000345508	GSE50660
cg10592478	0.000345916	GSE50660
cg15722603	0.000347257	GSE50660
cg03874978	0.000347281	GSE50660
cg16027122	0.00034796	GSE50660
cg16224727	0.00034796	GSE50660
cg08538139	0.000348592	GSE50660
cg10988027	0.000349466	GSE50660
cg26501046	0.000350506	GSE50660
cg13213848	0.000351182	GSE50660
cg12581354	0.000351281	GSE50660
cg26899598	0.000351281	GSE50660
cg11867308	0.000351327	GSE50660
cg09560590	0.000351635	GSE50660
cg10911275	0.00035184	GSE50660
cg08504583	0.000351916	GSE50660
cg11294873	0.000351916	GSE50660
cg00874055	0.000351916	GSE50660
cg11256607	0.000352111	GSE50660
cg10318368	0.000353033	GSE50660
cg26061674	0.0003544	GSE50660
cg04079301	0.000355626	GSE50660
cg07808899	0.000355626	GSE50660
cg21173406	0.000355767	GSE50660
cg25909396	0.000355767	GSE50660
cg16465939	0.00035641	GSE50660
cg10278520	0.000356428	GSE50660
cg03447083	0.000356428	GSE50660
cg05096637	0.000357868	GSE50660
cg00202479	0.000357868	GSE50660
cg22673336	0.000357868	GSE50660
cg05259506	0.000357868	GSE50660
cg18813881	0.000357868	GSE50660
cg04885410	0.000357868	GSE50660
cg17071731	0.000359305	GSE50660
cg12614244	0.000360365	GSE50660
cg03217572	0.000360617	GSE50660
cg27300742	0.000360953	GSE50660
cg17287155	0.000360953	GSE50660
cg09069593	0.000361952	GSE50660
cg14370520	0.000362371	GSE50660
cg15735620	0.000362871	GSE50660
cg27349120	0.000362936	GSE50660
cg10549831	0.000363345	GSE50660
cg08825084	0.000363622	GSE50660
cg19935065	0.000363622	GSE50660
cg01411468	0.000363622	GSE50660
cg26337070	0.000364407	GSE50660
cg05970021	0.000365694	GSE50660
cg23813514	0.000365694	GSE50660
cg02173849	0.000366133	GSE50660
cg21570209	0.00036638	GSE50660
cg09757644	0.00036638	GSE50660
cg09626867	0.000367463	GSE50660
cg14652203	0.000367746	GSE50660
cg02117102	0.000367938	GSE50660
cg22697517	0.000368558	GSE50660
cg04299274	0.000369421	GSE50660
cg07556059	0.000370112	GSE50660
cg24079455	0.000370913	GSE50660
cg06737666	0.000372158	GSE50660
cg15150336	0.000372749	GSE50660
cg02233149	0.000372771	GSE50660
cg02449461	0.000372817	GSE50660
cg08749351	0.000372817	GSE50660
cg25079544	0.000374078	GSE50660
cg17712928	0.000374078	GSE50660
cg17511968	0.000374167	GSE50660
cg01919011	0.000374167	GSE50660
cg16510278	0.000374167	GSE50660
cg23184252	0.000374167	GSE50660
ch.5.2738996F	0.00037524	GSE50660
cg04890934	0.000376657	GSE50660
cg08766770	0.000376657	GSE50660
cg01109763	0.000376657	GSE50660
cg10179806	0.000376657	GSE50660
cg10795119	0.000376836	GSE50660
cg04204669	0.00037767	GSE50660
cg22240880	0.000377762	GSE50660
cg16362007	0.000377762	GSE50660
cg04925824	0.000377971	GSE50660
cg20012537	0.000377971	GSE50660
cg04328562	0.000377971	GSE50660
cg06336871	0.000377971	GSE50660
cg22854223	0.000378764	GSE50660
cg15476790	0.000380508	GSE50660
cg10743697	0.000380647	GSE50660
cg02149708	0.000380776	GSE50660
cg16543876	0.000381362	GSE50660
cg16733117	0.000381362	GSE50660
cg23929682	0.000381362	GSE50660
cg04841196	0.000381362	GSE50660
cg09938443	0.000381362	GSE50660
cg25503540	0.000381362	GSE50660
cg25344142	0.000381362	GSE50660
cg15087369	0.000381362	GSE50660
cg16669650	0.000383469	GSE50660
cg10492999	0.000383678	GSE50660
cg10391102	0.000383678	GSE50660
cg10092779	0.000386651	GSE50660
cg08787791	0.000386651	GSE50660
cg08334022	0.000386651	GSE50660
cg25066772	0.00038723	GSE50660
cg19197419	0.000387329	GSE50660
cg02222791	0.000387329	GSE50660
cg13286281	0.000387329	GSE50660
cg25461290	0.000387329	GSE50660
cg11394151	0.000387744	GSE50660
cg19131343	0.000387744	GSE50660
cg16733589	0.000387744	GSE50660
cg03082523	0.000387744	GSE50660
cg17009616	0.000387744	GSE50660
cg00455402	0.000387744	GSE50660
cg01986263	0.000387806	GSE50660
cg16066221	0.000388628	GSE50660
cg27190385	0.000388628	GSE50660
cg14666946	0.000389377	GSE50660
cg26347189	0.000389377	GSE50660
cg13081381	0.000389377	GSE50660
cg03159660	0.000390939	GSE50660
cg13697021	0.000390939	GSE50660
cg06707369	0.000390959	GSE50660
cg03155271	0.000390959	GSE50660
cg14537605	0.000391164	GSE50660
cg05252626	0.000391164	GSE50660
cg26586739	0.000391619	GSE50660
cg12423733	0.000392194	GSE50660
cg23005227	0.000392194	GSE50660
cg11360522	0.000392255	GSE50660
cg03058163	0.000392255	GSE50660
cg09586191	0.000393253	GSE50660
cg13541578	0.000393253	GSE50660
cg12606409	0.000393775	GSE50660
cg22478121	0.000393775	GSE50660
cg06232512	0.000393775	GSE50660
cg11832534	0.000394155	GSE50660
cg05614176	0.000394155	GSE50660
cg21196597	0.000394155	GSE50660
cg15677293	0.000394155	GSE50660
cg07070043	0.000394155	GSE50660
cg25563456	0.000394155	GSE50660
cg17183752	0.000394155	GSE50660
cg04208291	0.000394155	GSE50660
cg05462570	0.000394155	GSE50660
cg08126875	0.000394155	GSE50660
cg06964954	0.000394579	GSE50660
cg22876659	0.000394579	GSE50660
cg10849092	0.000394579	GSE50660
cg00666623	0.000394914	GSE50660
cg02301079	0.000395902	GSE50660
cg11113931	0.00039747	GSE50660
cg01173650	0.000398008	GSE50660
cg12149911	0.000398008	GSE50660
cg13149600	0.000399826	GSE50660
cg13185984	0.000400166	GSE50660
cg01647632	0.000400981	GSE50660
cg22835157	0.000401373	GSE50660
cg26711333	0.000401373	GSE50660
cg12906589	0.000401373	GSE50660
cg05892213	0.000401373	GSE50660
cg15884992	0.000401841	GSE50660
cg08199544	0.000402492	GSE50660
cg21532236	0.000402492	GSE50660
cg15337006	0.000404288	GSE50660
cg09863094	0.000404935	GSE50660
cg13971096	0.00040608	GSE50660
cg07277129	0.00040609	GSE50660
cg03864483	0.00040609	GSE50660
ch.4.3383604F	0.000406769	GSE50660
cg11901248	0.000406845	GSE50660
cg02454476	0.000407662	GSE50660
cg13507489	0.000407662	GSE50660
cg18104242	0.000407791	GSE50660
cg13015710	0.000407791	GSE50660
cg02840092	0.000408031	GSE50660
cg11810998	0.00040828	GSE50660
cg15441535	0.00040828	GSE50660
cg00257893	0.000408688	GSE50660
cg00598204	0.000409426	GSE50660
cg00604840	0.000409426	GSE50660
cg19787076	0.000409426	GSE50660
cg03649497	0.000409426	GSE50660
cg04868540	0.000409507	GSE50660
cg16996343	0.000409612	GSE50660
cg02317955	0.000409612	GSE50660
cg27178772	0.000409612	GSE50660
cg16001135	0.000409612	GSE50660
cg15448385	0.000409612	GSE50660
cg20083730	0.000409612	GSE50660
cg10004780	0.000409707	GSE50660
cg14093363	0.000409718	GSE50660
cg05255351	0.000410387	GSE50660
cg15825970	0.000410556	GSE50660
cg07465140	0.000410556	GSE50660
cg11314668	0.000410556	GSE50660
cg10192949	0.000411155	GSE50660
cg13502128	0.000411155	GSE50660
cg10150176	0.000411155	GSE50660
cg00366594	0.000412428	GSE50660
cg26173847	0.0004127	GSE50660
cg18092630	0.000412749	GSE50660
cg07286682	0.000412909	GSE50660
cg16659773	0.000413057	GSE50660
cg21012380	0.000413057	GSE50660
cg01127249	0.000413057	GSE50660
cg23375068	0.000413057	GSE50660
cg16837973	0.000414065	GSE50660
cg24620709	0.000414573	GSE50660
cg13086402	0.000414867	GSE50660
cg00324161	0.000414867	GSE50660
cg08832695	0.000414867	GSE50660
cg13816423	0.000415032	GSE50660
cg03998588	0.000415252	GSE50660
cg24009074	0.000415252	GSE50660
cg21115769	0.000415252	GSE50660
cg25104621	0.000415489	GSE50660
cg09512080	0.000415489	GSE50660
cg15839752	0.000415494	GSE50660
cg19006507	0.000415494	GSE50660
cg11587191	0.000416421	GSE50660
cg15549973	0.000416905	GSE50660
cg14021478	0.000416972	GSE50660
cg04255675	0.000417298	GSE50660
cg14567085	0.000417298	GSE50660
cg16936060	0.000417298	GSE50660
cg26656022	0.000417634	GSE50660
cg17372101	0.000417634	GSE50660
cg15487620	0.000417699	GSE50660
cg11196237	0.000417845	GSE50660
cg06884401	0.000417938	GSE50660
cg18249380	0.000418322	GSE50660
cg22508831	0.000418365	GSE50660
cg04929759	0.000419291	GSE50660
cg01227815	0.000420486	GSE50660
cg03161587	0.000420514	GSE50660
cg14188508	0.000420514	GSE50660
cg26296524	0.00042109	GSE50660
cg27051129	0.000421542	GSE50660
cg05628049	0.00042157	GSE50660
cg10380760	0.00042157	GSE50660
cg11116300	0.00042184	GSE50660
cg24528463	0.00042184	GSE50660
cg19719478	0.000422078	GSE50660
cg10444281	0.00042279	GSE50660
cg24750627	0.000423021	GSE50660
cg09330834	0.000423021	GSE50660
cg00782828	0.000423021	GSE50660
cg13250203	0.000423021	GSE50660
cg26994528	0.000423366	GSE50660
cg18597643	0.000423374	GSE50660
cg00950809	0.000423374	GSE50660
cg22057680	0.000423374	GSE50660
cg23050394	0.000424099	GSE50660
cg09225373	0.000424099	GSE50660
cg05386726	0.000424099	GSE50660
cg03970900	0.000424596	GSE50660
cg00861824	0.000424596	GSE50660
cg03707168	0.000424596	GSE50660
cg18668327	0.000424596	GSE50660
cg20687190	0.000424596	GSE50660
cg01022370	0.000424596	GSE50660
cg06030549	0.000425736	GSE50660
cg25513635	0.000426687	GSE50660
cg10075923	0.000427496	GSE50660
cg24101979	0.000427729	GSE50660
cg01439408	0.000428923	GSE50660
cg27530388	0.000428923	GSE50660
cg21428681	0.00042904	GSE50660
cg06223834	0.00042914	GSE50660
cg01323766	0.00042914	GSE50660
cg05945059	0.000429365	GSE50660
cg01073369	0.000429799	GSE50660
cg24109980	0.000431896	GSE50660
cg06300223	0.00043378	GSE50660
cg14553895	0.000434357	GSE50660
cg25006194	0.000434857	GSE50660
cg01964856	0.000435091	GSE50660
cg27343325	0.000435091	GSE50660
cg24851249	0.000435091	GSE50660
cg05835416	0.000435091	GSE50660
cg22856141	0.000435091	GSE50660
cg04905719	0.000435091	GSE50660
cg06605158	0.000435091	GSE50660
cg18405260	0.000435091	GSE50660
cg07703530	0.000437544	GSE50660
cg10850863	0.000437544	GSE50660
cg26703534	0.000437544	GSE50660
cg13663416	0.000437812	GSE50660
cg20040743	0.000437812	GSE50660
cg24006715	0.000437812	GSE50660
cg03945021	0.000437812	GSE50660
cg04853843	0.000437812	GSE50660
cg12736206	0.000437812	GSE50660
cg18755950	0.000438587	GSE50660
cg04716530	0.000438587	GSE50660
cg03969724	0.000438587	GSE50660
cg26077378	0.000438587	GSE50660
cg07426622	0.000438587	GSE50660
cg26847642	0.000439393	GSE50660
cg26462055	0.000439544	GSE50660
cg09245192	0.000441882	GSE50660
cg15645728	0.000441882	GSE50660
cg21971206	0.000441882	GSE50660
cg13399816	0.000442311	GSE50660
cg27005847	0.000442839	GSE50660
cg01163848	0.000442839	GSE50660
cg06752779	0.000442839	GSE50660
cg02071798	0.000442839	GSE50660
cg22402850	0.000443865	GSE50660
cg26877720	0.000443971	GSE50660
cg14426836	0.000443971	GSE50660
cg17967780	0.000443971	GSE50660
cg04257913	0.000444021	GSE50660
cg04931913	0.00044409	GSE50660
cg02877152	0.000444882	GSE50660
cg06390606	0.000445403	GSE50660
cg14643978	0.000445779	GSE50660
cg15900221	0.000446434	GSE50660
cg26842802	0.000446477	GSE50660
cg18045556	0.000446965	GSE50660
cg09904140	0.000447029	GSE50660
cg04017672	0.000447675	GSE50660
cg23436081	0.000447675	GSE50660
cg14090510	0.00044768	GSE50660
cg21374048	0.000448287	GSE50660
cg12246608	0.000448326	GSE50660
cg18068561	0.000449049	GSE50660
cg24715735	0.000449049	GSE50660
cg00574412	0.000449049	GSE50660
cg04632390	0.000449049	GSE50660
cg00943124	0.000449049	GSE50660
cg03687707	0.000449564	GSE50660
cg00060061	0.000449564	GSE50660
cg07727884	0.000449792	GSE50660
ch.2.2618800F	0.000449792	GSE50660
cg22845855	0.000450116	GSE50660
cg22622057	0.000450262	GSE50660
cg14660676	0.000450262	GSE50660
cg16519923	0.000450262	GSE50660
cg19236493	0.000450262	GSE50660
cg14418213	0.000450262	GSE50660
cg19977179	0.000450262	GSE50660
cg02078896	0.000450262	GSE50660
cg19390658	0.000450262	GSE50660
cg05595692	0.000450262	GSE50660
cg03386971	0.000450262	GSE50660
cg04857033	0.000450262	GSE50660
cg13351552	0.000450262	GSE50660
cg09632163	0.000450262	GSE50660
cg13260148	0.000450262	GSE50660
cg20443635	0.000450962	GSE50660
cg07955474	0.000451194	GSE50660
cg25113008	0.000451194	GSE50660
cg01326942	0.000451194	GSE50660
cg04492496	0.000451626	GSE50660
cg12209743	0.000451781	GSE50660
cg19323289	0.000452337	GSE50660
cg26017484	0.000452821	GSE50660
cg06175416	0.00045315	GSE50660
cg00116430	0.000453221	GSE50660
cg20348858	0.000453373	GSE50660
cg26790879	0.000453452	GSE50660
cg19220272	0.000453452	GSE50660
cg15489979	0.000453486	GSE50660
cg07770854	0.000454106	GSE50660
cg14313916	0.000455053	GSE50660
cg04991805	0.000455826	GSE50660
cg19486507	0.000455826	GSE50660
cg27134832	0.000455933	GSE50660
cg17449197	0.000455933	GSE50660
cg07619111	0.000455933	GSE50660
cg12452298	0.000455933	GSE50660
cg00697197	0.000455933	GSE50660
cg07744616	0.000455933	GSE50660
cg07381806	0.000455933	GSE50660
cg13078331	0.000455933	GSE50660
cg04864453	0.000456229	GSE50660
cg26129108	0.000456229	GSE50660
cg08636169	0.000456502	GSE50660
cg14714057	0.00045696	GSE50660
cg16625770	0.000457531	GSE50660
cg08227583	0.000457531	GSE50660
cg08257009	0.000458487	GSE50660
cg09230442	0.00045873	GSE50660
cg18708252	0.000460291	GSE50660
cg22385702	0.000460806	GSE50660
cg26388450	0.000461245	GSE50660
cg00350296	0.000461245	GSE50660
cg05287437	0.000461983	GSE50660
cg07332002	0.000462155	GSE50660
cg11948339	0.000462155	GSE50660
cg02210147	0.000462155	GSE50660
cg04433354	0.000462155	GSE50660
cg24086068	0.000462155	GSE50660
cg17435182	0.000462155	GSE50660
cg06668724	0.000462372	GSE50660
cg02703816	0.00046522	GSE50660
cg18033416	0.000466612	GSE50660
cg12220493	0.000468142	GSE50660
cg03969725	0.00046903	GSE50660
cg21232935	0.000469787	GSE50660
cg23841538	0.000469787	GSE50660
cg18242103	0.000469787	GSE50660
cg23203755	0.000469942	GSE50660
cg00074313	0.000472029	GSE50660
cg13353699	0.000472309	GSE50660
cg21973405	0.000472897	GSE50660
cg25154236	0.000474056	GSE50660
cg07166896	0.000474122	GSE50660
cg12034187	0.00047434	GSE50660
cg05009018	0.000474801	GSE50660
cg16623111	0.000474928	GSE50660
cg12125117	0.000474928	GSE50660
cg07961479	0.000475207	GSE50660
cg15059804	0.000475207	GSE50660
cg27583220	0.000475357	GSE50660
cg06208382	0.000475357	GSE50660
cg14173599	0.000475599	GSE50660
cg10018632	0.000475915	GSE50660
cg19604907	0.000475915	GSE50660
cg21139587	0.000476137	GSE50660
cg02902412	0.000476199	GSE50660
cg12193817	0.000476601	GSE50660
cg18080604	0.000476601	GSE50660
cg17690322	0.00047663	GSE50660
cg04182226	0.000476772	GSE50660
cg06778587	0.000478008	GSE50660
cg04830191	0.000478008	GSE50660
cg13380109	0.000478008	GSE50660
cg14301531	0.000478008	GSE50660
cg13084345	0.000478454	GSE50660
cg17036469	0.000478454	GSE50660
cg07599713	0.000478454	GSE50660
cg24051242	0.000478454	GSE50660
cg06664254	0.000478454	GSE50660
cg24766030	0.000479453	GSE50660
cg26969840	0.000479453	GSE50660
cg11755933	0.000479453	GSE50660
cg12651851	0.000479453	GSE50660
cg12067423	0.000479994	GSE50660
cg03702117	0.000481092	GSE50660
cg09762515	0.000481092	GSE50660
cg01228685	0.000481092	GSE50660
cg06152945	0.000481295	GSE50660
cg14852355	0.000481295	GSE50660
cg21646025	0.000481295	GSE50660
cg21226933	0.000482175	GSE50660
cg05162564	0.000483386	GSE50660
cg14635659	0.000483884	GSE50660
cg11433344	0.000484689	GSE50660
cg24352349	0.000486432	GSE50660
cg00999267	0.000486774	GSE50660
ch.6.1297321R	0.000487908	GSE50660
cg21747070	0.000487962	GSE50660
cg21135616	0.000488783	GSE50660
cg00551654	0.000491039	GSE50660
cg16244648	0.000491062	GSE50660
cg05450629	0.000491578	GSE50660
cg12859429	0.000491682	GSE50660
cg21096399	0.000492107	GSE50660
cg01400750	0.000492302	GSE50660
cg25881281	0.000492934	GSE50660
cg16022315	0.000493175	GSE50660
cg01085853	0.000493175	GSE50660
cg27262850	0.000493175	GSE50660
cg05404236	0.00049322	GSE50660
cg21517683	0.000493356	GSE50660
cg11697038	0.000494019	GSE50660
cg05886626	0.000494019	GSE50660
cg00447110	0.000494573	GSE50660
cg09887867	0.000494996	GSE50660
cg14744160	0.000495175	GSE50660
cg17284137	0.000495175	GSE50660
cg05485379	0.000496043	GSE50660
cg01973174	0.000496043	GSE50660
cg04714877	0.000496043	GSE50660
cg24711577	0.000496043	GSE50660
cg16604234	0.000496043	GSE50660
cg13806135	0.000496043	GSE50660
cg13518625	0.000496043	GSE50660
cg10405333	0.000496043	GSE50660
cg09281626	0.000496043	GSE50660
cg08443717	0.000496043	GSE50660
cg23913963	0.000496043	GSE50660
cg01529404	0.000496043	GSE50660
cg11224188	0.000496275	GSE50660
cg09895653	0.000496275	GSE50660
cg13989981	0.000496275	GSE50660
cg07996452	0.000496275	GSE50660
cg13420383	0.000496597	GSE50660
cg27289079	0.000496597	GSE50660
cg00836302	0.000497005	GSE50660
cg02116437	0.000497629	GSE50660
cg01290568	0.000497731	GSE50660
cg10061138	0.00049781	GSE50660
cg21562638	0.000498125	GSE50660
cg05827943	0.000498644	GSE50660
cg18988685	0.000498964	GSE50660
cg11904978	0.000499651	GSE50660
cg26270038	0.000499651	GSE50660
cg12434747	0.000499651	GSE50660
ch.X.89171221R	0.000499984	GSE50660
cg22129111	0.000499984	GSE50660
cg19872095	0.000500111	GSE50660
cg13662634	0.000500111	GSE50660
cg13746740	0.000500111	GSE50660
cg14310958	0.000501251	GSE50660
cg10085741	0.000501391	GSE50660
cg16116203	0.000501571	GSE50660
cg15119221	0.000502072	GSE50660
cg24331301	0.000502476	GSE50660
cg16577947	0.000502476	GSE50660
cg09126859	0.000502476	GSE50660
cg01571560	0.000502476	GSE50660
cg07050599	0.000502476	GSE50660
cg05749138	0.000503228	GSE50660
cg23616212	0.000503323	GSE50660
cg02915785	0.000503488	GSE50660
cg13745142	0.000503488	GSE50660
cg16399368	0.000503584	GSE50660
cg01708977	0.000503584	GSE50660
cg10088075	0.000504066	GSE50660
cg03973663	0.000504298	GSE50660
cg01509243	0.000504299	GSE50660
ch.5.627424R	0.000505304	GSE50660
cg25635864	0.000505499	GSE50660
cg06192961	0.000505881	GSE50660
cg10116432	0.0005061	GSE50660
cg19735097	0.000506684	GSE50660
cg09170397	0.000508413	GSE50660
cg25406011	0.000509446	GSE50660
cg18417237	0.000511286	GSE50660
cg07199894	0.000511286	GSE50660
cg26120971	0.000511286	GSE50660
cg09276842	0.000511286	GSE50660
cg12408250	0.000511975	GSE50660
cg18532070	0.000512718	GSE50660
cg04193015	0.000512718	GSE50660
cg26873338	0.000512718	GSE50660
cg04504205	0.000513228	GSE50660
cg09647797	0.000513228	GSE50660
cg06518763	0.000513276	GSE50660
cg10944799	0.000513467	GSE50660
cg22958188	0.000513467	GSE50660
cg02770187	0.000513467	GSE50660
cg22207732	0.00051385	GSE50660
cg00749118	0.00051385	GSE50660
cg27378358	0.00051385	GSE50660
cg14477514	0.000514133	GSE50660
[truncated: 232,077+ more rows]

## Sheet: Table S5
Table S5. The DMGs-identified smoking phenotype-related genes (P-value ≤ 0.05) .
Gene name	Dataset	Known tobacco use disorder-related genea
'AAK1	GSE50660	Yes
'ABAT	GSE50660	Yes
'ABCA4	GSE50660	Yes
'ABCB8	GSE50660	Yes
'ABCC3	GSE50660	Yes
'ABCC4	GSE50660	Yes
'ABCD3	GSE50660	Yes
'ABCG8	GSE50660	Yes
'ABHD10	GSE50660	Yes
'ABL1	GSE50660	Yes
'ABLIM1	GSE50660	Yes
'ABLIM2	GSE50660	Yes
'ABO	GSE50660	Yes
'ABR	GSE50660	Yes
'ABTB2	GSE50660	Yes
'ACACA	GSE50660	Yes
'ACACB	GSE50660	Yes
'ACAD10	GSE50660	Yes
'ACAD11	GSE50660	Yes
'ACAD8	GSE50660	Yes
'ACADS	GSE50660	Yes
'ACAN	GSE50660	Yes
'ACAP1	GSE50660	Yes
'ACE	GSE50660	Yes
'ACER2	GSE50660	Yes
'ACER3	GSE50660	Yes
'ACOT11	GSE50660	Yes
'ACOT12	GSE50660	Yes
'ACOT2	GSE50660	Yes
'ACPP	GSE50660	Yes
'ACSBG1	GSE50660	Yes
'ACSL5	GSE50660	Yes
'ACSL6	GSE50660	Yes
'ACSM3	GSE50660	Yes
'ACSS1	GSE50660	Yes
'ACSS3	GSE50660	Yes
'ACTA1	GSE50660	Yes
'ACTN2	GSE50660	Yes
'ACTN3	GSE50660	Yes
'ACTN4	GSE50660	Yes
'ACVR1B	GSE50660	Yes
'ACVR2A	GSE50660	Yes
'ACYP2	GSE50660	Yes
'ADA	GSE50660	Yes
'ADAM11	GSE50660	Yes
'ADAM12	GSE50660	Yes
'ADAM17	GSE50660	Yes
'ADAM22	GSE50660	Yes
'ADAM23	GSE50660	Yes
'ADAM32	GSE50660	Yes
'ADAMTS12	GSE50660	Yes
'ADAMTS13	GSE50660	Yes
'ADAMTS14	GSE50660	Yes
'ADAMTS16	GSE50660	Yes
'ADAMTS18	GSE50660	Yes
'ADAMTS6	GSE50660	Yes
'ADAMTS8	GSE50660	Yes
'ADAMTS9	GSE50660	Yes
'ADAMTSL1	GSE50660	Yes
'ADAP2	GSE50660	Yes
'ADAR	GSE50660	Yes
'ADARB1	GSE50660	Yes
'ADARB2	GSE50660	Yes
'ADCY1	GSE50660	Yes
'ADCY10	GSE50660	Yes
'ADCY2	GSE50660	Yes
'ADCY3	GSE50660	Yes
'ADCY7	GSE50660	Yes
'ADCYAP1	GSE50660	Yes
'ADD1	GSE50660	Yes
'ADD2	GSE50660	Yes
'ADD3	GSE50660	Yes
'ADH1C	GSE50660	Yes
'ADH5	GSE50660	Yes
'ADI1	GSE50660	Yes
'ADK	GSE50660	Yes
'ADORA3	GSE50660	Yes
'ADPGK	GSE50660	Yes
'ADRA1A	GSE50660	Yes
'ADRA1B	GSE50660	Yes
'ADRA1D	GSE50660	Yes
'ADRA2A	GSE50660	Yes
'ADRA2C	GSE50660	Yes
'ADRB2	GSE50660	Yes
'ADRBK2	GSE50660	Yes
'AFAP1L2	GSE50660	Yes
'AFF1	GSE50660	Yes
'AFF3	GSE50660	Yes
'AGBL1	GSE50660	Yes
'AGBL3	GSE50660	Yes
'AGBL4	GSE50660	Yes
'AGL	GSE50660	Yes
'AGMAT	GSE50660	Yes
'AGPAT3	GSE50660	Yes
'AGPAT4	GSE50660	Yes
'AGPS	GSE50660	Yes
'AGT	GSE50660	Yes
'AGXT	GSE50660	Yes
'AHI1	GSE50660	Yes
'AHR	GSE50660	Yes
'AHSA1	GSE50660	Yes
'AHSG	GSE50660	Yes
'AICDA	GSE50660	Yes
'AIG1	GSE50660	Yes
'AIM1	GSE50660	Yes
'AIMP1	GSE50660	Yes
'AK5	GSE50660	Yes
'AK7	GSE50660	Yes
'AKAP13	GSE50660	Yes
'AKAP7	GSE50660	Yes
'AKAP9	GSE50660	Yes
'AKR1A1	GSE50660	Yes
'AKR1C3	GSE50660	Yes
'AKR1C4	GSE50660	Yes
'AKR1D1	GSE50660	Yes
'ALAD	GSE50660	Yes
'ALDH18A1	GSE50660	Yes
'ALDH1A1	GSE50660	Yes
'ALDH1A2	GSE50660	Yes
'ALDH1L2	GSE50660	Yes
'ALDH2	GSE50660	Yes
'ALDH3A1	GSE50660	Yes
'ALDH3A2	GSE50660	Yes
'ALDH3B2	GSE50660	Yes
'ALDH9A1	GSE50660	Yes
'ALG1	GSE50660	Yes
'ALG8	GSE50660	Yes
'ALK	GSE50660	Yes
'ALMS1	GSE50660	Yes
'ALOX5AP	GSE50660	Yes
'ALPK1	GSE50660	Yes
'ALPL	GSE50660	Yes
'ALS2	GSE50660	Yes
'AMDHD1	GSE50660	Yes
'AMPD3	GSE50660	Yes
'AMPH	GSE50660	Yes
'AMZ2	GSE50660	Yes
'ANAPC13	GSE50660	Yes
'ANGPT2	GSE50660	Yes
'ANK1	GSE50660	Yes
'ANK2	GSE50660	Yes
'ANK3	GSE50660	Yes
'ANKFN1	GSE50660	Yes
'ANKH	GSE50660	Yes
'ANKIB1	GSE50660	Yes
'ANKK1	GSE50660	Yes
'ANKMY1	GSE50660	Yes
'ANKRD12	GSE50660	Yes
'ANKRD17	GSE50660	Yes
'ANKRD22	GSE50660	Yes
'ANKS1A	GSE50660	Yes
'ANKS1B	GSE50660	Yes
'ANO2	GSE50660	Yes
'ANO3	GSE50660	Yes
'ANO4	GSE50660	Yes
'ANO6	GSE50660	Yes
'ANPEP	GSE50660	Yes
'ANXA2	GSE50660	Yes
'ANXA4	GSE50660	Yes
'AOAH	GSE50660	Yes
'AOX1	GSE50660	Yes
'AP1AR	GSE50660	Yes
'AP1G1	GSE50660	Yes
'AP1S3	GSE50660	Yes
'AP2B1	GSE50660	Yes
'AP3B1	GSE50660	Yes
'AP3D1	GSE50660	Yes
'AP3S1	GSE50660	Yes
'APAF1	GSE50660	Yes
'APBA1	GSE50660	Yes
'APBA2	GSE50660	Yes
'APBB1	GSE50660	Yes
'APBB1IP	GSE50660	Yes
'APCDD1	GSE50660	Yes
'APCDD1L	GSE50660	Yes
'APH1A	GSE50660	Yes
'APLP2	GSE50660	Yes
'APOB	GSE50660	Yes
'APOE	GSE50660	Yes
'APOL3	GSE50660	Yes
'APP	GSE50660	Yes
'APPL2	GSE50660	Yes
'AQP2	GSE50660	Yes
'AQR	GSE50660	Yes
'ARC	GSE50660	Yes
'ARFGAP3	GSE50660	Yes
'ARFGEF1	GSE50660	Yes
'ARFGEF2	GSE50660	Yes
'ARHGAP10	GSE50660	Yes
'ARHGAP15	GSE50660	Yes
'ARHGAP20	GSE50660	Yes
'ARHGAP22	GSE50660	Yes
'ARHGAP24	GSE50660	Yes
'ARHGAP26	GSE50660	Yes
'ARHGEF10	GSE50660	Yes
'ARHGEF10L	GSE50660	Yes
'ARHGEF11	GSE50660	Yes
'ARHGEF12	GSE50660	Yes
'ARHGEF3	GSE50660	Yes
'ARHGEF7	GSE50660	Yes
'ARID1B	GSE50660	Yes
'ARID3A	GSE50660	Yes
'ARID4B	GSE50660	Yes
'ARL15	GSE50660	Yes
'ARL6IP5	GSE50660	Yes
'ARMC1	GSE50660	Yes
'ARMC10	GSE50660	Yes
'ARMC9	GSE50660	Yes
'ARNTL	GSE50660	Yes
'ARNTL2	GSE50660	Yes
'ARRB1	GSE50660	Yes
'ARRDC3	GSE50660	Yes
'ARSA	GSE50660	Yes
'ARSB	GSE50660	Yes
'ARSG	GSE50660	Yes
'ARSJ	GSE50660	Yes
'ART3	GSE50660	Yes
'ARVCF	GSE50660	Yes
'ASAH1	GSE50660	Yes
'ASB16	GSE50660	Yes
'ASCC1	GSE50660	Yes
'ASCC3	GSE50660	Yes
'ASPHD2	GSE50660	Yes
'ASTN1	GSE50660	Yes
'ASTN2	GSE50660	Yes
'ASXL3	GSE50660	Yes
'ATAD1	GSE50660	Yes
'ATAD5	GSE50660	Yes
'ATF2	GSE50660	Yes
'ATF5	GSE50660	Yes
'ATG10	GSE50660	Yes
'ATG2A	GSE50660	Yes
'ATG5	GSE50660	Yes
'ATG7	GSE50660	Yes
'ATG9A	GSE50660	Yes
'ATP10A	GSE50660	Yes
'ATP10D	GSE50660	Yes
'ATP11A	GSE50660	Yes
'ATP12A	GSE50660	Yes
'ATP1B1	GSE50660	Yes
'ATP2A2	GSE50660	Yes
'ATP2B2	GSE50660	Yes
'ATP2B4	GSE50660	Yes
'ATP2C2	GSE50660	Yes
'ATP6V0A4	GSE50660	Yes
'ATP6V1C1	GSE50660	Yes
'ATP6V1C2	GSE50660	Yes
'ATP6V1G2	GSE50660	Yes
'ATP7B	GSE50660	Yes
'ATP8A1	GSE50660	Yes
'ATP8A2	GSE50660	Yes
'ATP8B4	GSE50660	Yes
'ATP9A	GSE50660	Yes
'ATPAF1	GSE50660	Yes
'ATPIF1	GSE50660	Yes
'ATRN	GSE50660	Yes
'ATRNL1	GSE50660	Yes
'ATXN1	GSE50660	Yes
'ATXN10	GSE50660	Yes
'ATXN7L2	GSE50660	Yes
'ATXN8OS	GSE50660	Yes
'AURKA	GSE50660	Yes
'AUTS2	GSE50660	Yes
'AVEN	GSE50660	Yes
'AVP	GSE50660	Yes
'AXIN1	GSE50660	Yes
'B4GALNT3	GSE50660	Yes
'B4GALT1	GSE50660	Yes
'BACH2	GSE50660	Yes
'BANF2	GSE50660	Yes
'BANP	GSE50660	Yes
'BARD1	GSE50660	Yes
'BAZ1A	GSE50660	Yes
'BBS9	GSE50660	Yes
'BCAR3	GSE50660	Yes
'BCAS1	GSE50660	Yes
'BCAT1	GSE50660	Yes
'BCKDHB	GSE50660	Yes
'BCL11A	GSE50660	Yes
'BCL2L14	GSE50660	Yes
'BCL6	GSE50660	Yes
'BCL9	GSE50660	Yes
'BCR	GSE50660	Yes
'BDH2	GSE50660	Yes
'BDKRB2	GSE50660	Yes
'BDNF	GSE50660	Yes
'BDP1	GSE50660	Yes
'BFSP2	GSE50660	Yes
'BICC1	GSE50660	Yes
'BICD1	GSE50660	Yes
'BID	GSE50660	Yes
'BIK	GSE50660	Yes
'BIN2	GSE50660	Yes
'BLNK	GSE50660	Yes
'BMP5	GSE50660	Yes
'BMP6	GSE50660	Yes
'BMP8B	GSE50660	Yes
'BMPR1B	GSE50660	Yes
'BNC2	GSE50660	Yes
'BNIP3	GSE50660	Yes
'BOLA3	GSE50660	Yes
'BRAF	GSE50660	Yes
'BRAP	GSE50660	Yes
'BRCA1	GSE50660	Yes
'BRD1	GSE50660	Yes
'BRD9	GSE50660	Yes
'BRE	GSE50660	Yes
'BRWD1	GSE50660	Yes
'BTAF1	GSE50660	Yes
'BTBD10	GSE50660	Yes
'BTBD11	GSE50660	Yes
'BTBD16	GSE50660	Yes
'BTBD9	GSE50660	Yes
'BTD	GSE50660	Yes
'BTRC	GSE50660	Yes
'BUB1	GSE50660	Yes
'BZW2	GSE50660	Yes
'C1GALT1	GSE50660	Yes
'C1QB	GSE50660	Yes
'C1RL	GSE50660	Yes
'C3	GSE50660	Yes
'C4BPB	GSE50660	Yes
'CA10	GSE50660	Yes
'CAB39L	GSE50660	Yes
'CABIN1	GSE50660	Yes
'CACHD1	GSE50660	Yes
'CACNA1A	GSE50660	Yes
'CACNA1B	GSE50660	Yes
'CACNA1C	GSE50660	Yes
'CACNA1D	GSE50660	Yes
'CACNA1E	GSE50660	Yes
'CACNA1H	GSE50660	Yes
'CACNA1S	GSE50660	Yes
'CACNA2D1	GSE50660	Yes
'CACNA2D3	GSE50660	Yes
'CACNA2D4	GSE50660	Yes
'CACNB2	GSE50660	Yes
'CAD	GSE50660	Yes
'CADM1	GSE50660	Yes
'CADM2	GSE50660	Yes
'CADPS	GSE50660	Yes
'CADPS2	GSE50660	Yes
'CALCA	GSE50660	Yes
'CALCRL	GSE50660	Yes
'CALD1	GSE50660	Yes
'CALM2	GSE50660	Yes
'CALN1	GSE50660	Yes
'CAMK1D	GSE50660	Yes
'CAMK2A	GSE50660	Yes
'CAMK2B	GSE50660	Yes
'CAMK2D	GSE50660	Yes
'CAMK4	GSE50660	Yes
'CAMKK2	GSE50660	Yes
'CAMTA1	GSE50660	Yes
'CAPN13	GSE50660	Yes
'CAPN2	GSE50660	Yes
'CAPN9	GSE50660	Yes
'CAPZB	GSE50660	Yes
'CARD8	GSE50660	Yes
'CARKD	GSE50660	Yes
'CARS	GSE50660	Yes
'CARS2	GSE50660	Yes
'CARTPT	GSE50660	Yes
'CASC4	GSE50660	Yes
'CASP5	GSE50660	Yes
'CASP6	GSE50660	Yes
'CASP7	GSE50660	Yes
'CASP9	GSE50660	Yes
'CAST	GSE50660	Yes
'CATSPER2	GSE50660	Yes
'CAV3	GSE50660	Yes
'CBLL1	GSE50660	Yes
'CBS	GSE50660	Yes
'CC2D2B	GSE50660	Yes
'CCBE1	GSE50660	Yes
'CCBL2	GSE50660	Yes
'CCDC102B	GSE50660	Yes
'CCDC109B	GSE50660	Yes
'CCDC129	GSE50660	Yes
'CCDC13	GSE50660	Yes
'CCDC146	GSE50660	Yes
'CCDC148	GSE50660	Yes
'CCDC149	GSE50660	Yes
'CCDC15	GSE50660	Yes
'CCDC25	GSE50660	Yes
'CCDC27	GSE50660	Yes
'CCDC33	GSE50660	Yes
'CCDC38	GSE50660	Yes
'CCDC57	GSE50660	Yes
'CCDC6	GSE50660	Yes
'CCDC64	GSE50660	Yes
'CCDC73	GSE50660	Yes
'CCDC85A	GSE50660	Yes
'CCDC88A	GSE50660	Yes
'CCDC91	GSE50660	Yes
'CCHCR1	GSE50660	Yes
'CCK	GSE50660	Yes
'CCKAR	GSE50660	Yes
'CCKBR	GSE50660	Yes
'CCL14	GSE50660	Yes
'CCNT1	GSE50660	Yes
'CCR5	GSE50660	Yes
'CCR6	GSE50660	Yes
'CD109	GSE50660	Yes
'CD14	GSE50660	Yes
'CD163L1	GSE50660	Yes
'CD180	GSE50660	Yes
'CD2AP	GSE50660	Yes
'CD300LB	GSE50660	Yes
'CD33	GSE50660	Yes
'CD34	GSE50660	Yes
'CD40	GSE50660	Yes
'CD5L	GSE50660	Yes
'CD8B	GSE50660	Yes
'CDC14A	GSE50660	Yes
'CDC25A	GSE50660	Yes
'CDC42BPB	GSE50660	Yes
'CDCA2	GSE50660	Yes
'CDCP1	GSE50660	Yes
'CDH10	GSE50660	Yes
'CDH11	GSE50660	Yes
'CDH12	GSE50660	Yes
'CDH13	GSE50660	Yes
'CDH18	GSE50660	Yes
'CDH2	GSE50660	Yes
'CDH20	GSE50660	Yes
'CDH23	GSE50660	Yes
'CDH26	GSE50660	Yes
'CDH4	GSE50660	Yes
'CDH8	GSE50660	Yes
'CDK14	GSE50660	Yes
'CDK19	GSE50660	Yes
'CDK20	GSE50660	Yes
'CDK5	GSE50660	Yes
'CDK5RAP2	GSE50660	Yes
'CDKAL1	GSE50660	Yes
'CDKL1	GSE50660	Yes
'CDKL3	GSE50660	Yes
'CDON	GSE50660	Yes
'CDR2	GSE50660	Yes
'CDS2	GSE50660	Yes
'CDYL2	GSE50660	Yes
'CEACAM3	GSE50660	Yes
'CECR1	GSE50660	Yes
'CECR2	GSE50660	Yes
'CEL	GSE50660	Yes
'CELSR1	GSE50660	Yes
'CENPE	GSE50660	Yes
'CENPO	GSE50660	Yes
'CENPP	GSE50660	Yes
'CEP170	GSE50660	Yes
'CEP350	GSE50660	Yes
'CEPT1	GSE50660	Yes
'CERKL	GSE50660	Yes
'CES2	GSE50660	Yes
'CFI	GSE50660	Yes
'CFTR	GSE50660	Yes
'CGA	GSE50660	Yes
'CHAT	GSE50660	Yes
'CHCHD3	GSE50660	Yes
'CHCHD6	GSE50660	Yes
'CHD1	GSE50660	Yes
'CHD2	GSE50660	Yes
'CHD6	GSE50660	Yes
'CHD9	GSE50660	Yes
'CHID1	GSE50660	Yes
'CHL1	GSE50660	Yes
'CHN1	GSE50660	Yes
'CHN2	GSE50660	Yes
'CHRD	GSE50660	Yes
'CHRM1	GSE50660	Yes
'CHRM2	GSE50660	Yes
'CHRM5	GSE50660	Yes
'CHRNA1	GSE50660	Yes
'CHRNA10	GSE50660	Yes
'CHRNA2	GSE50660	Yes
'CHRNA3	GSE50660	Yes
'CHRNA4	GSE50660	Yes
'CHRNA5	GSE50660	Yes
'CHRNA6	GSE50660	Yes
'CHRNA7	GSE50660	Yes
'CHRNB1	GSE50660	Yes
'CHRNB2	GSE50660	Yes
'CHRNB3	GSE50660	Yes
'CHRNB4	GSE50660	Yes
'CHRNG	GSE50660	Yes
'CHST11	GSE50660	Yes
'CHST8	GSE50660	Yes
'CIB4	GSE50660	Yes
'CIITA	GSE50660	Yes
'CIT	GSE50660	Yes
'CKAP2L	GSE50660	Yes
'CKS1B	GSE50660	Yes
'CLASP2	GSE50660	Yes
'CLCN1	GSE50660	Yes
'CLCN6	GSE50660	Yes
'CLDN1	GSE50660	Yes
'CLDN10	GSE50660	Yes
'CLDN14	GSE50660	Yes
'CLEC16A	GSE50660	Yes
'CLGN	GSE50660	Yes
'CLIC4	GSE50660	Yes
'CLIC5	GSE50660	Yes
'CLINT1	GSE50660	Yes
'CLIP2	GSE50660	Yes
'CLNS1A	GSE50660	Yes
'CLOCK	GSE50660	Yes
'CLRN3	GSE50660	Yes
'CLSTN2	GSE50660	Yes
'CLTCL1	GSE50660	Yes
'CLUL1	GSE50660	Yes
'CLVS1	GSE50660	Yes
'CMKLR1	GSE50660	Yes
'CMPK2	GSE50660	Yes
'CMTM8	GSE50660	Yes
'CNBD1	GSE50660	Yes
'CNDP1	GSE50660	Yes
'CNGB1	GSE50660	Yes
'CNGB3	GSE50660	Yes
'CNIH3	GSE50660	Yes
'CNKSR3	GSE50660	Yes
'CNN3	GSE50660	Yes
'CNNM2	GSE50660	Yes
'CNOT2	GSE50660	Yes
'CNOT4	GSE50660	Yes
'CNOT6L	GSE50660	Yes
'CNR1	GSE50660	Yes
'CNR2	GSE50660	Yes
'CNTLN	GSE50660	Yes
'CNTN3	GSE50660	Yes
'CNTN4	GSE50660	Yes
'CNTN5	GSE50660	Yes
'CNTN6	GSE50660	Yes
'CNTNAP2	GSE50660	Yes
'CNTNAP5	GSE50660	Yes
'COBL	GSE50660	Yes
'COBLL1	GSE50660	Yes
'COL14A1	GSE50660	Yes
'COL17A1	GSE50660	Yes
'COL1A1	GSE50660	Yes
'COL21A1	GSE50660	Yes
'COL22A1	GSE50660	Yes
'COL23A1	GSE50660	Yes
'COL24A1	GSE50660	Yes
'COL25A1	GSE50660	Yes
'COL27A1	GSE50660	Yes
'COL28A1	GSE50660	Yes
'COL4A1	GSE50660	Yes
'COL4A2	GSE50660	Yes
'COL4A4	GSE50660	Yes
'COL5A2	GSE50660	Yes
'COL6A1	GSE50660	Yes
'COL6A3	GSE50660	Yes
'COL8A1	GSE50660	Yes
'COL9A1	GSE50660	Yes
'COLEC12	GSE50660	Yes
'COLQ	GSE50660	Yes
'COMMD1	GSE50660	Yes
'COMMD7	GSE50660	Yes
'COMMD8	GSE50660	Yes
'COMT	GSE50660	Yes
'CORO2B	GSE50660	Yes
'CORO7	GSE50660	Yes
'COX18	GSE50660	Yes
'CPA6	GSE50660	Yes
'CPB2	GSE50660	Yes
'CPE	GSE50660	Yes
'CPEB3	GSE50660	Yes
'CPLX1	GSE50660	Yes
'CPLX2	GSE50660	Yes
'CPNE4	GSE50660	Yes
'CPNE5	GSE50660	Yes
'CPSF4L	GSE50660	Yes
'CPVL	GSE50660	Yes
'CPXM2	GSE50660	Yes
'CPZ	GSE50660	Yes
'CR1	GSE50660	Yes
'CRCP	GSE50660	Yes
'CREB1	GSE50660	Yes
'CREB3L2	GSE50660	Yes
'CREB5	GSE50660	Yes
'CRH	GSE50660	Yes
'CRHBP	GSE50660	Yes
'CRHR1	GSE50660	Yes
'CRIM1	GSE50660	Yes
'CRK	GSE50660	Yes
'CRMP1	GSE50660	Yes
'CROT	GSE50660	Yes
'CRTAC1	GSE50660	Yes
'CRTC3	GSE50660	Yes
'CRY1	GSE50660	Yes
'CRY2	GSE50660	Yes
'CRYBG3	GSE50660	Yes
'CSF1R	GSE50660	Yes
'CSGALNACT1	GSE50660	Yes
'CSMD1	GSE50660	Yes
'CSMD2	GSE50660	Yes
'CSMD3	GSE50660	Yes
'CSNK2A2	GSE50660	Yes
'CSPG4	GSE50660	Yes
'CSRP1	GSE50660	Yes
'CSRP3	GSE50660	Yes
'CSTF1	GSE50660	Yes
'CTBP2	GSE50660	Yes
'CTDSPL	GSE50660	Yes
'CTH	GSE50660	Yes
'CTNNA2	GSE50660	Yes
'CTNNA3	GSE50660	Yes
'CTNND2	GSE50660	Yes
'CTTNBP2	GSE50660	Yes
'CUBN	GSE50660	Yes
'CUL1	GSE50660	Yes
'CUX1	GSE50660	Yes
'CUX2	GSE50660	Yes
'CWC22	GSE50660	Yes
'CWF19L2	GSE50660	Yes
'CXADR	GSE50660	Yes
'CXCL12	GSE50660	Yes
'CXCL14	GSE50660	Yes
'CXCR2	GSE50660	Yes
'CXXC4	GSE50660	Yes
'CYB5R1	GSE50660	Yes
'CYP17A1	GSE50660	Yes
'CYP19A1	GSE50660	Yes
'CYP1A1	GSE50660	Yes
'CYP1B1	GSE50660	Yes
'CYP4V2	GSE50660	Yes
'DAAM1	GSE50660	Yes
'DAB1	GSE50660	Yes
'DAB2	GSE50660	Yes
'DACH1	GSE50660	Yes
'DACT2	GSE50660	Yes
'DAD1	GSE50660	Yes
'DAP	GSE50660	Yes
'DAPK1	GSE50660	Yes
'DBH	GSE50660	Yes
'DBI	GSE50660	Yes
'DBX2	GSE50660	Yes
'DCAF5	GSE50660	Yes
'DCAKD	GSE50660	Yes
'DCBLD1	GSE50660	Yes
'DCBLD2	GSE50660	Yes
'DCC	GSE50660	Yes
'DCHS1	GSE50660	Yes
'DCLK1	GSE50660	Yes
'DCLK3	GSE50660	Yes
'DCN	GSE50660	Yes
'DDAH1	GSE50660	Yes
'DDC	GSE50660	Yes
'DDHD1	GSE50660	Yes
'DDI2	GSE50660	Yes
'DDO	GSE50660	Yes
'DDR2	GSE50660	Yes
'DDX1	GSE50660	Yes
'DECR1	GSE50660	Yes
'DENND2A	GSE50660	Yes
'DENND3	GSE50660	Yes
'DEPDC1	GSE50660	Yes
'DERA	GSE50660	Yes
'DFNA5	GSE50660	Yes
'DGAT2	GSE50660	Yes
'DGKB	GSE50660	Yes
'DGKD	GSE50660	Yes
'DGKG	GSE50660	Yes
'DGKH	GSE50660	Yes
'DGKI	GSE50660	Yes
'DHDDS	GSE50660	Yes
'DHFR	GSE50660	Yes
'DHRS3	GSE50660	Yes
'DHRS9	GSE50660	Yes
'DHX30	GSE50660	Yes
'DHX35	GSE50660	Yes
'DICER1	GSE50660	Yes
'DIDO1	GSE50660	Yes
'DIO2	GSE50660	Yes
'DIP2B	GSE50660	Yes
'DIP2C	GSE50660	Yes
'DIRAS2	GSE50660	Yes
'DIS3	GSE50660	Yes
'DIS3L2	GSE50660	Yes
'DISC1	GSE50660	Yes
'DISP1	GSE50660	Yes
'DKK2	GSE50660	Yes
'DKK3	GSE50660	Yes
'DLC1	GSE50660	Yes
'DLEC1	GSE50660	Yes
'DLG2	GSE50660	Yes
'DLG4	GSE50660	Yes
'DLG5	GSE50660	Yes
'DLGAP1	GSE50660	Yes
'DLGAP2	GSE50660	Yes
'DLK1	GSE50660	Yes
'DLL1	GSE50660	Yes
'DLST	GSE50660	Yes
'DMP1	GSE50660	Yes
'DMRT1	GSE50660	Yes
'DNA2	GSE50660	Yes
'DNAH3	GSE50660	Yes
'DNAH7	GSE50660	Yes
'DNAH8	GSE50660	Yes
'DNAH9	GSE50660	Yes
'DNAI2	GSE50660	Yes
'DNAJC8	GSE50660	Yes
'DNALI1	GSE50660	Yes
'DNASE1L3	GSE50660	Yes
'DNASE2B	GSE50660	Yes
'DNHD1	GSE50660	Yes
'DNM1	GSE50660	Yes
'DNM1L	GSE50660	Yes
'DNM3	GSE50660	Yes
'DNMT1	GSE50660	Yes
'DOC2B	GSE50660	Yes
'DOCK1	GSE50660	Yes
'DOCK2	GSE50660	Yes
'DOCK3	GSE50660	Yes
'DOCK4	GSE50660	Yes
'DOCK7	GSE50660	Yes
'DOCK8	GSE50660	Yes
'DOCK9	GSE50660	Yes
'DOK6	GSE50660	Yes
'DOPEY2	GSE50660	Yes
'DPP10	GSE50660	Yes
'DPP6	GSE50660	Yes
'DPPA2	GSE50660	Yes
'DPYSL2	GSE50660	Yes
'DPYSL3	GSE50660	Yes
'DRAM2	GSE50660	Yes
'DRD1	GSE50660	Yes
'DRD2	GSE50660	Yes
'DRD3	GSE50660	Yes
'DRD5	GSE50660	Yes
'DSC3	GSE50660	Yes
'DSCAML1	GSE50660	Yes
'DST	GSE50660	Yes
'DTNA	GSE50660	Yes
'DTNBP1	GSE50660	Yes
'DUSP10	GSE50660	Yes
'DUSP16	GSE50660	Yes
'DUSP27	GSE50660	Yes
'DUSP8	GSE50660	Yes
'DYNC1I1	GSE50660	Yes
'DYNLL1	GSE50660	Yes
'DYSF	GSE50660	Yes
'EAF2	GSE50660	Yes
'EBF1	GSE50660	Yes
'EBF2	GSE50660	Yes
'EBPL	GSE50660	Yes
'EDIL3	GSE50660	Yes
'EDNRB	GSE50660	Yes
'EEF1E1	GSE50660	Yes
'EEF2	GSE50660	Yes
'EEF2K	GSE50660	Yes
'EEFSEC	GSE50660	Yes
'EEPD1	GSE50660	Yes
'EFCAB2	GSE50660	Yes
'EFCAB3	GSE50660	Yes
'EFCAB7	GSE50660	Yes
'EFEMP1	GSE50660	Yes
'EFHD2	GSE50660	Yes
'EFNA5	GSE50660	Yes
'EFTUD2	GSE50660	Yes
'EGF	GSE50660	Yes
'EGFR	GSE50660	Yes
'EGLN3	GSE50660	Yes
'EHBP1	GSE50660	Yes
'EHMT1	GSE50660	Yes
'EIF2AK3	GSE50660	Yes
'EIF2B4	GSE50660	Yes
'EIF3M	GSE50660	Yes
'EIF4E	GSE50660	Yes
'EIF4E2	GSE50660	Yes
'EIF4G3	GSE50660	Yes
'ELF1	GSE50660	Yes
'ELK3	GSE50660	Yes
'ELL2	GSE50660	Yes
'ELMO1	GSE50660	Yes
'ELMOD1	GSE50660	Yes
'ELOVL2	GSE50660	Yes
'ELOVL5	GSE50660	Yes
'ELOVL6	GSE50660	Yes
'EMB	GSE50660	Yes
'EMILIN2	GSE50660	Yes
'EML6	GSE50660	Yes
'ENAH	GSE50660	Yes
'ENOX1	GSE50660	Yes
'ENPP2	GSE50660	Yes
'ENPP3	GSE50660	Yes
'ENTPD1	GSE50660	Yes
'ENTPD4	GSE50660	Yes
'ENTPD7	GSE50660	Yes
'EPB41L2	GSE50660	Yes
'EPB41L3	GSE50660	Yes
'EPB41L4A	GSE50660	Yes
'EPB41L4B	GSE50660	Yes
'EPC2	GSE50660	Yes
'EPDR1	GSE50660	Yes
'EPHA5	GSE50660	Yes
'EPHA6	GSE50660	Yes
'EPHA7	GSE50660	Yes
'EPHA8	GSE50660	Yes
'EPHB1	GSE50660	Yes
'EPHX1	GSE50660	Yes
'EPN2	GSE50660	Yes
'EPRS	GSE50660	Yes
'ERAP1	GSE50660	Yes
'ERBB2IP	GSE50660	Yes
'ERBB4	GSE50660	Yes
'ERC1	GSE50660	Yes
'ERC2	GSE50660	Yes
'ERCC6	GSE50660	Yes
'ERG	GSE50660	Yes
'ERGIC1	GSE50660	Yes
'ERI1	GSE50660	Yes
'ERLIN1	GSE50660	Yes
'ERMN	GSE50660	Yes
'ERN1	GSE50660	Yes
'ERN2	GSE50660	Yes
'ESCO2	GSE50660	Yes
'ESD	GSE50660	Yes
'ESM1	GSE50660	Yes
'ESR1	GSE50660	Yes
'ESR2	GSE50660	Yes
'ESRRB	GSE50660	Yes
'ESRRG	GSE50660	Yes
'ETS2	GSE50660	Yes
'ETV6	GSE50660	Yes
'ETV7	GSE50660	Yes
'EVC	GSE50660	Yes
'EVL	GSE50660	Yes
'EXD1	GSE50660	Yes
'EXO1	GSE50660	Yes
'EXOC2	GSE50660	Yes
'EXOC6	GSE50660	Yes
'EXT2	GSE50660	Yes
'EXTL3	GSE50660	Yes
'EYA4	GSE50660	Yes
'EZH2	GSE50660	Yes
'EZR	GSE50660	Yes
'F13A1	GSE50660	Yes
'F2	GSE50660	Yes
'F5	GSE50660	Yes
'FA2H	GSE50660	Yes
'FAAH	GSE50660	Yes
'FADS2	GSE50660	Yes
'FAF1	GSE50660	Yes
'FAH	GSE50660	Yes
'FAM107B	GSE50660	Yes
'FAM109A	GSE50660	Yes
'FAM110B	GSE50660	Yes
'FAM114A1	GSE50660	Yes
'FAM120A	GSE50660	Yes
'FAM120B	GSE50660	Yes
'FAM124A	GSE50660	Yes
'FAM126A	GSE50660	Yes
'FAM131B	GSE50660	Yes
'FAM134B	GSE50660	Yes
'FAM135A	GSE50660	Yes
'FAM135B	GSE50660	Yes
'FAM13A	GSE50660	Yes
'FAM151A	GSE50660	Yes
'FAM155A	GSE50660	Yes
'FAM160A1	GSE50660	Yes
'FAM162B	GSE50660	Yes
'FAM163A	GSE50660	Yes
'FAM167A	GSE50660	Yes
'FAM171A1	GSE50660	Yes
'FAM172A	GSE50660	Yes
'FAM184A	GSE50660	Yes
'FAM184B	GSE50660	Yes
'FAM189A1	GSE50660	Yes
'FAM193A	GSE50660	Yes
'FAM196B	GSE50660	Yes
'FAM198A	GSE50660	Yes
'FAM19A2	GSE50660	Yes
'FAM19A4	GSE50660	Yes
'FAM19A5	GSE50660	Yes
'FAM24B	GSE50660	Yes
'FAM3B	GSE50660	Yes
'FAM3C	GSE50660	Yes
'FAM83B	GSE50660	Yes
'FANCC	GSE50660	Yes
'FANK1	GSE50660	Yes
'FAP	GSE50660	Yes
'FAR2	GSE50660	Yes
'FARP1	GSE50660	Yes
'FARP2	GSE50660	Yes
'FARS2	GSE50660	Yes
'FARSB	GSE50660	Yes
'FAT3	GSE50660	Yes
'FAT4	GSE50660	Yes
'FBLN1	GSE50660	Yes
'FBLN2	GSE50660	Yes
'FBN2	GSE50660	Yes
'FBXL13	GSE50660	Yes
'FBXL17	GSE50660	Yes
'FBXL7	GSE50660	Yes
'FBXO11	GSE50660	Yes
'FBXO3	GSE50660	Yes
'FBXO36	GSE50660	Yes
'FCER1A	GSE50660	Yes
'FCGR3A	GSE50660	Yes
'FCGR3B	GSE50660	Yes
'FCHSD1	GSE50660	Yes
'FCHSD2	GSE50660	Yes
'FCRL1	GSE50660	Yes
'FDFT1	GSE50660	Yes
'FDX1	GSE50660	Yes
'FECH	GSE50660	Yes
'FER1L6	GSE50660	Yes
'FGD3	GSE50660	Yes
'FGD4	GSE50660	Yes
'FGF12	GSE50660	Yes
'FGF14	GSE50660	Yes
'FGF20	GSE50660	Yes
'FGF23	GSE50660	Yes
'FGF5	GSE50660	Yes
'FGFR1	GSE50660	Yes
'FGFR1OP	GSE50660	Yes
'FGFR2	GSE50660	Yes
'FGFR4	GSE50660	Yes
'FGGY	GSE50660	Yes
'FHAD1	GSE50660	Yes
'FHIT	GSE50660	Yes
'FHOD3	GSE50660	Yes
'FILIP1L	GSE50660	Yes
'FKBP5	GSE50660	Yes
'FLI1	GSE50660	Yes
'FLNB	GSE50660	Yes
'FLT3	GSE50660	Yes
'FLT4	GSE50660	Yes
'FMN1	GSE50660	Yes
'FMN2	GSE50660	Yes
'FMNL2	GSE50660	Yes
'FN1	GSE50660	Yes
'FNBP1L	GSE50660	Yes
'FNDC1	GSE50660	Yes
'FNDC3B	GSE50660	Yes
'FNIP2	GSE50660	Yes
'FNTA	GSE50660	Yes
'FOLR1	GSE50660	Yes
'FOXC2	GSE50660	Yes
'FOXJ3	GSE50660	Yes
'FOXN2	GSE50660	Yes
'FOXN3	GSE50660	Yes
'FOXO3	GSE50660	Yes
'FOXP1	GSE50660	Yes
'FRMD3	GSE50660	Yes
'FRMD4A	GSE50660	Yes
'FRMD4B	GSE50660	Yes
'FRMPD1	GSE50660	Yes
'FRMPD2	GSE50660	Yes
'FRRS1	GSE50660	Yes
'FRY	GSE50660	Yes
'FSIP1	GSE50660	Yes
'FSTL4	GSE50660	Yes
'FSTL5	GSE50660	Yes
'FTO	GSE50660	Yes
'FUBP3	GSE50660	Yes
'FUT10	GSE50660	Yes
'FUT8	GSE50660	Yes
'FUT9	GSE50660	Yes
'FYCO1	GSE50660	Yes
'FYN	GSE50660	Yes
'GABBR1	GSE50660	Yes
'GABRA1	GSE50660	Yes
'GABRA2	GSE50660	Yes
'GABRA4	GSE50660	Yes
'GABRA5	GSE50660	Yes
'GABRB1	GSE50660	Yes
'GABRB2	GSE50660	Yes
'GABRB3	GSE50660	Yes
'GABRG3	GSE50660	Yes
'GABRR1	GSE50660	Yes
'GABRR2	GSE50660	Yes
'GAD1	GSE50660	Yes
'GAD2	GSE50660	Yes
'GALNS	GSE50660	Yes
'GALNT10	GSE50660	Yes
'GALNT13	GSE50660	Yes
'GALNT14	GSE50660	Yes
'GALNT2	GSE50660	Yes
'GALNT6	GSE50660	Yes
'GALNTL6	GSE50660	Yes
'GALR1	GSE50660	Yes
'GALR2	GSE50660	Yes
'GALR3	GSE50660	Yes
'GAP43	GSE50660	Yes
'GAPDH	GSE50660	Yes
'GAR1	GSE50660	Yes
'GAS7	GSE50660	Yes
'GATA4	GSE50660	Yes
'GBE1	GSE50660	Yes
'GBF1	GSE50660	Yes
'GBP4	GSE50660	Yes
'GDA	GSE50660	Yes
'GDAP2	GSE50660	Yes
'GEN1	GSE50660	Yes
'GFOD1	GSE50660	Yes
'GFRA1	GSE50660	Yes
'GGT1	GSE50660	Yes
'GGT7	GSE50660	Yes
'GH1	GSE50660	Yes
'GHRL	GSE50660	Yes
'GHSR	GSE50660	Yes
'GIN1	GSE50660	Yes
'GLB1	GSE50660	Yes
'GLB1L3	GSE50660	Yes
'GLCE	GSE50660	Yes
'GLI2	GSE50660	Yes
'GLIS1	GSE50660	Yes
'GLIS3	GSE50660	Yes
'GLO1	GSE50660	Yes
'GLP2R	GSE50660	Yes
'GLRB	GSE50660	Yes
'GLRX5	GSE50660	Yes
'GLT1D1	GSE50660	Yes
'GLT8D2	GSE50660	Yes
'GLTSCR1	GSE50660	Yes
'GLUD1	GSE50660	Yes
'GLUL	GSE50660	Yes
'GLYAT	GSE50660	Yes
'GLYATL3	GSE50660	Yes
'GMDS	GSE50660	Yes
'GNA12	GSE50660	Yes
'GNA14	GSE50660	Yes
'GNAI3	GSE50660	Yes
'GNAL	GSE50660	Yes
'GNAO1	GSE50660	Yes
'GNAS	GSE50660	Yes
'GNG7	GSE50660	Yes
'GNPTAB	GSE50660	Yes
'GNRH2	GSE50660	Yes
'GOLGA3	GSE50660	Yes
'GOLIM4	GSE50660	Yes
'GOLPH3L	GSE50660	Yes
'GON4L	GSE50660	Yes
'GOSR2	GSE50660	Yes
'GOT1	GSE50660	Yes
'GP5	GSE50660	Yes
'GPATCH2	GSE50660	Yes
'GPC5	GSE50660	Yes
'GPC6	GSE50660	Yes
'GPD1L	GSE50660	Yes
'GPHN	GSE50660	Yes
'GPM6A	GSE50660	Yes
'GPNMB	GSE50660	Yes
'GPR149	GSE50660	Yes
'GPR155	GSE50660	Yes
'GPR158	GSE50660	Yes
'GPR176	GSE50660	Yes
'GPR26	GSE50660	Yes
'GPR39	GSE50660	Yes
'GPRIN1	GSE50660	Yes
'GPX1	GSE50660	Yes
'GPX4	GSE50660	Yes
'GRAMD3	GSE50660	Yes
'GRAMD4	GSE50660	Yes
'GRAP2	GSE50660	Yes
'GRB14	GSE50660	Yes
'GRB2	GSE50660	Yes
'GREM2	GSE50660	Yes
'GRHL2	GSE50660	Yes
'GRIA1	GSE50660	Yes
'GRIA4	GSE50660	Yes
'GRID1	GSE50660	Yes
'GRID2	GSE50660	Yes
'GRIK1	GSE50660	Yes
'GRIK2	GSE50660	Yes
'GRIK3	GSE50660	Yes
'GRIK4	GSE50660	Yes
'GRIN1	GSE50660	Yes
'GRIN2A	GSE50660	Yes
'GRIN2B	GSE50660	Yes
'GRIN3A	GSE50660	Yes
'GRIP1	GSE50660	Yes
'GRIP2	GSE50660	Yes
'GRK5	GSE50660	Yes
'GRK7	GSE50660	Yes
'GRM1	GSE50660	Yes
'GRM3	GSE50660	Yes
'GRM4	GSE50660	Yes
'GRM5	GSE50660	Yes
'GRM6	GSE50660	Yes
'GRM7	GSE50660	Yes
'GRM8	GSE50660	Yes
'GSG1	GSE50660	Yes
'GSK3B	GSE50660	Yes
'GSN	GSE50660	Yes
'GSR	GSE50660	Yes
'GSTCD	GSE50660	Yes
'GSTO2	GSE50660	Yes
'GSTT1	GSE50660	Yes
'GSTZ1	GSE50660	Yes
'GTDC1	GSE50660	Yes
'GUCY1A2	GSE50660	Yes
'GUCY2D	GSE50660	Yes
'H2AFY	GSE50660	Yes
'HAAO	GSE50660	Yes
'HADH	GSE50660	Yes
'HAS2	GSE50660	Yes
'HAUS6	GSE50660	Yes
'HCN1	GSE50660	Yes
'HDAC1	GSE50660	Yes
'HDAC2	GSE50660	Yes
'HDC	GSE50660	Yes
'HEBP1	GSE50660	Yes
'HECW1	GSE50660	Yes
'HECW2	GSE50660	Yes
'HEG1	GSE50660	Yes
'HELQ	GSE50660	Yes
'HELT	GSE50660	Yes
'HERC2	GSE50660	Yes
'HERC3	GSE50660	Yes
'HERC4	GSE50660	Yes
'HERPUD1	GSE50660	Yes
'HEY2	GSE50660	Yes
'HGD	GSE50660	Yes
'HHIP	GSE50660	Yes
'HHIPL2	GSE50660	Yes
'HINT1	GSE50660	Yes
'HIP1	GSE50660	Yes
'HIP1R	GSE50660	Yes
'HIPK2	GSE50660	Yes
'HIST1H2AB	GSE50660	Yes
'HIST1H3B	GSE50660	Yes
'HIVEP1	GSE50660	Yes
'HIVEP3	GSE50660	Yes
'HK1	GSE50660	Yes
'HLA-A	GSE50660	Yes
'HLA-B	GSE50660	Yes
'HLA-C	GSE50660	Yes
'HLA-DOB	GSE50660	Yes
'HLA-DRA	GSE50660	Yes
'HLA-G	GSE50660	Yes
'HLF	GSE50660	Yes
'HMBOX1	GSE50660	Yes
'HMGA1	GSE50660	Yes
'HMGB1	GSE50660	Yes
'HMGCLL1	GSE50660	Yes
'HNF1B	GSE50660	Yes
'HNF4A	GSE50660	Yes
'HNMT	GSE50660	Yes
'HNRNPA2B1	GSE50660	Yes
'HOMER1	GSE50660	Yes
'HOMER2	GSE50660	Yes
'HOXA9	GSE50660	Yes
'HP1BP3	GSE50660	Yes
'HPCAL4	GSE50660	Yes
'HPSE2	GSE50660	Yes
'HRK	GSE50660	Yes
'HS2ST1	GSE50660	Yes
'HS3ST2	GSE50660	Yes
'HS3ST4	GSE50660	Yes
'HS6ST1	GSE50660	Yes
'HS6ST3	GSE50660	Yes
'HSD11B2	GSE50660	Yes
'HSD17B2	GSE50660	Yes
'HSF2	GSE50660	Yes
'HSF2BP	GSE50660	Yes
'HSPA12A	GSE50660	Yes
'HTR1B	GSE50660	Yes
'HTR2A	GSE50660	Yes
'HTR3A	GSE50660	Yes
'HTR3B	GSE50660	Yes
'HTR7	GSE50660	Yes
'HTRA1	GSE50660	Yes
'HTRA3	GSE50660	Yes
'HTT	GSE50660	Yes
'HYAL4	GSE50660	Yes
'HYDIN	GSE50660	Yes
'HYLS1	GSE50660	Yes
'IARS	GSE50660	Yes
'ICA1	GSE50660	Yes
'ICA1L	GSE50660	Yes
'ID4	GSE50660	Yes
'IDO1	GSE50660	Yes
'IDO2	GSE50660	Yes
'IFT172	GSE50660	Yes
'IFT88	GSE50660	Yes
'IGDCC3	GSE50660	Yes
'IGF1	GSE50660	Yes
'IGF1R	GSE50660	Yes
'IGF2BP3	GSE50660	Yes
'IGF2R	GSE50660	Yes
'IGFBP5	GSE50660	Yes
'IGFN1	GSE50660	Yes
'IGSF21	GSE50660	Yes
'IGSF5	GSE50660	Yes
'IKBKB	GSE50660	Yes
'IL17A	GSE50660	Yes
'IL19	GSE50660	Yes
'IL1A	GSE50660	Yes
'IL1B	GSE50660	Yes
'IL1RAP	GSE50660	Yes
'IL1RN	GSE50660	Yes
'IL23R	GSE50660	Yes
'IL26	GSE50660	Yes
'IL31	GSE50660	Yes
'IL31RA	GSE50660	Yes
'IL6	GSE50660	Yes
'IL6R	GSE50660	Yes
'ILDR1	GSE50660	Yes
'ILDR2	GSE50660	Yes
'IMMP2L	GSE50660	Yes
'IMPA1	GSE50660	Yes
'IMPG1	GSE50660	Yes
'INADL	GSE50660	Yes
'ING5	GSE50660	Yes
'INHBA	GSE50660	Yes
'INO80	GSE50660	Yes
'INPP4B	GSE50660	Yes
'INPP5D	GSE50660	Yes
'INS	GSE50660	Yes
'INSC	GSE50660	Yes
'INSR	GSE50660	Yes
'INTS12	GSE50660	Yes
'IPCEF1	GSE50660	Yes
'IPO11	GSE50660	Yes
'IPO13	GSE50660	Yes
'IQCH	GSE50660	Yes
'IQGAP2	GSE50660	Yes
'IRAK2	GSE50660	Yes
'IREB2	GSE50660	Yes
'IRF2	GSE50660	Yes
'IRF8	GSE50660	Yes
'ISPD	GSE50660	Yes
'ITFG1	GSE50660	Yes
'ITGA11	GSE50660	Yes
'ITGA2	GSE50660	Yes
'ITGA5	GSE50660	Yes
'ITGA9	GSE50660	Yes
'ITGAE	GSE50660	Yes
'ITGB2	GSE50660	Yes
'ITGB3	GSE50660	Yes
'ITGB3BP	GSE50660	Yes
'ITIH5	GSE50660	Yes
'ITPK1	GSE50660	Yes
'ITPKB	GSE50660	Yes
'ITPKC	GSE50660	Yes
'ITPR1	GSE50660	Yes
'ITPR2	GSE50660	Yes
'ITPR3	GSE50660	Yes
'ITPRIP	GSE50660	Yes
'ITPRIPL2	GSE50660	Yes
'JAK1	GSE50660	Yes
'JAK2	GSE50660	Yes
'JAKMIP1	GSE50660	Yes
'JAKMIP2	GSE50660	Yes
'JAZF1	GSE50660	Yes
'JMJD1C	GSE50660	Yes
'JPH1	GSE50660	Yes
'JPH2	GSE50660	Yes
'JPH3	GSE50660	Yes
'JRK	GSE50660	Yes
'KALRN	GSE50660	Yes
'KANK1	GSE50660	Yes
'KAT2B	GSE50660	Yes
'KBTBD12	GSE50660	Yes
'KCNA3	GSE50660	Yes
'KCNA6	GSE50660	Yes
'KCNAB1	GSE50660	Yes
'KCNB1	GSE50660	Yes
'KCNB2	GSE50660	Yes
'KCND2	GSE50660	Yes
'KCND3	GSE50660	Yes
'KCNG4	GSE50660	Yes
'KCNH5	GSE50660	Yes
'KCNH7	GSE50660	Yes
'KCNIP4	GSE50660	Yes
'KCNJ1	GSE50660	Yes
'KCNJ16	GSE50660	Yes
'KCNJ6	GSE50660	Yes
'KCNK13	GSE50660	Yes
'KCNK18	GSE50660	Yes
'KCNK2	GSE50660	Yes
'KCNK9	GSE50660	Yes
'KCNMA1	GSE50660	Yes
'KCNN3	GSE50660	Yes
'KCNQ1	GSE50660	Yes
'KCNQ3	GSE50660	Yes
'KCNQ5	GSE50660	Yes
'KCNU1	GSE50660	Yes
'KCTD1	GSE50660	Yes
'KCTD10	GSE50660	Yes
'KCTD16	GSE50660	Yes
'KCTD20	GSE50660	Yes
'KDM2B	GSE50660	Yes
'KDM3B	GSE50660	Yes
'KDM4B	GSE50660	Yes
'KDM4C	GSE50660	Yes
'KIAA0040	GSE50660	Yes
'KIAA0319	GSE50660	Yes
'KIAA0355	GSE50660	Yes
'KIAA0368	GSE50660	Yes
'KIAA0513	GSE50660	Yes
'KIAA1191	GSE50660	Yes
'KIAA1217	GSE50660	Yes
'KIAA1257	GSE50660	Yes
'KIAA1324	GSE50660	Yes
'KIAA1549	GSE50660	Yes
'KIAA1683	GSE50660	Yes
'KIAA1958	GSE50660	Yes
'KIF13A	GSE50660	Yes
'KIF13B	GSE50660	Yes
'KIF17	GSE50660	Yes
'KIF19	GSE50660	Yes
'KIF1B	GSE50660	Yes
'KIF26B	GSE50660	Yes
'KIF2A	GSE50660	Yes
'KIF5C	GSE50660	Yes
'KIF6	GSE50660	Yes
'KIR2DS4	GSE50660	Yes
'KIRREL3	GSE50660	Yes
'KISS1	GSE50660	Yes
'KL	GSE50660	Yes
'KLF1	GSE50660	Yes
'KLF10	GSE50660	Yes
'KLF11	GSE50660	Yes
'KLF12	GSE50660	Yes
'KLF3	GSE50660	Yes
'KLHDC7A	GSE50660	Yes
'KLHL1	GSE50660	Yes
'KLHL14	GSE50660	Yes
'KLHL29	GSE50660	Yes
'KLRC1	GSE50660	Yes
'KNTC1	GSE50660	Yes
'KRAS	GSE50660	Yes
'KRIT1	GSE50660	Yes
'KRT1	GSE50660	Yes
'KRT25	GSE50660	Yes
'KRT74	GSE50660	Yes
'KRT76	GSE50660	Yes
'KRTAP17-1	GSE50660	Yes
'KSR1	GSE50660	Yes
'KSR2	GSE50660	Yes
'KTN1	GSE50660	Yes
'KY	GSE50660	Yes
'KYNU	GSE50660	Yes
'L3MBTL4	GSE50660	Yes
'LACE1	GSE50660	Yes
'LAMA1	GSE50660	Yes
'LAMA2	GSE50660	Yes
'LAMB1	GSE50660	Yes
'LAPTM4B	GSE50660	Yes
'LARGE	GSE50660	Yes
'LARP4B	GSE50660	Yes
'LARP7	GSE50660	Yes
'LASP1	GSE50660	Yes
'LATS2	GSE50660	Yes
'LBP	GSE50660	Yes
'LCLAT1	GSE50660	Yes
'LCOR	GSE50660	Yes
'LCORL	GSE50660	Yes
'LCP1	GSE50660	Yes
'LDB2	GSE50660	Yes
'LDLRAD3	GSE50660	Yes
'LDOC1L	GSE50660	Yes
'LEAP2	GSE50660	Yes
'LEF1	GSE50660	Yes
'LEP	GSE50660	Yes
'LEPR	GSE50660	Yes
'LEUTX	GSE50660	Yes
'LGALS1	GSE50660	Yes
'LGALS2	GSE50660	Yes
'LHB	GSE50660	Yes
'LHFPL2	GSE50660	Yes
'LHFPL4	GSE50660	Yes
'LHPP	GSE50660	Yes
'LHX6	GSE50660	Yes
'LIG3	GSE50660	Yes
'LILRA1	GSE50660	Yes
'LIMCH1	GSE50660	Yes
'LIMK2	GSE50660	Yes
'LIN52	GSE50660	Yes
'LIN54	GSE50660	Yes
'LIN7A	GSE50660	Yes
'LIN9	GSE50660	Yes
'LMAN1L	GSE50660	Yes
'LMBR1	GSE50660	Yes
'LMF1	GSE50660	Yes
'LMO1	GSE50660	Yes
'LMO3	GSE50660	Yes
'LMO7	GSE50660	Yes
'LMX1A	GSE50660	Yes
'LNX1	GSE50660	Yes
'LOX	GSE50660	Yes
'LOXHD1	GSE50660	Yes
'LOXL1	GSE50660	Yes
'LPA	GSE50660	Yes
'LPCAT1	GSE50660	Yes
'LPCAT2	GSE50660	Yes
'LPIN2	GSE50660	Yes
'LPP	GSE50660	Yes
'LRBA	GSE50660	Yes
'LRFN2	GSE50660	Yes
'LRFN5	GSE50660	Yes
'LRIG1	GSE50660	Yes
'LRIT3	GSE50660	Yes
'LRMP	GSE50660	Yes
'LRP1B	GSE50660	Yes
'LRP2	GSE50660	Yes
'LRPPRC	GSE50660	Yes
'LRRC16A	GSE50660	Yes
'LRRC2	GSE50660	Yes
'LRRC20	GSE50660	Yes
'LRRC34	GSE50660	Yes
'LRRC39	GSE50660	Yes
'LRRC4C	GSE50660	Yes
'LRRC55	GSE50660	Yes
'LRRC7	GSE50660	Yes
'LRRC8B	GSE50660	Yes
'LRRC8C	GSE50660	Yes
'LRRFIP1	GSE50660	Yes
'LRRFIP2	GSE50660	Yes
'LRRIQ1	GSE50660	Yes
'LRRK2	GSE50660	Yes
'LRRN2	GSE50660	Yes
'LRRN3	GSE50660	Yes
'LRRTM4	GSE50660	Yes
'LSAMP	GSE50660	Yes
'LSM1	GSE50660	Yes
'LSP1	GSE50660	Yes
'LSS	GSE50660	Yes
'LTA	GSE50660	Yes
'LTBP1	GSE50660	Yes
'LTF	GSE50660	Yes
'LUZP2	GSE50660	Yes
'LYN	GSE50660	Yes
'LYNX1	GSE50660	Yes
'LYPD1	GSE50660	Yes
'LYPD6	GSE50660	Yes
'LYSMD3	GSE50660	Yes
'LZTS2	GSE50660	Yes
'MACF1	GSE50660	Yes
'MACROD2	GSE50660	Yes
'MAD1L1	GSE50660	Yes
'MAD2L1	GSE50660	Yes
'MAGI1	GSE50660	Yes
'MAGI2	GSE50660	Yes
'MAMDC2	GSE50660	Yes
'MAML2	GSE50660	Yes
'MAML3	GSE50660	Yes
'MAN1A1	GSE50660	Yes
'MAN1A2	GSE50660	Yes
'MAN1C1	GSE50660	Yes
'MAN2A1	GSE50660	Yes
'MAN2B2	GSE50660	Yes
'MANBA	GSE50660	Yes
'MANEA	GSE50660	Yes
'MAP2	GSE50660	Yes
'MAP3K13	GSE50660	Yes
'MAP3K4	GSE50660	Yes
'MAP3K5	GSE50660	Yes
'MAP3K7	GSE50660	Yes
'MAP3K8	GSE50660	Yes
'MAP3K9	GSE50660	Yes
'MAP4K3	GSE50660	Yes
'MAP6	GSE50660	Yes
'MAPK1	GSE50660	Yes
'MAPK14	GSE50660	Yes
'MAPK9	GSE50660	Yes
'MAPKAP1	GSE50660	Yes
'MAPRE2	GSE50660	Yes
'MARK1	GSE50660	Yes
'MAST4	GSE50660	Yes
'MAT1A	GSE50660	Yes
'MATN3	GSE50660	Yes
'MBL2	GSE50660	Yes
'MBNL2	GSE50660	Yes
'MBP	GSE50660	Yes
'MCC	GSE50660	Yes
'MCCC1	GSE50660	Yes
'MCCD1	GSE50660	Yes
'MCF2L	GSE50660	Yes
'MCF2L2	GSE50660	Yes
'MCM10	GSE50660	Yes
'MCM5	GSE50660	Yes
'MCOLN2	GSE50660	Yes
'MCPH1	GSE50660	Yes
'MCTP1	GSE50660	Yes
'MCTP2	GSE50660	Yes
'MDGA1	GSE50660	Yes
'MDGA2	GSE50660	Yes
'MDH1B	GSE50660	Yes
'MDH2	GSE50660	Yes
'MDM4	GSE50660	Yes
'ME3	GSE50660	Yes
'MECOM	GSE50660	Yes
'MED12L	GSE50660	Yes
'MED13L	GSE50660	Yes
'MEF2B	GSE50660	Yes
'MEGF10	GSE50660	Yes
'MEIS1	GSE50660	Yes
'MEIS2	GSE50660	Yes
'MEMO1	GSE50660	Yes
'MEOX2	GSE50660	Yes
'MERTK	GSE50660	Yes
'METAP1	GSE50660	Yes
'METTL14	GSE50660	Yes
'METTL4	GSE50660	Yes
'MFHAS1	GSE50660	Yes
'MFSD6	GSE50660	Yes
'MGAT4C	GSE50660	Yes
'MGAT5	GSE50660	Yes
'MGAT5B	GSE50660	Yes
'MGLL	GSE50660	Yes
'MGMT	GSE50660	Yes
'MGRN1	GSE50660	Yes
'MGST2	GSE50660	Yes
'MIA3	GSE50660	Yes
'MICAL2	GSE50660	Yes
'MICAL3	GSE50660	Yes
'MICALCL	GSE50660	Yes
'MIPOL1	GSE50660	Yes
'MITF	GSE50660	Yes
'MKLN1	GSE50660	Yes
'MKNK1	GSE50660	Yes
'MKRN1	GSE50660	Yes
'MLLT1	GSE50660	Yes
'MLLT4	GSE50660	Yes
'MMD	GSE50660	Yes
'MME	GSE50660	Yes
'MMP9	GSE50660	Yes
'MNAT1	GSE50660	Yes
'MND1	GSE50660	Yes
'MOBP	GSE50660	Yes
'MOG	GSE50660	Yes
'MOV10	GSE50660	Yes
'MOV10L1	GSE50660	Yes
'MPHOSPH6	GSE50660	Yes
'MPO	GSE50660	Yes
'MPP4	GSE50660	Yes
'MPP7	GSE50660	Yes
'MPPED1	GSE50660	Yes
'MPPED2	GSE50660	Yes
'MPZL1	GSE50660	Yes
'MREG	GSE50660	Yes
'MRPL10	GSE50660	Yes
'MRPL19	GSE50660	Yes
'MRPL22	GSE50660	Yes
'MRPL46	GSE50660	Yes
'MRPS18C	GSE50660	Yes
'MRPS23	GSE50660	Yes
'MRRF	GSE50660	Yes
'MRTO4	GSE50660	Yes
'MRVI1	GSE50660	Yes
'MSH3	GSE50660	Yes
'MSI2	GSE50660	Yes
'MSR1	GSE50660	Yes
'MSRA	GSE50660	Yes
'MTCH1	GSE50660	Yes
'MTHFR	GSE50660	Yes
'MTIF2	GSE50660	Yes
'MTMR12	GSE50660	Yes
'MTMR14	GSE50660	Yes
'MTMR7	GSE50660	Yes
'MTMR9	GSE50660	Yes
'MTOR	GSE50660	Yes
'MTRR	GSE50660	Yes
'MTSS1	GSE50660	Yes
'MTUS1	GSE50660	Yes
'MTUS2	GSE50660	Yes
'MTX2	GSE50660	Yes
'MUC2	GSE50660	Yes
'MUC6	GSE50660	Yes
'MUC7	GSE50660	Yes
'MYBPC3	GSE50660	Yes
'MYCBP	GSE50660	Yes
'MYH10	GSE50660	Yes
'MYH7	GSE50660	Yes
'MYL5	GSE50660	Yes
'MYLK4	GSE50660	Yes
'MYO10	GSE50660	Yes
'MYO16	GSE50660	Yes
'MYO18A	GSE50660	Yes
'MYO1E	GSE50660	Yes
'MYO3B	GSE50660	Yes
'MYO5A	GSE50660	Yes
'MYO5C	GSE50660	Yes
'MYO6	GSE50660	Yes
'MYO7A	GSE50660	Yes
'MYOCD	GSE50660	Yes
'MYOF	GSE50660	Yes
'MYOM1	GSE50660	Yes
'MYPN	GSE50660	Yes
'MYRIP	GSE50660	Yes
'MYT1L	GSE50660	Yes
'NAALAD2	GSE50660	Yes
'NAALADL2	GSE50660	Yes
'NACC2	GSE50660	Yes
'NADK	GSE50660	Yes
'NALCN	GSE50660	Yes
'NAP1L4	GSE50660	Yes
'NARF	GSE50660	Yes
'NARS2	GSE50660	Yes
'NAT1	GSE50660	Yes
'NAT2	GSE50660	Yes
'NAV2	GSE50660	Yes
'NAV3	GSE50660	Yes
'NBEAL1	GSE50660	Yes
'NBN	GSE50660	Yes
'NBR1	GSE50660	Yes
'NCAM1	GSE50660	Yes
'NCAM2	GSE50660	Yes
'NCAPD3	GSE50660	Yes
'NCEH1	GSE50660	Yes
'NCK2	GSE50660	Yes
'NCOA1	GSE50660	Yes
'NCOA2	GSE50660	Yes
'NCOA3	GSE50660	Yes
'NCOA6	GSE50660	Yes
'NCOR2	GSE50660	Yes
'NDRG1	GSE50660	Yes
'NDRG4	GSE50660	Yes
'NDST4	GSE50660	Yes
'NDUFA5	GSE50660	Yes
'NDUFS8	GSE50660	Yes
'NECAB2	GSE50660	Yes
'NEDD4L	GSE50660	Yes
'NEDD9	GSE50660	Yes
'NEFL	GSE50660	Yes
'NEFM	GSE50660	Yes
'NEGR1	GSE50660	Yes
'NEK11	GSE50660	Yes
'NEK3	GSE50660	Yes
'NEK6	GSE50660	Yes
'NELL1	GSE50660	Yes
'NELL2	GSE50660	Yes
'NEUROD1	GSE50660	Yes
'NEUROD4	GSE50660	Yes
'NEUROG2	GSE50660	Yes
'NEXN	GSE50660	Yes
'NF1	GSE50660	Yes
'NF2	GSE50660	Yes
'NFASC	GSE50660	Yes
'NFATC2	GSE50660	Yes
'NFE2L3	GSE50660	Yes
'NFIA	GSE50660	Yes
'NFIC	GSE50660	Yes
'NFIL3	GSE50660	Yes
'NFKB1	GSE50660	Yes
'NFKB2	GSE50660	Yes
'NFKBIA	GSE50660	Yes
'NFKBIL1	GSE50660	Yes
'NFRKB	GSE50660	Yes
'NGEF	GSE50660	Yes
'NIN	GSE50660	Yes
'NKAIN1	GSE50660	Yes
'NKAIN2	GSE50660	Yes
'NKAIN3	GSE50660	Yes
'NLGN1	GSE50660	Yes
'NLK	GSE50660	Yes
'NLN	GSE50660	Yes
'NLRP1	GSE50660	Yes
'NLRP14	GSE50660	Yes
'NME7	GSE50660	Yes
'NMNAT1	GSE50660	Yes
'NMNAT2	GSE50660	Yes
'NMT1	GSE50660	Yes
'NMU	GSE50660	Yes
'NOD2	GSE50660	Yes
'NOL4	GSE50660	Yes
'NOL8	GSE50660	Yes
'NOM1	GSE50660	Yes
'NOS1	GSE50660	Yes
'NOS1AP	GSE50660	Yes
'NOS3	GSE50660	Yes
'NOSTRIN	GSE50660	Yes
'NOTCH2	GSE50660	Yes
'NOVA2	GSE50660	Yes
'NOX4	GSE50660	Yes
'NPAS2	GSE50660	Yes
'NPAS3	GSE50660	Yes
'NPFFR1	GSE50660	Yes
'NPHP3	GSE50660	Yes
'NPHP4	GSE50660	Yes
'NPHS2	GSE50660	Yes
'NPNT	GSE50660	Yes
'NPR3	GSE50660	Yes
'NPSR1	GSE50660	Yes
'NPTXR	GSE50660	Yes
'NPY	GSE50660	Yes
'NPY1R	GSE50660	Yes
'NPY2R	GSE50660	Yes
'NPY5R	GSE50660	Yes
'NQO2	GSE50660	Yes
'NR1I2	GSE50660	Yes
'NR2C1	GSE50660	Yes
'NR2C2	GSE50660	Yes
'NR3C2	GSE50660	Yes
'NR4A2	GSE50660	Yes
'NR5A2	GSE50660	Yes
'NR6A1	GSE50660	Yes
'NRAP	GSE50660	Yes
'NRCAM	GSE50660	Yes
'NRG1	GSE50660	Yes
'NRG3	GSE50660	Yes
'NRIP1	GSE50660	Yes
'NRP1	GSE50660	Yes
'NRSN1	GSE50660	Yes
'NRXN1	GSE50660	Yes
'NRXN3	GSE50660	Yes
'NSL1	GSE50660	Yes
'NSMCE2	GSE50660	Yes
'NSUN2	GSE50660	Yes
'NSUN6	GSE50660	Yes
'NTF3	GSE50660	Yes
'NTM	GSE50660	Yes
'NTNG1	GSE50660	Yes
'NTRK2	GSE50660	Yes
'NTRK3	GSE50660	Yes
'NTS	GSE50660	Yes
'NTSR1	GSE50660	Yes
'NTSR2	GSE50660	Yes
'NUCKS1	GSE50660	Yes
'NUDCD3	GSE50660	Yes
'NUFIP1	GSE50660	Yes
'NUMA1	GSE50660	Yes
'NUP210	GSE50660	Yes
'NUP214	GSE50660	Yes
'NUP50	GSE50660	Yes
'NWD1	GSE50660	Yes
'NXPH1	GSE50660	Yes
'OAS3	GSE50660	Yes
'OBSCN	GSE50660	Yes
'OCA2	GSE50660	Yes
'ODF1	GSE50660	Yes
'OGN	GSE50660	Yes
'OLFM1	GSE50660	Yes
'OLFM3	GSE50660	Yes
'OLFML2B	GSE50660	Yes
'OLR1	GSE50660	Yes
'OPA3	GSE50660	Yes
'OPCML	GSE50660	Yes
'OPN3	GSE50660	Yes
'OPN4	GSE50660	Yes
'OPRD1	GSE50660	Yes
'OPRK1	GSE50660	Yes
'OPRL1	GSE50660	Yes
'OPTC	GSE50660	Yes
'OR10G4	GSE50660	Yes
'OR11A1	GSE50660	Yes
'OR2L13	GSE50660	Yes
'OSBP2	GSE50660	Yes
'OSBPL10	GSE50660	Yes
'OSBPL1A	GSE50660	Yes
'OSBPL3	GSE50660	Yes
'OSBPL5	GSE50660	Yes
'OSBPL7	GSE50660	Yes
'OSCP1	GSE50660	Yes
'OSTC	GSE50660	Yes
'OSTN	GSE50660	Yes
'OTOA	GSE50660	Yes
'OVOL1	GSE50660	Yes
'OXGR1	GSE50660	Yes
'OXTR	GSE50660	Yes
'P2RX7	GSE50660	Yes
'P2RY12	GSE50660	Yes
'P2RY6	GSE50660	Yes
'P4HA1	GSE50660	Yes
'P4HA3	GSE50660	Yes
'PACRG	GSE50660	Yes
'PACS1	GSE50660	Yes
'PACSIN2	GSE50660	Yes
'PADI2	GSE50660	Yes
'PAG1	GSE50660	Yes
'PAICS	GSE50660	Yes
'PAK1	GSE50660	Yes
'PAK2	GSE50660	Yes
'PAK7	GSE50660	Yes
'PALLD	GSE50660	Yes
'PALM2	GSE50660	Yes
'PALM2-AKAP2	GSE50660	Yes
'PAM	GSE50660	Yes
'PAMR1	GSE50660	Yes
'PANK1	GSE50660	Yes
'PAPD5	GSE50660	Yes
'PAPLN	GSE50660	Yes
'PAPSS1	GSE50660	Yes
'PAPSS2	GSE50660	Yes
'PARD3	GSE50660	Yes
'PARD3B	GSE50660	Yes
'PARD6G	GSE50660	Yes
'PARK2	GSE50660	Yes
'PARM1	GSE50660	Yes
'PARN	GSE50660	Yes
'PARP11	GSE50660	Yes
'PARP4	GSE50660	Yes
'PARP6	GSE50660	Yes
'PARP9	GSE50660	Yes
'PARVA	GSE50660	Yes
'PAX5	GSE50660	Yes
'PAX6	GSE50660	Yes
'PAX8	GSE50660	Yes
'PAX9	GSE50660	Yes
'PAXIP1	GSE50660	Yes
'PBK	GSE50660	Yes
'PBRM1	GSE50660	Yes
'PBX1	GSE50660	Yes
'PCCA	GSE50660	Yes
'PCDH10	GSE50660	Yes
'PCDH15	GSE50660	Yes
'PCDH7	GSE50660	Yes
'PCDH9	GSE50660	Yes
'PCDHA4	GSE50660	Yes
'PCDHGA1	GSE50660	Yes
'PCDHGA2	GSE50660	Yes
'PCDHGA3	GSE50660	Yes
'PCLO	GSE50660	Yes
'PCM1	GSE50660	Yes
'PCMTD1	GSE50660	Yes
'PCNX	GSE50660	Yes
'PCNXL2	GSE50660	Yes
'PCSK1	GSE50660	Yes
'PCSK2	GSE50660	Yes
'PCSK6	GSE50660	Yes
'PDE10A	GSE50660	Yes
'PDE11A	GSE50660	Yes
'PDE1A	GSE50660	Yes
'PDE1C	GSE50660	Yes
'PDE4B	GSE50660	Yes
'PDE4D	GSE50660	Yes
'PDE4DIP	GSE50660	Yes
'PDE5A	GSE50660	Yes
'PDE7A	GSE50660	Yes
'PDE7B	GSE50660	Yes
'PDE8B	GSE50660	Yes
'PDE9A	GSE50660	Yes
'PDGFD	GSE50660	Yes
'PDGFRA	GSE50660	Yes
'PDIA5	GSE50660	Yes
'PDIA6	GSE50660	Yes
'PDPN	GSE50660	Yes
'PDSS1	GSE50660	Yes
'PDZD2	GSE50660	Yes
'PDZD7	GSE50660	Yes
'PDZRN3	GSE50660	Yes
'PEBP4	GSE50660	Yes
'PECR	GSE50660	Yes
'PELI2	GSE50660	Yes
'PELP1	GSE50660	Yes
'PEMT	GSE50660	Yes
'PENK	GSE50660	Yes
'PER1	GSE50660	Yes
'PER2	GSE50660	Yes
'PER3	GSE50660	Yes
'PEX14	GSE50660	Yes
'PEX5L	GSE50660	Yes
'PFAS	GSE50660	Yes
'PGAP3	GSE50660	Yes
'PGBD3	GSE50660	Yes
'PGC	GSE50660	Yes
'PGLYRP4	GSE50660	Yes
'PGPEP1	GSE50660	Yes
'PGR	GSE50660	Yes
'PHACTR1	GSE50660	Yes
'PHACTR2	GSE50660	Yes
'PHACTR3	GSE50660	Yes
'PHC2	GSE50660	Yes
'PHF2	GSE50660	Yes
'PHF21A	GSE50660	Yes
'PHF21B	GSE50660	Yes
'PHF3	GSE50660	Yes
'PHKB	GSE50660	Yes
'PHLDA2	GSE50660	Yes
'PHLDB2	GSE50660	Yes
'PHLPP2	GSE50660	Yes
'PHTF1	GSE50660	Yes
'PHYHIPL	GSE50660	Yes
'PIGB	GSE50660	Yes
'PIGO	GSE50660	Yes
'PIGP	GSE50660	Yes
'PIK3C2A	GSE50660	Yes
'PIK3CA	GSE50660	Yes
'PIK3CB	GSE50660	Yes
'PIK3CD	GSE50660	Yes
'PIK3CG	GSE50660	Yes
'PIK3R1	GSE50660	Yes
'PIK3R5	GSE50660	Yes
'PIKFYVE	GSE50660	Yes
'PINK1	GSE50660	Yes
'PINX1	GSE50660	Yes
'PIP4K2A	GSE50660	Yes
'PIP5K1B	GSE50660	Yes
'PITRM1	GSE50660	Yes
'PITX2	GSE50660	Yes
'PIWIL4	GSE50660	Yes
'PKD1	GSE50660	Yes
'PKD1L1	GSE50660	Yes
'PKHD1	GSE50660	Yes
'PKN2	GSE50660	Yes
'PKNOX2	GSE50660	Yes
'PKP1	GSE50660	Yes
'PKP4	GSE50660	Yes
'PLA2G12A	GSE50660	Yes
'PLA2G4A	GSE50660	Yes
'PLA2G6	GSE50660	Yes
'PLA2R1	GSE50660	Yes
'PLAGL2	GSE50660	Yes
'PLCB1	GSE50660	Yes
'PLCE1	GSE50660	Yes
'PLCG2	GSE50660	Yes
'PLCXD2	GSE50660	Yes
'PLCXD3	GSE50660	Yes
'PLD1	GSE50660	Yes
'PLD5	GSE50660	Yes
'PLEKHA2	GSE50660	Yes
'PLEKHA6	GSE50660	Yes
'PLEKHA7	GSE50660	Yes
'PLEKHG1	GSE50660	Yes
'PLEKHG7	GSE50660	Yes
'PLEKHM3	GSE50660	Yes
'PLS1	GSE50660	Yes
'PLSCR4	GSE50660	Yes
'PLXDC1	GSE50660	Yes
'PLXDC2	GSE50660	Yes
'PLXNA2	GSE50660	Yes
'PLXNA4	GSE50660	Yes
'PMAIP1	GSE50660	Yes
'PML	GSE50660	Yes
'PMS2	GSE50660	Yes
'PNOC	GSE50660	Yes
'PNPLA8	GSE50660	Yes
'POFUT1	GSE50660	Yes
'POGZ	GSE50660	Yes
'POLDIP2	GSE50660	Yes
'POLE	GSE50660	Yes
'POLG	GSE50660	Yes
'POLK	GSE50660	Yes
'POLN	GSE50660	Yes
'POLR1A	GSE50660	Yes
'POLR1D	GSE50660	Yes
'POLR2B	GSE50660	Yes
'POLR3A	GSE50660	Yes
'POLR3B	GSE50660	Yes
'POMC	GSE50660	Yes
'POU2F1	GSE50660	Yes
'POU2F3	GSE50660	Yes
'POU5F1	GSE50660	Yes
'POU6F2	GSE50660	Yes
'PPARA	GSE50660	Yes
'PPARD	GSE50660	Yes
'PPARG	GSE50660	Yes
'PPFIA2	GSE50660	Yes
'PPFIBP1	GSE50660	Yes
'PPFIBP2	GSE50660	Yes
'PPHLN1	GSE50660	Yes
'PPIF	GSE50660	Yes
'PPIL3	GSE50660	Yes
'PPL	GSE50660	Yes
'PPM1A	GSE50660	Yes
'PPM1B	GSE50660	Yes
'PPM1F	GSE50660	Yes
'PPM1G	GSE50660	Yes
'PPM1H	GSE50660	Yes
'PPM1J	GSE50660	Yes
'PPM1L	GSE50660	Yes
'PPP1R12A	GSE50660	Yes
'PPP1R12B	GSE50660	Yes
'PPP1R13B	GSE50660	Yes
'PPP1R1C	GSE50660	Yes
'PPP1R3B	GSE50660	Yes
'PPP2R1B	GSE50660	Yes
'PPP2R2B	GSE50660	Yes
'PPP2R2C	GSE50660	Yes
'PPP2R3A	GSE50660	Yes
'PPP2R5C	GSE50660	Yes
'PPP3CA	GSE50660	Yes
'PRC1	GSE50660	Yes
'PRDM1	GSE50660	Yes
'PRDM16	GSE50660	Yes
'PRDM5	GSE50660	Yes
'PRDM6	GSE50660	Yes
'PRELID2	GSE50660	Yes
'PRELP	GSE50660	Yes
'PREP	GSE50660	Yes
'PREX1	GSE50660	Yes
'PREX2	GSE50660	Yes
'PRH1	GSE50660	Yes
'PRIM2	GSE50660	Yes
'PRKAG2	GSE50660	Yes
'PRKCA	GSE50660	Yes
'PRKCB	GSE50660	Yes
'PRKCD	GSE50660	Yes
'PRKCE	GSE50660	Yes
'PRKCH	GSE50660	Yes
'PRKCQ	GSE50660	Yes
'PRKDC	GSE50660	Yes
'PRKG1	GSE50660	Yes
'PRKG2	GSE50660	Yes
'PRKRA	GSE50660	Yes
'PRLR	GSE50660	Yes
'PRMT8	GSE50660	Yes
'PRND	GSE50660	Yes
'PROKR2	GSE50660	Yes
'PROM1	GSE50660	Yes
'PRPF18	GSE50660	Yes
'PRR16	GSE50660	Yes
[truncated: 48,295 more rows]

## Sheet: Table S6
Table S6. The SIMPO-TSS200 algorithm-identified smoking phenotype-related genes (P-value ≤ 0.05) .
Gene name	P-valuea	Dataset	Known tobacco use disorder-related geneb
'RARA	3.95e-05	GSE50660	Yes
'WDFY4	4.33e-05	GSE50660	Yes
'TPST1	4.44e-05	GSE50660	Yes
'SORBS1	6e-05	GSE50660	Yes
'KLF3	7.37e-05	GSE50660	Yes
'PROM1	7.96e-05	GSE50660	Yes
'WT1	0.000444	GSE50660	Yes
'CEP170	0.00068	GSE50660	Yes
'PDIA5	0.00075	GSE50660	Yes
'ACTN4	0.000853	GSE50660	Yes
'ADAMTS6	0.000911	GSE50660	Yes
'ALDH3A1	0.000992	GSE50660	Yes
'SLC12A5	0.00109	GSE50660	Yes
'SART3	0.00116	GSE50660	Yes
'HIP1	0.00135	GSE50660	Yes
'RREB1	0.00138	GSE50660	Yes
'MATN3	0.00141	GSE50660	Yes
'EIF2B4	0.00142	GSE50660	Yes
'EIF3M	0.00148	GSE50660	Yes
'LHPP	0.00188	GSE50660	Yes
'BOLA3	0.00223	GSE50660	Yes
'CDS2	0.00239	GSE50660	Yes
'P4HA1	0.0025	GSE50660	Yes
'ANXA4	0.00255	GSE50660	Yes
'AMZ2	0.00351	GSE50660	Yes
'PPHLN1	0.0036	GSE50660	Yes
'CDH13	0.00383	GSE50660	Yes
'PTGDR	0.00384	GSE50660	Yes
'RALA	0.00387	GSE50660	Yes
'SCUBE2	0.00406	GSE50660	Yes
'TADA2B	0.00407	GSE50660	Yes
'AP3S1	0.00421	GSE50660	Yes
'SRPK2	0.00434	GSE50660	Yes
'TMEM56	0.00445	GSE50660	Yes
'GLB1L3	0.00459	GSE50660	Yes
'UVRAG	0.00485	GSE50660	Yes
'KIAA1257	0.00521	GSE50660	Yes
'HPCAL4	0.00524	GSE50660	Yes
'GRID1	0.00527	GSE50660	Yes
'CHD9	0.00582	GSE50660	Yes
'DLG4	0.00618	GSE50660	Yes
'AFF1	0.00715	GSE50660	Yes
'ALDH1L2	0.0072	GSE50660	Yes
'HTT	0.00727	GSE50660	Yes
'ABCC3	0.00728	GSE50660	Yes
'ARVCF	0.00738	GSE50660	Yes
'ASAH1	0.00738	GSE50660	Yes
'DIS3L2	0.00746	GSE50660	Yes
'POMC	0.00768	GSE50660	Yes
'KLF10	0.00769	GSE50660	Yes
'SMAD7	0.00769	GSE50660	Yes
'NF1	0.00773	GSE50660	Yes
'PDZRN3	0.00784	GSE50660	Yes
'ARHGAP24	0.00812	GSE50660	Yes
'TTBK2	0.00817	GSE50660	Yes
'ZSWIM2	0.00852	GSE50660	Yes
'TNKS	0.00853	GSE50660	Yes
'RPTOR	0.00856	GSE50660	Yes
'GGT1	0.00856	GSE50660	Yes
'CCDC146	0.00861	GSE50660	Yes
'NDUFS8	0.00867	GSE50660	Yes
'MAPK14	0.00869	GSE50660	Yes
'TACC2	0.0093	GSE50660	Yes
'ANO6	0.00934	GSE50660	Yes
'EPN2	0.0097	GSE50660	Yes
'COMT	0.0105	GSE50660	Yes
'POLR3B	0.0107	GSE50660	Yes
'RPA2	0.011	GSE50660	Yes
'SNX4	0.0112	GSE50660	Yes
'RET	0.0113	GSE50660	Yes
'LOXHD1	0.0119	GSE50660	Yes
'DCBLD2	0.0123	GSE50660	Yes
'WDR59	0.0123	GSE50660	Yes
'AGPAT5	0.0124	GSE50660	Yes
'PTDSS1	0.0124	GSE50660	Yes
'GNAI3	0.0125	GSE50660	Yes
'IGFBP5	0.0127	GSE50660	Yes
'AIM1	0.0129	GSE50660	Yes
'CADPS	0.0132	GSE50660	Yes
'CNDP1	0.0133	GSE50660	Yes
'L3MBTL4	0.0133	GSE50660	Yes
'CDC123	0.0137	GSE50660	Yes
'LSP1	0.0139	GSE50660	Yes
'SLC22A18	0.0139	GSE50660	Yes
'NUDCD3	0.0146	GSE50660	Yes
'STOX2	0.0148	GSE50660	Yes
'PIK3R3	0.0149	GSE50660	Yes
'BACH2	0.0153	GSE50660	Yes
'CIT	0.0158	GSE50660	Yes
'FNDC3B	0.0163	GSE50660	Yes
'PRKCD	0.0167	GSE50660	Yes
'ATAD5	0.0169	GSE50660	Yes
'HMBOX1	0.0175	GSE50660	Yes
'H2AFY	0.0175	GSE50660	Yes
'GSTCD	0.0176	GSE50660	Yes
'CES2	0.0182	GSE50660	Yes
'CAB39L	0.0185	GSE50660	Yes
'GLT8D2	0.0186	GSE50660	Yes
'KCNJ16	0.0189	GSE50660	Yes
'LRRC20	0.019	GSE50660	Yes
'CASP6	0.0193	GSE50660	Yes
'SH3BP2	0.0194	GSE50660	Yes
'ATP10D	0.0208	GSE50660	Yes
'MEGF10	0.0209	GSE50660	Yes
'OPA3	0.0209	GSE50660	Yes
'DNAH9	0.0216	GSE50660	Yes
'BTRC	0.0225	GSE50660	Yes
'MUC2	0.0226	GSE50660	Yes
'CRMP1	0.0238	GSE50660	Yes
'GLUL	0.0248	GSE50660	Yes
'AIG1	0.0254	GSE50660	Yes
'SNCA	0.0258	GSE50660	Yes
'PALLD	0.0267	GSE50660	Yes
'SCRN1	0.0268	GSE50660	Yes
'MSI2	0.027	GSE50660	Yes
'NQO2	0.0281	GSE50660	Yes
'VPS8	0.0282	GSE50660	Yes
'PUM1	0.0283	GSE50660	Yes
'TEC	0.029	GSE50660	Yes
'RCBTB1	0.0294	GSE50660	Yes
'RBM6	0.0296	GSE50660	Yes
'HADH	0.0301	GSE50660	Yes
'MCOLN2	0.0318	GSE50660	Yes
'STK17B	0.0328	GSE50660	Yes
'MBP	0.0328	GSE50660	Yes
'TM9SF2	0.0334	GSE50660	Yes
'HELQ	0.0347	GSE50660	Yes
'EXO1	0.0349	GSE50660	Yes
'TMEM45B	0.0349	GSE50660	Yes
'AOX1	0.0352	GSE50660	Yes
'NEFM	0.0357	GSE50660	Yes
'STIL	0.0358	GSE50660	Yes
'AMPD3	0.0362	GSE50660	Yes
'TRIM2	0.0367	GSE50660	Yes
'DHX30	0.0368	GSE50660	Yes
'PUS7	0.0373	GSE50660	Yes
'PIK3R1	0.0377	GSE50660	Yes
'RHBDD3	0.0385	GSE50660	Yes
'HDAC9	0.0387	GSE50660	Yes
'PLA2R1	0.0388	GSE50660	Yes
'ANKMY1	0.0388	GSE50660	Yes
'ALS2	0.0388	GSE50660	Yes
'SHC1	0.0394	GSE50660	Yes
'ST8SIA4	0.0394	GSE50660	Yes
'FAM83B	0.04	GSE50660	Yes
'CSMD3	0.0405	GSE50660	Yes
'PEMT	0.041	GSE50660	Yes
'CNOT2	0.0411	GSE50660	Yes
'REEP1	0.0417	GSE50660	Yes
'DPH2	0.0418	GSE50660	Yes
'RFTN1	0.0425	GSE50660	Yes
'GABRA1	0.0425	GSE50660	Yes
'SDAD1	0.043	GSE50660	Yes
'LIMK2	0.0433	GSE50660	Yes
'ERLIN1	0.0436	GSE50660	Yes
'PHLPP1	0.0443	GSE50660	Yes
'PITRM1	0.0454	GSE50660	Yes
'RPS6KA2	0.0466	GSE50660	Yes
'MME	0.047	GSE50660	Yes
'SCOC	0.047	GSE50660	Yes
'SAMM50	0.047	GSE50660	Yes
'VTI1A	0.0476	GSE50660	Yes
'DLST	0.0477	GSE50660	Yes
'TTLL1	0.0485	GSE50660	Yes
'ZZEF1	0.0488	GSE50660	Yes
'INSC	0.0489	GSE50660	Yes
'LTF	0.0491	GSE50660	Yes
'FAH	0.0492	GSE50660	Yes
'LOC100130933	1.21e-06	GSE50660	No
'IRF2BP1	4.38e-05	GSE50660	No
'NFAM1	4.45e-05	GSE50660	No
'LOC400931	4.91e-05	GSE50660	No
'TMEM90B	6.25e-05	GSE50660	No
'PRKAR1B	6.64e-05	GSE50660	No
'GAS5	7.05e-05	GSE50660	No
'RGMA	0.000133	GSE50660	No
'DUSP13	0.000386	GSE50660	No
'GBX1	0.000408	GSE50660	No
'CUL4A	0.000431	GSE50660	No
'PCDHA10	0.000738	GSE50660	No
'TNRC6B	0.000747	GSE50660	No
'LOC643008	0.00076	GSE50660	No
'DLEU7	0.000811	GSE50660	No
'QSER1	0.000863	GSE50660	No
'EXOSC4	0.000935	GSE50660	No
'PLEKHG6	0.000954	GSE50660	No
'RAPGEF6	0.000961	GSE50660	No
'NBPF1	0.00111	GSE50660	No
'PPID	0.00113	GSE50660	No
'MAFF	0.00115	GSE50660	No
'ASB8	0.00116	GSE50660	No
'AP1B1	0.00132	GSE50660	No
'KIAA1826	0.00139	GSE50660	No
'LITAF	0.00141	GSE50660	No
'STAB1	0.00142	GSE50660	No
'MAFG	0.00143	GSE50660	No
'UNG	0.00143	GSE50660	No
'TRAIP	0.00144	GSE50660	No
'TOM1	0.00144	GSE50660	No
'ORC3L	0.00145	GSE50660	No
'CDC42EP3	0.00146	GSE50660	No
'GDAP1L1	0.00164	GSE50660	No
'GXYLT1	0.00169	GSE50660	No
'SOCS3	0.0017	GSE50660	No
'TUSC4	0.00177	GSE50660	No
'PRR15	0.0018	GSE50660	No
'ATP6V0A1	0.00185	GSE50660	No
'HPSE	0.00188	GSE50660	No
'IFRD2	0.00193	GSE50660	No
'ABCC8	0.00199	GSE50660	No
'KIF1C	0.00199	GSE50660	No
'USMG5	0.00211	GSE50660	No
'FAM98B	0.0022	GSE50660	No
'RPS3A	0.00222	GSE50660	No
'B3GNT5	0.00224	GSE50660	No
'ARID5B	0.00248	GSE50660	No
'WDR51B	0.00257	GSE50660	No
'MIR638	0.00267	GSE50660	No
'ZNF816A	0.00267	GSE50660	No
'RAB27A	0.00275	GSE50660	No
'HARBI1	0.00276	GSE50660	No
'LRRC14B	0.00279	GSE50660	No
'MRPS26	0.00284	GSE50660	No
'ZNF668	0.00296	GSE50660	No
'CLU	0.003	GSE50660	No
'STRAP	0.00309	GSE50660	No
'NPAT	0.00348	GSE50660	No
'C11orf30	0.0035	GSE50660	No
'GNPDA1	0.00351	GSE50660	No
'MIR1908	0.00351	GSE50660	No
'SELV	0.00352	GSE50660	No
'PPP3CC	0.00353	GSE50660	No
'FAM117A	0.00353	GSE50660	No
'DDX55	0.00356	GSE50660	No
'ELF5	0.00361	GSE50660	No
'ASB10	0.00364	GSE50660	No
'UQCC	0.00371	GSE50660	No
'SMCR8	0.00371	GSE50660	No
'TTYH2	0.00373	GSE50660	No
'PYCARD	0.00378	GSE50660	No
'GPRC5C	0.00381	GSE50660	No
'LOC729156	0.00383	GSE50660	No
'TRIM23	0.00386	GSE50660	No
'DSE	0.00386	GSE50660	No
'DCP1B	0.00388	GSE50660	No
'TRIM3	0.00389	GSE50660	No
'SAPS3	0.00402	GSE50660	No
'CNNM4	0.00405	GSE50660	No
'KCNJ5	0.00405	GSE50660	No
'C3orf58	0.00406	GSE50660	No
'RFC2	0.00408	GSE50660	No
'C10orf46	0.00419	GSE50660	No
'LPAR2	0.0042	GSE50660	No
'DDX23	0.00423	GSE50660	No
'PTCD1	0.00428	GSE50660	No
'GPR37L1	0.00445	GSE50660	No
'LOC92659	0.00451	GSE50660	No
'C12orf26	0.00454	GSE50660	No
'DEPDC7	0.00456	GSE50660	No
'CLK3	0.00467	GSE50660	No
'CCDC138	0.00472	GSE50660	No
'RPS12	0.00483	GSE50660	No
'OTOP2	0.00491	GSE50660	No
'HGFAC	0.00494	GSE50660	No
'CD320	0.00497	GSE50660	No
'PCDH8	0.00498	GSE50660	No
'ROMO1	0.005	GSE50660	No
'CPSF4	0.0051	GSE50660	No
'ZNF620	0.00513	GSE50660	No
'DCTN2	0.00528	GSE50660	No
'ORAI3	0.00529	GSE50660	No
'CPOX	0.00535	GSE50660	No
'ATP1A1	0.00566	GSE50660	No
'ATM	0.00598	GSE50660	No
'FBXW9	0.00601	GSE50660	No
'GPR108	0.00655	GSE50660	No
'NDUFAB1	0.00674	GSE50660	No
'IER3	0.00682	GSE50660	No
'IFIT5	0.00716	GSE50660	No
'UBB	0.0072	GSE50660	No
'E2F3	0.00722	GSE50660	No
'ZNF70	0.00722	GSE50660	No
'MMP28	0.00723	GSE50660	No
'ITGA6	0.00724	GSE50660	No
'ZNF600	0.00728	GSE50660	No
'SIRPA	0.00731	GSE50660	No
'NSMAF	0.00731	GSE50660	No
'PTPN12	0.00734	GSE50660	No
'ATOH8	0.00738	GSE50660	No
'IL12A	0.00741	GSE50660	No
'FXYD2	0.00743	GSE50660	No
'ACP6	0.00748	GSE50660	No
'ALS2CR8	0.0075	GSE50660	No
'ETV1	0.00764	GSE50660	No
'BACH1	0.00765	GSE50660	No
'PRDX5	0.00765	GSE50660	No
'SETD8	0.00766	GSE50660	No
'CCDC72	0.00766	GSE50660	No
'LOC404266	0.00766	GSE50660	No
'RALBP1	0.00768	GSE50660	No
'SLC35C2	0.00768	GSE50660	No
'AFAP1	0.00771	GSE50660	No
'SPATA7	0.00786	GSE50660	No
'SH2B1	0.00794	GSE50660	No
'ABCB6	0.00796	GSE50660	No
'DOK4	0.00796	GSE50660	No
'PRF1	0.00804	GSE50660	No
'C8orf77	0.00837	GSE50660	No
'CUTA	0.00843	GSE50660	No
'PAQR5	0.00852	GSE50660	No
'HARS2	0.00853	GSE50660	No
'ELP4	0.00853	GSE50660	No
'COX6A1	0.00854	GSE50660	No
'TCTEX1D2	0.00855	GSE50660	No
'LRRC4	0.00856	GSE50660	No
'AIFM3	0.00857	GSE50660	No
'CALCB	0.00857	GSE50660	No
'BCL9L	0.00859	GSE50660	No
'C10orf2	0.0086	GSE50660	No
'ANO1	0.00863	GSE50660	No
'STOX1	0.00863	GSE50660	No
'CETN1	0.00865	GSE50660	No
'PCDHAC1	0.00865	GSE50660	No
'STX7	0.00866	GSE50660	No
'ZNF259	0.00868	GSE50660	No
'DUSP26	0.0087	GSE50660	No
'C20orf132	0.00871	GSE50660	No
'ZNF815	0.00873	GSE50660	No
'COL4A3BP	0.00884	GSE50660	No
'PDE6B	0.00893	GSE50660	No
'HMGXB3	0.00897	GSE50660	No
'C7orf53	0.00898	GSE50660	No
'TULP2	0.00903	GSE50660	No
'CYBA	0.00903	GSE50660	No
'IRS2	0.00904	GSE50660	No
'NUBP2	0.00904	GSE50660	No
'ZNF101	0.00907	GSE50660	No
'LRRTM2	0.00933	GSE50660	No
'MPZL3	0.00934	GSE50660	No
'C3orf57	0.00943	GSE50660	No
'CHPT1	0.00966	GSE50660	No
'ZNF491	0.00967	GSE50660	No
'CSTF2T	0.00967	GSE50660	No
'MADD	0.00969	GSE50660	No
'EVC2	0.00971	GSE50660	No
'RAPGEF3	0.01	GSE50660	No
'ATF4	0.0104	GSE50660	No
'ZNF24	0.0105	GSE50660	No
'DYDC2	0.0106	GSE50660	No
'ZNF768	0.0106	GSE50660	No
'COMMD9	0.0109	GSE50660	No
'ELMOD3	0.011	GSE50660	No
'C21orf59	0.011	GSE50660	No
'VANGL2	0.011	GSE50660	No
'TRAFD1	0.011	GSE50660	No
'NEURL2	0.011	GSE50660	No
'WDR88	0.0112	GSE50660	No
'ARAP3	0.0112	GSE50660	No
'FAM96A	0.0113	GSE50660	No
'C7orf31	0.0113	GSE50660	No
'DPH1	0.0116	GSE50660	No
'LFNG	0.0116	GSE50660	No
'PDGFB	0.0117	GSE50660	No
'G6PC3	0.0118	GSE50660	No
'DHRS4L2	0.0118	GSE50660	No
'FARSA	0.0118	GSE50660	No
'FOXL2	0.0118	GSE50660	No
'METTL2A	0.0118	GSE50660	No
'HSD17B11	0.0119	GSE50660	No
'SPINT1	0.0119	GSE50660	No
'EIF2AK2	0.012	GSE50660	No
'TRAPPC4	0.012	GSE50660	No
'C7orf46	0.0121	GSE50660	No
'NACA2	0.0122	GSE50660	No
'C2orf34	0.0123	GSE50660	No
'KCNJ4	0.0123	GSE50660	No
'STIM1	0.0123	GSE50660	No
'C6orf154	0.0123	GSE50660	No
'ORC6L	0.0123	GSE50660	No
'BUD13	0.0124	GSE50660	No
'MXD3	0.0124	GSE50660	No
'RP9	0.0124	GSE50660	No
'HIPK1	0.0124	GSE50660	No
'RFC4	0.0125	GSE50660	No
'KIF20B	0.0128	GSE50660	No
'GRP	0.0128	GSE50660	No
'ARSK	0.0132	GSE50660	No
'CCDC58	0.0132	GSE50660	No
'DHDH	0.0132	GSE50660	No
'RHBDL3	0.0133	GSE50660	No
'TBX20	0.0133	GSE50660	No
'C12orf34	0.0133	GSE50660	No
'SNORD49B	0.0133	GSE50660	No
'HVCN1	0.0134	GSE50660	No
'CRYZL1	0.0134	GSE50660	No
'RBM43	0.0134	GSE50660	No
'CPEB4	0.0134	GSE50660	No
'TUT1	0.0134	GSE50660	No
'ZSCAN5A	0.0135	GSE50660	No
'ZNF501	0.0135	GSE50660	No
'KIF3C	0.0136	GSE50660	No
'PALB2	0.0136	GSE50660	No
'ZNF337	0.0136	GSE50660	No
'ACVR1C	0.0138	GSE50660	No
'UBE2G1	0.0138	GSE50660	No
'CA8	0.0138	GSE50660	No
'C16orf5	0.0139	GSE50660	No
'MRPL18	0.0139	GSE50660	No
'C10orf26	0.0139	GSE50660	No
'ARF4	0.0139	GSE50660	No
'KRI1	0.0139	GSE50660	No
'MIR2277	0.014	GSE50660	No
'LOC374443	0.014	GSE50660	No
'GAS2L1	0.0141	GSE50660	No
'MIR1182	0.0141	GSE50660	No
'AFG3L2	0.0141	GSE50660	No
'NPLOC4	0.0142	GSE50660	No
'MOXD1	0.0142	GSE50660	No
'ZNF74	0.0143	GSE50660	No
'AANAT	0.0143	GSE50660	No
'IP6K2	0.0145	GSE50660	No
'ACP5	0.0147	GSE50660	No
'C4orf29	0.0147	GSE50660	No
'PPP1R14B	0.0148	GSE50660	No
'ADCY4	0.0148	GSE50660	No
'NOP58	0.0149	GSE50660	No
'LACTB2	0.0152	GSE50660	No
'ABHD3	0.0157	GSE50660	No
'VAMP3	0.0157	GSE50660	No
'DDX4	0.0158	GSE50660	No
'FSCN1	0.016	GSE50660	No
'FAM183A	0.0162	GSE50660	No
'RNF146	0.0165	GSE50660	No
'NDUFS2	0.0165	GSE50660	No
'ICT1	0.0165	GSE50660	No
'IQCB1	0.0165	GSE50660	No
'CCDC37	0.0165	GSE50660	No
'C19orf39	0.0165	GSE50660	No
'MAP3K14	0.0166	GSE50660	No
'DLX4	0.0167	GSE50660	No
'PIGV	0.0167	GSE50660	No
'NCAPG2	0.0168	GSE50660	No
'RANGAP1	0.0168	GSE50660	No
'NET1	0.0168	GSE50660	No
'YWHAG	0.0168	GSE50660	No
'CCDC134	0.0168	GSE50660	No
'FLJ45244	0.0168	GSE50660	No
'CCDC86	0.0168	GSE50660	No
'PDX1	0.0169	GSE50660	No
'C16orf7	0.0169	GSE50660	No
'MFSD1	0.0169	GSE50660	No
'HOMER3	0.0171	GSE50660	No
'TPST2	0.0171	GSE50660	No
'PDHX	0.0172	GSE50660	No
'LRRTM1	0.0172	GSE50660	No
'HADHB	0.0172	GSE50660	No
'C22orf30	0.0172	GSE50660	No
'MANSC1	0.0172	GSE50660	No
'ZNF503	0.0172	GSE50660	No
'DHX36	0.0175	GSE50660	No
'TRIB1	0.0176	GSE50660	No
'GHDC	0.0176	GSE50660	No
'PCNA	0.0176	GSE50660	No
'C13orf37	0.0178	GSE50660	No
'RNASEH1	0.018	GSE50660	No
'HDDC3	0.018	GSE50660	No
'HMX3	0.018	GSE50660	No
'C20orf108	0.018	GSE50660	No
'PMP22	0.0183	GSE50660	No
'POU4F1	0.0183	GSE50660	No
'RASSF6	0.0183	GSE50660	No
'PFDN4	0.0183	GSE50660	No
'CCDC83	0.0186	GSE50660	No
'USP19	0.0186	GSE50660	No
'EPHA4	0.0188	GSE50660	No
'FAM91A1	0.0189	GSE50660	No
'ADPRH	0.0189	GSE50660	No
'PTRF	0.0189	GSE50660	No
'LOC400891	0.0189	GSE50660	No
'PDCD11	0.0191	GSE50660	No
'EME1	0.0192	GSE50660	No
'NSMCE1	0.0192	GSE50660	No
'FER1L5	0.0192	GSE50660	No
'ZNF593	0.0192	GSE50660	No
'NOP16	0.0192	GSE50660	No
'ZNF57	0.0194	GSE50660	No
'PPP1R10	0.0194	GSE50660	No
'MSH5	0.0194	GSE50660	No
'RUVBL2	0.0194	GSE50660	No
'USP35	0.0195	GSE50660	No
'C1orf94	0.0197	GSE50660	No
'LOC338799	0.0198	GSE50660	No
'ZFP41	0.0199	GSE50660	No
'CD164L2	0.02	GSE50660	No
'ZSWIM1	0.02	GSE50660	No
'ISYNA1	0.0201	GSE50660	No
'FANCF	0.0207	GSE50660	No
'C11orf10	0.0207	GSE50660	No
'SERPINB6	0.0207	GSE50660	No
'ATP5A1	0.0208	GSE50660	No
'SLC25A40	0.0208	GSE50660	No
'DGKA	0.0209	GSE50660	No
'ABCB9	0.0209	GSE50660	No
'FAM124B	0.0211	GSE50660	No
'WDR6	0.0211	GSE50660	No
'UTP3	0.0211	GSE50660	No
'DHX8	0.0211	GSE50660	No
'C2orf73	0.0212	GSE50660	No
'ACSL1	0.0212	GSE50660	No
'SNORD116-9	0.0216	GSE50660	No
'SNORD116-3	0.0217	GSE50660	No
'SPPL2A	0.0218	GSE50660	No
'AHCY	0.0219	GSE50660	No
'SNRPD3	0.0223	GSE50660	No
'IHH	0.0223	GSE50660	No
'CNIH2	0.0223	GSE50660	No
'CTSC	0.0223	GSE50660	No
'LDB3	0.0224	GSE50660	No
'C1orf84	0.0224	GSE50660	No
'PFKFB3	0.0224	GSE50660	No
'C6orf153	0.0224	GSE50660	No
'FNIP1	0.0225	GSE50660	No
'HERPUD2	0.0225	GSE50660	No
'DUSP14	0.0225	GSE50660	No
'LAT	0.0226	GSE50660	No
'SPAG5	0.0227	GSE50660	No
'MDN1	0.0227	GSE50660	No
'FBXL15	0.0229	GSE50660	No
'PRRG4	0.0229	GSE50660	No
'ATP6V1F	0.023	GSE50660	No
'IRF6	0.023	GSE50660	No
'LOC100134713	0.023	GSE50660	No
'TADA3	0.0232	GSE50660	No
'FYTTD1	0.0234	GSE50660	No
'FAM128A	0.0234	GSE50660	No
'HMOX2	0.0238	GSE50660	No
'CDK5RAP1	0.0238	GSE50660	No
'WDR90	0.0239	GSE50660	No
'RCE1	0.0241	GSE50660	No
'MIR611	0.0242	GSE50660	No
'WRNIP1	0.0242	GSE50660	No
'NDUFS3	0.0246	GSE50660	No
'FEN1	0.0246	GSE50660	No
'NRXN2	0.0246	GSE50660	No
'C20orf194	0.0246	GSE50660	No
'SNORD26	0.0247	GSE50660	No
'VTI1B	0.0247	GSE50660	No
'IQSEC1	0.0247	GSE50660	No
'CYB5D2	0.0247	GSE50660	No
'MRS2	0.0248	GSE50660	No
'FABP5	0.0248	GSE50660	No
'ATP5G3	0.0248	GSE50660	No
'DBF4B	0.0248	GSE50660	No
'LOC146880	0.0249	GSE50660	No
'MTTP	0.0249	GSE50660	No
'HAUS8	0.025	GSE50660	No
'C10orf88	0.025	GSE50660	No
'MGC16703	0.025	GSE50660	No
'UEVLD	0.025	GSE50660	No
'SFRS8	0.025	GSE50660	No
'DPP8	0.0251	GSE50660	No
'RBM39	0.0253	GSE50660	No
'RUSC1	0.0254	GSE50660	No
'OXT	0.0254	GSE50660	No
'EFCAB10	0.0255	GSE50660	No
'CSNK1G1	0.0255	GSE50660	No
'KILLIN	0.0255	GSE50660	No
'KBTBD6	0.0256	GSE50660	No
'NSFL1C	0.0256	GSE50660	No
'CTBS	0.0256	GSE50660	No
'SLIT1	0.0258	GSE50660	No
'EDEM1	0.0259	GSE50660	No
'PPM1K	0.0259	GSE50660	No
'UGP2	0.0259	GSE50660	No
'TRIM37	0.0259	GSE50660	No
'CDC42EP4	0.0264	GSE50660	No
'SHQ1	0.0264	GSE50660	No
'C17orf96	0.0265	GSE50660	No
'CLSTN1	0.0265	GSE50660	No
'C20orf4	0.0266	GSE50660	No
'WBP1	0.0267	GSE50660	No
'MRPL52	0.0267	GSE50660	No
'PLA2G16	0.0268	GSE50660	No
'VAT1L	0.0268	GSE50660	No
'CPEB2	0.0269	GSE50660	No
'UBA6	0.027	GSE50660	No
'TMEM49	0.027	GSE50660	No
'LOC100302640	0.0272	GSE50660	No
'KIF5B	0.0272	GSE50660	No
'LOC730101	0.0272	GSE50660	No
'FBXO31	0.0279	GSE50660	No
'BRMS1	0.028	GSE50660	No
'UBE2C	0.0281	GSE50660	No
'CYB5R4	0.0283	GSE50660	No
'IMPACT	0.0283	GSE50660	No
'ZFP161	0.0283	GSE50660	No
'NT5C2	0.0283	GSE50660	No
'SOX1	0.0284	GSE50660	No
'HDLBP	0.0285	GSE50660	No
'CYTSB	0.0286	GSE50660	No
'RPLP1	0.0286	GSE50660	No
'FRAS1	0.0286	GSE50660	No
'BRIX1	0.0287	GSE50660	No
'ABCG1	0.0288	GSE50660	No
'TTC37	0.0289	GSE50660	No
'DSCR8	0.029	GSE50660	No
'ANXA11	0.0293	GSE50660	No
'TSNAX	0.0295	GSE50660	No
'ZNF323	0.0296	GSE50660	No
'GNL2	0.0296	GSE50660	No
'MITD1	0.0297	GSE50660	No
'PPAPDC1A	0.0298	GSE50660	No
'RXFP3	0.0298	GSE50660	No
'TMED1	0.0298	GSE50660	No
'PDIK1L	0.0298	GSE50660	No
'PPP2CA	0.0299	GSE50660	No
'SSH3	0.0301	GSE50660	No
'ZNHIT1	0.0302	GSE50660	No
'GTF2IRD1	0.0302	GSE50660	No
'DHRS12	0.0303	GSE50660	No
'KIAA0226	0.0303	GSE50660	No
'MRPL43	0.0306	GSE50660	No
'LAMA3	0.0307	GSE50660	No
'SMG6	0.0311	GSE50660	No
'T	0.0312	GSE50660	No
'ORAOV1	0.0313	GSE50660	No
'FDXR	0.0316	GSE50660	No
'E4F1	0.0317	GSE50660	No
'NCRNA00173	0.0321	GSE50660	No
'CRYAA	0.0321	GSE50660	No
'HIST1H2AK	0.0326	GSE50660	No
'TIMM22	0.0327	GSE50660	No
'MYO15B	0.0327	GSE50660	No
'C11orf48	0.0327	GSE50660	No
'ZNF750	0.0327	GSE50660	No
'C16orf61	0.0328	GSE50660	No
'MYBL1	0.0328	GSE50660	No
'AHCYL1	0.0328	GSE50660	No
'TP53I11	0.0328	GSE50660	No
'PPWD1	0.0332	GSE50660	No
'LRRC32	0.0333	GSE50660	No
'SYDE1	0.0333	GSE50660	No
'ZNF778	0.0333	GSE50660	No
'NAA16	0.0335	GSE50660	No
'ILK	0.0337	GSE50660	No
'CILP2	0.0337	GSE50660	No
'DUSP18	0.0337	GSE50660	No
'C20orf43	0.0337	GSE50660	No
'LOC100130776	0.0338	GSE50660	No
'CCDC132	0.0338	GSE50660	No
'COMMD3	0.0339	GSE50660	No
'TMEM109	0.034	GSE50660	No
'TRAK2	0.0342	GSE50660	No
'PPIL4	0.0348	GSE50660	No
'HIST3H3	0.035	GSE50660	No
'GPR83	0.0352	GSE50660	No
'TEX9	0.0353	GSE50660	No
'RPS24	0.0354	GSE50660	No
'RUFY1	0.0354	GSE50660	No
'SNX22	0.0355	GSE50660	No
'VSX2	0.0355	GSE50660	No
'MIR1915	0.0355	GSE50660	No
'TMEM196	0.0355	GSE50660	No
'RAE1	0.0355	GSE50660	No
'PPP1R16B	0.0355	GSE50660	No
'EPS8	0.0355	GSE50660	No
'LOC441046	0.0355	GSE50660	No
'KIAA1377	0.0355	GSE50660	No
'THAP10	0.0355	GSE50660	No
'SFRS2IP	0.0358	GSE50660	No
'GOT2	0.0361	GSE50660	No
'KAT5	0.0365	GSE50660	No
'HOXB5	0.0367	GSE50660	No
'C6orf211	0.0368	GSE50660	No
'C16orf35	0.0368	GSE50660	No
'KIAA1704	0.0369	GSE50660	No
'ARRDC2	0.0373	GSE50660	No
'SEMA4G	0.0374	GSE50660	No
'CABLES2	0.0374	GSE50660	No
'KRR1	0.0374	GSE50660	No
'GPR81	0.0376	GSE50660	No
'TCP11L1	0.0376	GSE50660	No
'CD300LG	0.0378	GSE50660	No
'ANKRD13B	0.0384	GSE50660	No
'UNK	0.0384	GSE50660	No
'C3orf38	0.0386	GSE50660	No
'CCDC115	0.0386	GSE50660	No
'MFSD2B	0.0386	GSE50660	No
'GUCY1A3	0.0387	GSE50660	No
'CALM3	0.0387	GSE50660	No
'CYTH2	0.0387	GSE50660	No
'NEURL3	0.0387	GSE50660	No
'FAM149A	0.0388	GSE50660	No
'ACO2	0.0388	GSE50660	No
'MIR432	0.0388	GSE50660	No
'PHIP	0.0389	GSE50660	No
'LY6D	0.0389	GSE50660	No
'EIF4EBP3	0.0389	GSE50660	No
'SEP15	0.039	GSE50660	No
'GCSH	0.0391	GSE50660	No
'TBX3	0.0392	GSE50660	No
'MED11	0.0392	GSE50660	No
'TMEM11	0.0392	GSE50660	No
'RAB3B	0.0393	GSE50660	No
'THUMPD1	0.0393	GSE50660	No
'DCPS	0.0393	GSE50660	No
'MAP3K3	0.0393	GSE50660	No
'ZNF555	0.0394	GSE50660	No
'SARNP	0.0394	GSE50660	No
'ZNF546	0.0394	GSE50660	No
'PEX11B	0.0397	GSE50660	No
'ITM2B	0.0397	GSE50660	No
'ELOVL4	0.0398	GSE50660	No
'C10orf54	0.0399	GSE50660	No
'RIPPLY2	0.0403	GSE50660	No
'EFCAB6	0.0405	GSE50660	No
'PRKACA	0.0405	GSE50660	No
'FKBP4	0.0405	GSE50660	No
'HAUS5	0.0408	GSE50660	No
'PLAU	0.041	GSE50660	No
'ZNF646	0.041	GSE50660	No
'DBN1	0.041	GSE50660	No
'UQCR	0.0411	GSE50660	No
'FAM43A	0.0411	GSE50660	No
'C11orf75	0.0411	GSE50660	No
'SMC4	0.0411	GSE50660	No
'IK	0.0412	GSE50660	No
'TOP1	0.0412	GSE50660	No
'ZMYND8	0.0412	GSE50660	No
'CDX2	0.0413	GSE50660	No
'RNASEN	0.0414	GSE50660	No
'MGAT1	0.0415	GSE50660	No
'LENG9	0.0416	GSE50660	No
'SEPT9	0.0417	GSE50660	No
'PCDHAC2	0.0417	GSE50660	No
'CCNDBP1	0.0418	GSE50660	No
'CABLES1	0.0418	GSE50660	No
'SLC2A4	0.0418	GSE50660	No
'UBA2	0.0419	GSE50660	No
'CLDN7	0.0419	GSE50660	No
'NBLA00301	0.0424	GSE50660	No
'C1orf58	0.0425	GSE50660	No
'C22orf23	0.0426	GSE50660	No
'OAZ2	0.0426	GSE50660	No
'ARIH1	0.0426	GSE50660	No
'DLEU2	0.0429	GSE50660	No
'PARVG	0.0429	GSE50660	No
'HJURP	0.0431	GSE50660	No
'ZNF513	0.0432	GSE50660	No
'RBBP4	0.0432	GSE50660	No
'VMAC	0.0432	GSE50660	No
'C17orf89	0.0432	GSE50660	No
'SNAP23	0.0432	GSE50660	No
'CCDC85B	0.0433	GSE50660	No
'C3orf72	0.0435	GSE50660	No
'GALNT3	0.0435	GSE50660	No
'GPR146	0.0435	GSE50660	No
'SPAG7	0.0436	GSE50660	No
'USPL1	0.0437	GSE50660	No
'C2orf70	0.0437	GSE50660	No
'YDJC	0.0438	GSE50660	No
'EEA1	0.0438	GSE50660	No
'LRRC29	0.0438	GSE50660	No
'FGF3	0.044	GSE50660	No
'TSC22D1	0.0442	GSE50660	No
'WNT5B	0.0444	GSE50660	No
'SMCR7	0.0445	GSE50660	No
'KLHDC1	0.0445	GSE50660	No
'GCAT	0.0445	GSE50660	No
'RCHY1	0.0445	GSE50660	No
'APBB2	0.0445	GSE50660	No
'SPSB3	0.0445	GSE50660	No
'NIT2	0.0445	GSE50660	No
'CSPG5	0.0445	GSE50660	No
'SNX10	0.0446	GSE50660	No
'RPS25	0.0446	GSE50660	No
'TMEM176B	0.0446	GSE50660	No
'HOXC10	0.0449	GSE50660	No
'CLEC9A	0.045	GSE50660	No
'KIAA1524	0.045	GSE50660	No
'RDBP	0.0451	GSE50660	No
'RBM14	0.0452	GSE50660	No
'BMP4	0.0452	GSE50660	No
'GTPBP1	0.0452	GSE50660	No
'HMGCR	0.0456	GSE50660	No
'PTHLH	0.0457	GSE50660	No
'WDR89	0.0457	GSE50660	No
'POM121L12	0.0458	GSE50660	No
'FTH1	0.0459	GSE50660	No
'FAM53C	0.0459	GSE50660	No
'TFG	0.0459	GSE50660	No
'SLC35E1	0.046	GSE50660	No
'JDP2	0.046	GSE50660	No
'TSEN54	0.046	GSE50660	No
'SPEG	0.0461	GSE50660	No
'MRPL30	0.0461	GSE50660	No
'ACTR1B	0.0462	GSE50660	No
'C20orf7	0.0463	GSE50660	No
'CRTAP	0.0463	GSE50660	No
'CAMTA2	0.0465	GSE50660	No
'G2E3	0.0466	GSE50660	No
'FGF6	0.0467	GSE50660	No
'WDFY2	0.0467	GSE50660	No
'ZBTB1	0.0468	GSE50660	No
'GPC2	0.0468	GSE50660	No
'PICK1	0.047	GSE50660	No
'TLX1	0.047	GSE50660	No
'SUGT1	0.0472	GSE50660	No
'STAG3	0.0476	GSE50660	No
'SPATA20	0.0477	GSE50660	No
'RWDD2A	0.048	GSE50660	No
'LRRC45	0.0481	GSE50660	No
'LRRC49	0.0482	GSE50660	No
'C4orf19	0.0482	GSE50660	No
'APOLD1	0.0482	GSE50660	No
'C2orf42	0.0484	GSE50660	No
'UBXN1	0.0485	GSE50660	No
'C20orf85	0.0488	GSE50660	No
'ZNF519	0.0489	GSE50660	No
'FAM55C	0.0492	GSE50660	No
'EFNA4	0.0492	GSE50660	No
'WIT1	0.0492	GSE50660	No
'AQP11	0.0493	GSE50660	No
'GGT6	0.0493	GSE50660	No
'SLC10A4	0.0494	GSE50660	No
'SLC25A33	0.0496	GSE50660	No
'FAM190B	0.0496	GSE50660	No
'TBRG4	1.95e-15	GSE53045	Yes
'NEDD9	2.04e-15	GSE53045	Yes
'EPN2	3.85e-14	GSE53045	Yes
'GGT7	4.73e-14	GSE53045	Yes
'FCHSD1	2.32e-12	GSE53045	Yes
'MSI2	2.39e-12	GSE53045	Yes
'ZBTB20	4.29e-12	GSE53045	Yes
'PTEN	9.13e-12	GSE53045	Yes
'MAN1C1	3.51e-11	GSE53045	Yes
'GEMIN4	3.57e-11	GSE53045	Yes
'CASP6	7.45e-11	GSE53045	Yes
'PRKCD	9.35e-11	GSE53045	Yes
'SCUBE2	1.18e-10	GSE53045	Yes
'NF2	2.63e-10	GSE53045	Yes
'ARVCF	2.91e-10	GSE53045	Yes
'RAI14	3.5e-10	GSE53045	Yes
'NEDD4L	6.46e-10	GSE53045	Yes
'PFKM	6.93e-10	GSE53045	Yes
'CEP170	1.31e-09	GSE53045	Yes
'PLA2G6	1.38e-09	GSE53045	Yes
'TMCC1	1.58e-09	GSE53045	Yes
'FYN	1.65e-09	GSE53045	Yes
'MITF	1.8e-09	GSE53045	Yes
'AGBL3	1.88e-09	GSE53045	Yes
'LYPD1	2.2e-09	GSE53045	Yes
'HLA-B	2.23e-09	GSE53045	Yes
'BTBD9	2.42e-09	GSE53045	Yes
'LGALS1	4.24e-09	GSE53045	Yes
'CCR6	4.78e-09	GSE53045	Yes
'PHF21B	6.58e-09	GSE53045	Yes
'RELL1	8.72e-09	GSE53045	Yes
'TTLL1	9.51e-09	GSE53045	Yes
'GSTO2	1.02e-08	GSE53045	Yes
'NEUROD1	1.14e-08	GSE53045	Yes
'BDKRB2	1.18e-08	GSE53045	Yes
'CSTF1	1.71e-08	GSE53045	Yes
'SND1	2.49e-08	GSE53045	Yes
'INPP5D	2.67e-08	GSE53045	Yes
'PELP1	2.73e-08	GSE53045	Yes
'LOXHD1	3.22e-08	GSE53045	Yes
'STK10	3.64e-08	GSE53045	Yes
'KCNQ1	4.07e-08	GSE53045	Yes
'ACTN4	4.94e-08	GSE53045	Yes
'DST	5.29e-08	GSE53045	Yes
'EEF2	5.35e-08	GSE53045	Yes
'L3MBTL4	6.25e-08	GSE53045	Yes
'MRVI1	6.43e-08	GSE53045	Yes
'INSC	7.05e-08	GSE53045	Yes
'AGPAT5	8.77e-08	GSE53045	Yes
'ATAD5	8.84e-08	GSE53045	Yes
'PAX6	9.23e-08	GSE53045	Yes
'POLR3B	1.32e-07	GSE53045	Yes
'PHLPP1	1.8e-07	GSE53045	Yes
'HMGCLL1	2.12e-07	GSE53045	Yes
'ZNF331	2.29e-07	GSE53045	Yes
'TMEM43	2.4e-07	GSE53045	Yes
'POLR2B	2.6e-07	GSE53045	Yes
'BDNF	2.9e-07	GSE53045	Yes
'SLC38A1	2.96e-07	GSE53045	Yes
'KLF3	3.56e-07	GSE53045	Yes
'PPP2R2B	3.65e-07	GSE53045	Yes
'CIT	4.1e-07	GSE53045	Yes
'CAMTA1	5.15e-07	GSE53045	Yes
'SOX5	5.28e-07	GSE53045	Yes
'RALGAPA1	5.52e-07	GSE53045	Yes
'DIS3L2	5.63e-07	GSE53045	Yes
'ITPRIP	5.65e-07	GSE53045	Yes
'GRAMD3	8.43e-07	GSE53045	Yes
'CREB5	9.34e-07	GSE53045	Yes
'ABLIM2	1.07e-06	GSE53045	Yes
'CHD1L	1.08e-06	GSE53045	Yes
'ZRANB3	1.11e-06	GSE53045	Yes
'DLC1	1.11e-06	GSE53045	Yes
'SCD5	1.37e-06	GSE53045	Yes
'SYT1	1.42e-06	GSE53045	Yes
'CTBP2	1.47e-06	GSE53045	Yes
'VTI1A	1.51e-06	GSE53045	Yes
'KIF1B	1.55e-06	GSE53045	Yes
'MME	2.04e-06	GSE53045	Yes
'RBM47	2.15e-06	GSE53045	Yes
'GRB2	2.41e-06	GSE53045	Yes
'FECH	2.43e-06	GSE53045	Yes
'CYP2U1	2.57e-06	GSE53045	Yes
'DSCAML1	2.62e-06	GSE53045	Yes
'B4GALNT2	2.74e-06	GSE53045	Yes
'MYO10	2.74e-06	GSE53045	Yes
'SHBG	2.89e-06	GSE53045	Yes
'CXCL12	2.91e-06	GSE53045	Yes
'TNIP1	3.03e-06	GSE53045	Yes
'DIDO1	3.39e-06	GSE53045	Yes
'RNMT	3.4e-06	GSE53045	Yes
'BRD9	3.5e-06	GSE53045	Yes
'ZNHIT6	3.5e-06	GSE53045	Yes
'USP43	3.9e-06	GSE53045	Yes
'TTC14	4.04e-06	GSE53045	Yes
'FBXL13	4.25e-06	GSE53045	Yes
'SH3PXD2B	4.48e-06	GSE53045	Yes
'RFC1	4.83e-06	GSE53045	Yes
'MEI1	5.38e-06	GSE53045	Yes
'CARKD	5.51e-06	GSE53045	Yes
'MAGI1	5.75e-06	GSE53045	Yes
'PRKRA	6.34e-06	GSE53045	Yes
'SLC8A3	6.36e-06	GSE53045	Yes
'PHYHIPL	7.26e-06	GSE53045	Yes
'ANKMY1	7.34e-06	GSE53045	Yes
'NCOA3	7.45e-06	GSE53045	Yes
'LMO3	7.5e-06	GSE53045	Yes
'DTNBP1	8.57e-06	GSE53045	Yes
'TTC17	8.79e-06	GSE53045	Yes
'FNDC3B	9.48e-06	GSE53045	Yes
'CLASP2	1.04e-05	GSE53045	Yes
'RARB	1.11e-05	GSE53045	Yes
'BCL6	1.22e-05	GSE53045	Yes
'TMEM56	1.29e-05	GSE53045	Yes
'PGR	1.5e-05	GSE53045	Yes
'TBX5	1.6e-05	GSE53045	Yes
'GRHL2	1.74e-05	GSE53045	Yes
'SRP54	2.07e-05	GSE53045	Yes
'RFC3	2.27e-05	GSE53045	Yes
'ZNF230	2.33e-05	GSE53045	Yes
'TMEM5	2.41e-05	GSE53045	Yes
'XPR1	2.54e-05	GSE53045	Yes
'CHD6	2.54e-05	GSE53045	Yes
'GALNS	2.73e-05	GSE53045	Yes
'LHPP	2.81e-05	GSE53045	Yes
'RREB1	3.22e-05	GSE53045	Yes
'FHIT	3.41e-05	GSE53045	Yes
'FAF1	3.49e-05	GSE53045	Yes
'SYT13	3.68e-05	GSE53045	Yes
'GAS7	3.75e-05	GSE53045	Yes
'CDKAL1	3.77e-05	GSE53045	Yes
'AFF1	3.85e-05	GSE53045	Yes
'LRRFIP1	4.22e-05	GSE53045	Yes
'GLUL	4.22e-05	GSE53045	Yes
'RASSF2	4.43e-05	GSE53045	Yes
'IPO11	4.82e-05	GSE53045	Yes
'SPON2	5.38e-05	GSE53045	Yes
'ZZEF1	5.39e-05	GSE53045	Yes
'MAPRE2	5.39e-05	GSE53045	Yes
'RET	5.42e-05	GSE53045	Yes
'DIS3	5.48e-05	GSE53045	Yes
'SRPK2	5.48e-05	GSE53045	Yes
'DNAJC9	5.5e-05	GSE53045	Yes
'GPX4	5.75e-05	GSE53045	Yes
'NFIA	6.02e-05	GSE53045	Yes
'TBCK	6.04e-05	GSE53045	Yes
'FOXO3	6.16e-05	GSE53045	Yes
'PDCD6IP	6.72e-05	GSE53045	Yes
'POU2F3	6.87e-05	GSE53045	Yes
'ACSL5	7.05e-05	GSE53045	Yes
'MBP	7.1e-05	GSE53045	Yes
'RTN1	7.33e-05	GSE53045	Yes
'ERLIN1	7.77e-05	GSE53045	Yes
'JAZF1	7.79e-05	GSE53045	Yes
'GLB1	7.84e-05	GSE53045	Yes
'DENND3	7.9e-05	GSE53045	Yes
'PUS7	8.12e-05	GSE53045	Yes
'PDE11A	8.38e-05	GSE53045	Yes
'ZNF282	8.43e-05	GSE53045	Yes
'LRPPRC	8.46e-05	GSE53045	Yes
'DNAH9	8.78e-05	GSE53045	Yes
'MYH10	9.02e-05	GSE53045	Yes
'ADIPOR2	9.74e-05	GSE53045	Yes
'CPE	9.95e-05	GSE53045	Yes
'EIF4G3	0.000104	GSE53045	Yes
'PPP2R5C	0.000108	GSE53045	Yes
'PINK1	0.000126	GSE53045	Yes
'PPHLN1	0.000127	GSE53045	Yes
'GABRB1	0.000128	GSE53045	Yes
'SASH1	0.000132	GSE53045	Yes
'MKLN1	0.000141	GSE53045	Yes
'GRIN2A	0.000142	GSE53045	Yes
'FSIP1	0.000144	GSE53045	Yes
'HIVEP1	0.000147	GSE53045	Yes
'PTGDR	0.000152	GSE53045	Yes
'PRR5L	0.000156	GSE53045	Yes
'ACACA	0.000164	GSE53045	Yes
'TPP2	0.000171	GSE53045	Yes
'SLC15A4	0.000171	GSE53045	Yes
'GALNT14	0.000175	GSE53045	Yes
'PTDSS1	0.000185	GSE53045	Yes
'DCBLD2	0.000185	GSE53045	Yes
'TCF7L2	0.000191	GSE53045	Yes
'P4HA1	0.000198	GSE53045	Yes
'TNKS	0.000209	GSE53045	Yes
'MYO18A	0.000221	GSE53045	Yes
'ANXA4	0.000233	GSE53045	Yes
'FAM184B	0.000234	GSE53045	Yes
'SERINC2	0.000242	GSE53045	Yes
'BDP1	0.000263	GSE53045	Yes
'XRCC4	0.000268	GSE53045	Yes
'OXGR1	0.000285	GSE53045	Yes
'CNTN5	0.000297	GSE53045	Yes
'NAV2	0.000314	GSE53045	Yes
'ADK	0.000338	GSE53045	Yes
'ATG2A	0.000343	GSE53045	Yes
'FARSB	0.000361	GSE53045	Yes
'MRPS18C	0.000368	GSE53045	Yes
'ARHGEF7	0.000378	GSE53045	Yes
'PRKG1	0.000383	GSE53045	Yes
'WDR17	0.000394	GSE53045	Yes
'KIAA1755	0.000397	GSE53045	Yes
'RNF138	0.000407	GSE53045	Yes
'RNF150	0.000407	GSE53045	Yes
'ZMYM2	0.000414	GSE53045	Yes
'GLP2R	0.000446	GSE53045	Yes
'MYOF	0.000446	GSE53045	Yes
'APRT	0.000447	GSE53045	Yes
'VEPH1	0.000455	GSE53045	Yes
'SLC4A2	0.000482	GSE53045	Yes
'BRAP	0.000483	GSE53045	Yes
'TACC2	0.000484	GSE53045	Yes
'MANEA	0.000489	GSE53045	Yes
'PCM1	0.000497	GSE53045	Yes
'PSMD1	0.000512	GSE53045	Yes
'KCNJ1	0.000515	GSE53045	Yes
'FAT4	0.000521	GSE53045	Yes
'ST8SIA4	0.000528	GSE53045	Yes
'ALDH3A1	0.000549	GSE53045	Yes
'TADA2B	0.000564	GSE53045	Yes
'SBNO2	0.000581	GSE53045	Yes
'GLB1L3	0.000592	GSE53045	Yes
'RXRB	0.000703	GSE53045	Yes
'UQCRFS1	0.000715	GSE53045	Yes
'ZNF419	0.000715	GSE53045	Yes
'AP3D1	0.000717	GSE53045	Yes
'XPNPEP1	0.000733	GSE53045	Yes
'SPON1	0.000749	GSE53045	Yes
'KALRN	0.000751	GSE53045	Yes
'SCYL3	0.00076	GSE53045	Yes
'TMEM59	0.000765	GSE53045	Yes
'MAPK14	0.000765	GSE53045	Yes
'LUZP2	0.000805	GSE53045	Yes
'DPH2	0.000807	GSE53045	Yes
'GRK7	0.000838	GSE53045	Yes
'UVRAG	0.000854	GSE53045	Yes
'NSUN6	0.000856	GSE53045	Yes
'RPS6KA2	0.000861	GSE53045	Yes
'CPXM2	0.000918	GSE53045	Yes
'BRCA1	0.000934	GSE53045	Yes
'HSF2	0.000942	GSE53045	Yes
'NTF3	0.000944	GSE53045	Yes
'XPO5	0.000945	GSE53045	Yes
'RXRG	0.000949	GSE53045	Yes
'HNRNPA2B1	0.000989	GSE53045	Yes
'CHCHD6	0.000994	GSE53045	Yes
'MAML2	0.00103	GSE53045	Yes
'SPTBN1	0.00104	GSE53045	Yes
'POLDIP2	0.00106	GSE53045	Yes
'ANO6	0.00107	GSE53045	Yes
'GTDC1	0.00107	GSE53045	Yes
'NLRP14	0.00109	GSE53045	Yes
'HMGA1	0.00118	GSE53045	Yes
'FAM83B	0.0012	GSE53045	Yes
'PPM1B	0.00121	GSE53045	Yes
'FAM126A	0.00123	GSE53045	Yes
'CAB39L	0.00124	GSE53045	Yes
'ULK4	0.00125	GSE53045	Yes
'RBM5	0.00126	GSE53045	Yes
'ATP10A	0.00127	GSE53045	Yes
'AMDHD1	0.00127	GSE53045	Yes
'SLC25A13	0.0013	GSE53045	Yes
'ELOVL5	0.00134	GSE53045	Yes
'TRPC4	0.0016	GSE53045	Yes
'TBPL2	0.00162	GSE53045	Yes
'PARP9	0.00163	GSE53045	Yes
'LTF	0.00165	GSE53045	Yes
'GOT1	0.00175	GSE53045	Yes
'MCOLN2	0.00176	GSE53045	Yes
'APCDD1L	0.00182	GSE53045	Yes
'TMEM51	0.00191	GSE53045	Yes
'WT1	0.00193	GSE53045	Yes
'TRPV1	0.00194	GSE53045	Yes
'ABR	0.00202	GSE53045	Yes
'CLDN14	0.00203	GSE53045	Yes
'GAR1	0.00214	GSE53045	Yes
'LMF1	0.00225	GSE53045	Yes
'SEMA3A	0.00261	GSE53045	Yes
'GRID1	0.00261	GSE53045	Yes
'OSCP1	0.00263	GSE53045	Yes
'MUC2	0.0027	GSE53045	Yes
'CCDC39	0.00276	GSE53045	Yes
'ZNF335	0.00279	GSE53045	Yes
'PMAIP1	0.00281	GSE53045	Yes
'HELQ	0.00284	GSE53045	Yes
'KIAA1257	0.00286	GSE53045	Yes
'CNOT2	0.00293	GSE53045	Yes
'COMMD1	0.00302	GSE53045	Yes
'SBF2	0.00304	GSE53045	Yes
'PLXNA4	0.00309	GSE53045	Yes
'FAH	0.0032	GSE53045	Yes
'RCBTB1	0.00321	GSE53045	Yes
'TGOLN2	0.00321	GSE53045	Yes
'CECR1	0.00323	GSE53045	Yes
'SIPA1L3	0.00323	GSE53045	Yes
'CWF19L2	0.00323	GSE53045	Yes
'GNG7	0.00325	GSE53045	Yes
'CASP9	0.00332	GSE53045	Yes
'ALDH1L2	0.00348	GSE53045	Yes
'XPC	0.00363	GSE53045	Yes
'RBM19	0.00383	GSE53045	Yes
'PPIF	0.00387	GSE53045	Yes
'NELL2	0.00393	GSE53045	Yes
'GNAS	0.00403	GSE53045	Yes
'RNF144B	0.00409	GSE53045	Yes
'FARS2	0.00422	GSE53045	Yes
'FAM172A	0.00424	GSE53045	Yes
'BZW2	0.00442	GSE53045	Yes
'PUS10	0.00446	GSE53045	Yes
'LIPA	0.00457	GSE53045	Yes
'GLRB	0.00463	GSE53045	Yes
'RRAS2	0.0047	GSE53045	Yes
'ZMIZ1	0.00472	GSE53045	Yes
'MEIS2	0.00474	GSE53045	Yes
'CCDC102B	0.00476	GSE53045	Yes
'SETBP1	0.00489	GSE53045	Yes
'SLC39A11	0.00505	GSE53045	Yes
'GNA12	0.00531	GSE53045	Yes
'PCSK1	0.0054	GSE53045	Yes
'TSSC1	0.0057	GSE53045	Yes
'STK32A	0.00573	GSE53045	Yes
'RAD51AP1	0.00582	GSE53045	Yes
'TOX	0.00595	GSE53045	Yes
'CAMK2D	0.00598	GSE53045	Yes
'EEF2K	0.00606	GSE53045	Yes
'RUNX2	0.00636	GSE53045	Yes
'DKK3	0.00653	GSE53045	Yes
'PLA2R1	0.00675	GSE53045	Yes
'PPFIA2	0.00682	GSE53045	Yes
'VPS37B	0.00692	GSE53045	Yes
'CSGALNACT1	0.00692	GSE53045	Yes
'FNTA	0.00703	GSE53045	Yes
'ST5	0.00704	GSE53045	Yes
'EXT2	0.00734	GSE53045	Yes
'MTMR9	0.00736	GSE53045	Yes
'SPO11	0.0074	GSE53045	Yes
'STIL	0.0074	GSE53045	Yes
'PECR	0.0075	GSE53045	Yes
'STYK1	0.00788	GSE53045	Yes
'CHD9	0.00794	GSE53045	Yes
'RAB40B	0.00805	GSE53045	Yes
'HERC4	0.00828	GSE53045	Yes
'PCDH9	0.0083	GSE53045	Yes
'UGT8	0.00841	GSE53045	Yes
'SMAD3	0.00846	GSE53045	Yes
'NFKBIL1	0.00851	GSE53045	Yes
'SMARCAL1	0.00854	GSE53045	Yes
'RNGTT	0.00874	GSE53045	Yes
'AP2B1	0.0091	GSE53045	Yes
'SH3BP5	0.00915	GSE53045	Yes
'NOSTRIN	0.00919	GSE53045	Yes
'NQO2	0.00933	GSE53045	Yes
'SV2B	0.00953	GSE53045	Yes
'PUS7L	0.00965	GSE53045	Yes
'RORA	0.00977	GSE53045	Yes
'ELMO1	0.0101	GSE53045	Yes
'NRSN1	0.0101	GSE53045	Yes
'ZNF365	0.0103	GSE53045	Yes
'AIG1	0.0108	GSE53045	Yes
'AHSA1	0.011	GSE53045	Yes
'HPCAL4	0.0112	GSE53045	Yes
'SORBS1	0.0113	GSE53045	Yes
'SGSM1	0.012	GSE53045	Yes
'NMU	0.0125	GSE53045	Yes
'LATS2	0.0126	GSE53045	Yes
'ADAMTS14	0.0127	GSE53045	Yes
'GSTZ1	0.0129	GSE53045	Yes
'UBE2U	0.0133	GSE53045	Yes
'XRCC1	0.0141	GSE53045	Yes
'NF1	0.0144	GSE53045	Yes
'NEFM	0.0144	GSE53045	Yes
'CDON	0.015	GSE53045	Yes
'NMT1	0.015	GSE53045	Yes
'DAAM1	0.0151	GSE53045	Yes
'RHBDD3	0.0151	GSE53045	Yes
'AP1AR	0.0155	GSE53045	Yes
'NAP1L4	0.0157	GSE53045	Yes
'PRDM1	0.0159	GSE53045	Yes
'CRMP1	0.0163	GSE53045	Yes
'RARA	0.0165	GSE53045	Yes
'MTMR14	0.0166	GSE53045	Yes
'ZNF438	0.0166	GSE53045	Yes
'OVOL1	0.0175	GSE53045	Yes
'GRM3	0.0177	GSE53045	Yes
'METTL4	0.0177	GSE53045	Yes
'DIP2B	0.018	GSE53045	Yes
'ZHX2	0.0183	GSE53045	Yes
'DSCAM	0.0184	GSE53045	Yes
'VAC14	0.0188	GSE53045	Yes
'DOCK4	0.0189	GSE53045	Yes
'THADA	0.0192	GSE53045	Yes
'APH1A	0.0192	GSE53045	Yes
'SLC5A7	0.0195	GSE53045	Yes
'MCM5	0.0198	GSE53045	Yes
'ATG5	0.0204	GSE53045	Yes
'NARF	0.0205	GSE53045	Yes
'AIM1	0.0206	GSE53045	Yes
'PRC1	0.0213	GSE53045	Yes
'SLC2A14	0.0217	GSE53045	Yes
'UGDH	0.0226	GSE53045	Yes
'ADH5	0.0228	GSE53045	Yes
'NUDCD3	0.0231	GSE53045	Yes
'TACR1	0.0232	GSE53045	Yes
'ADARB2	0.0232	GSE53045	Yes
'MRPL22	0.0235	GSE53045	Yes
'LPP	0.0235	GSE53045	Yes
'EPHB1	0.0247	GSE53045	Yes
'TOPBP1	0.0249	GSE53045	Yes
'LIG3	0.025	GSE53045	Yes
'CHST11	0.0262	GSE53045	Yes
'SPG11	0.0265	GSE53045	Yes
'TARSL2	0.027	GSE53045	Yes
'NPY	0.0273	GSE53045	Yes
'COMMD8	0.0275	GSE53045	Yes
'ANXA2	0.0276	GSE53045	Yes
'ANK2	0.0278	GSE53045	Yes
'GNAI3	0.0279	GSE53045	Yes
'KCNK18	0.0282	GSE53045	Yes
'DBI	0.0283	GSE53045	Yes
'STK4	0.0284	GSE53045	Yes
'INPP4B	0.0285	GSE53045	Yes
'DNMT1	0.0285	GSE53045	Yes
'AMPD3	0.0286	GSE53045	Yes
'CHAT	0.0293	GSE53045	Yes
'NRXN1	0.0296	GSE53045	Yes
'KIAA0319	0.03	GSE53045	Yes
'PTPRG	0.0302	GSE53045	Yes
'CLDN10	0.0315	GSE53045	Yes
'MCM10	0.0325	GSE53045	Yes
'LRGUK	0.0328	GSE53045	Yes
'SHPRH	0.0334	GSE53045	Yes
'SYT8	0.0336	GSE53045	Yes
'GDAP2	0.0338	GSE53045	Yes
'DRD5	0.0338	GSE53045	Yes
'KCNIP4	0.0339	GSE53045	Yes
'RPTOR	0.034	GSE53045	Yes
'ARRB2	0.0344	GSE53045	Yes
'AOX1	0.0351	GSE53045	Yes
'ABHD10	0.0361	GSE53045	Yes
'FAM109A	0.0375	GSE53045	Yes
'FBXO3	0.039	GSE53045	Yes
'PHACTR2	0.0395	GSE53045	Yes
'TAGLN	0.04	GSE53045	Yes
'EPB41L3	0.0413	GSE53045	Yes
'GPR158	0.0414	GSE53045	Yes
'PDPN	0.0435	GSE53045	Yes
'MPPED2	0.0437	GSE53045	Yes
'RFT1	0.0443	GSE53045	Yes
'ART3	0.045	GSE53045	Yes
'ZNF440	0.0452	GSE53045	Yes
'MYOCD	0.0463	GSE53045	Yes
'BTAF1	0.047	GSE53045	Yes
'MTMR12	0.0472	GSE53045	Yes
'RHOA	0.0496	GSE53045	Yes
'SMCR7	6.24e-22	GSE53045	No
'SKIV2L2	1.27e-17	GSE53045	No
'LOC147727	1.57e-17	GSE53045	No
'ZNF566	1.62e-16	GSE53045	No
'ZNF195	1.87e-16	GSE53045	No
'FN3KRP	8.87e-16	GSE53045	No
'HOXC8	2.62e-15	GSE53045	No
'TMOD2	3.07e-15	GSE53045	No
'CMC1	7.26e-15	GSE53045	No
'TAF9	9.77e-15	GSE53045	No
'TCP11L1	1.13e-13	GSE53045	No
'MED31	1.22e-13	GSE53045	No
'KLF17	1.85e-13	GSE53045	No
'GHITM	1.92e-13	GSE53045	No
'COL2A1	3.54e-13	GSE53045	No
'TLE6	2.1e-12	GSE53045	No
'C2orf28	2.14e-12	GSE53045	No
'LOC731789	2.16e-12	GSE53045	No
'PGM3	2.23e-12	GSE53045	No
'BAT5	2.36e-12	GSE53045	No
'C3orf1	2.58e-12	GSE53045	No
'ELAC2	2.62e-12	GSE53045	No
'HIGD1A	3.38e-12	GSE53045	No
'BBS1	3.71e-12	GSE53045	No
'RWDD2A	4.41e-12	GSE53045	No
'C14orf50	4.87e-12	GSE53045	No
'DNAJC28	7.77e-12	GSE53045	No
'MSL2	7.83e-12	GSE53045	No
'MYLK2	8.51e-12	GSE53045	No
'C14orf37	1.23e-11	GSE53045	No
'DCLK2	1.64e-11	GSE53045	No
'ZNF20	2.37e-11	GSE53045	No
'CLUAP1	2.77e-11	GSE53045	No
'IGSF11	2.86e-11	GSE53045	No
'ZBTB11	3.9e-11	GSE53045	No
'IRF3	3.97e-11	GSE53045	No
'GTF2H4	5.1e-11	GSE53045	No
'HOXB9	5.46e-11	GSE53045	No
'SRI	6.87e-11	GSE53045	No
'APC	6.99e-11	GSE53045	No
'PEG3	7.82e-11	GSE53045	No
'CEBPG	8.47e-11	GSE53045	No
'TXNDC9	8.75e-11	GSE53045	No
'TRIM27	8.77e-11	GSE53045	No
'SNORA5A	8.79e-11	GSE53045	No
'TULP3	1.06e-10	GSE53045	No
'NOL11	1.25e-10	GSE53045	No
'GGT6	1.28e-10	GSE53045	No
'NR2F2	1.37e-10	GSE53045	No
'SETD2	1.44e-10	GSE53045	No
'SMARCD3	1.45e-10	GSE53045	No
'RCC2	2.06e-10	GSE53045	No
'PTHLH	2.23e-10	GSE53045	No
'MXD3	2.59e-10	GSE53045	No
'ZNF514	2.67e-10	GSE53045	No
'EIF5	2.69e-10	GSE53045	No
'ARG2	4.22e-10	GSE53045	No
'CCDC79	4.39e-10	GSE53045	No
'HVCN1	5.24e-10	GSE53045	No
'DZIP3	6.12e-10	GSE53045	No
'C7orf30	6.27e-10	GSE53045	No
'SLC25A31	6.43e-10	GSE53045	No
'TCF23	6.46e-10	GSE53045	No
'ZNF26	6.99e-10	GSE53045	No
'CCAR1	6.99e-10	GSE53045	No
'MSTO1	7.04e-10	GSE53045	No
'ZIM2	8.38e-10	GSE53045	No
'MANF	9.36e-10	GSE53045	No
'TMEM161A	1e-09	GSE53045	No
'SULF2	1.25e-09	GSE53045	No
'SAFB	1.26e-09	GSE53045	No
'APLP1	1.29e-09	GSE53045	No
'MTIF3	1.29e-09	GSE53045	No
'ADORA2B	1.36e-09	GSE53045	No
'RTEL1	1.49e-09	GSE53045	No
'SEPT10	1.49e-09	GSE53045	No
'SLC12A6	1.68e-09	GSE53045	No
'SART1	1.68e-09	GSE53045	No
'NR1D1	1.74e-09	GSE53045	No
'ASNS	1.96e-09	GSE53045	No
'C15orf34	2.08e-09	GSE53045	No
'NLRP6	2.13e-09	GSE53045	No
'RHOBTB1	2.23e-09	GSE53045	No
'C16orf62	2.24e-09	GSE53045	No
'EGFLAM	2.54e-09	GSE53045	No
'MAGOH	3.03e-09	GSE53045	No
'ESYT2	3.17e-09	GSE53045	No
'DYDC2	3.49e-09	GSE53045	No
'RARS2	4.08e-09	GSE53045	No
'ANO10	4.17e-09	GSE53045	No
'EIF2AK1	4.25e-09	GSE53045	No
'MIR369	4.48e-09	GSE53045	No
'MMP21	4.53e-09	GSE53045	No
'ARHGAP19	5.43e-09	GSE53045	No
'MMP17	5.74e-09	GSE53045	No
'ATP1A1	5.93e-09	GSE53045	No
'FTSJD1	6e-09	GSE53045	No
'MRPL3	6.04e-09	GSE53045	No
'TPD52L1	6.08e-09	GSE53045	No
'HIBADH	6.22e-09	GSE53045	No
'SGPL1	6.84e-09	GSE53045	No
'PSMD14	6.9e-09	GSE53045	No
'SPATA1	7.03e-09	GSE53045	No
'GINS3	7.12e-09	GSE53045	No
'TCTEX1D1	7.16e-09	GSE53045	No
'PRPF8	7.17e-09	GSE53045	No
'IRS2	7.98e-09	GSE53045	No
'SIGLEC12	8.78e-09	GSE53045	No
'TFAM	9.26e-09	GSE53045	No
'LGR4	9.89e-09	GSE53045	No
'C20orf4	1.01e-08	GSE53045	No
'CDK1	1.07e-08	GSE53045	No
'C3orf77	1.14e-08	GSE53045	No
'SLC25A36	1.16e-08	GSE53045	No
'CSNK2A1	1.19e-08	GSE53045	No
'PSME1	1.26e-08	GSE53045	No
'PURG	1.31e-08	GSE53045	No
'RPS19BP1	1.33e-08	GSE53045	No
'RNF113B	1.34e-08	GSE53045	No
'NTN1	1.34e-08	GSE53045	No
'WDR73	1.37e-08	GSE53045	No
'PPIG	1.39e-08	GSE53045	No
'SIRPA	1.46e-08	GSE53045	No
'LOC100286844	1.58e-08	GSE53045	No
'ZNF323	1.67e-08	GSE53045	No
'ALG11	1.71e-08	GSE53045	No
'HLA-L	1.85e-08	GSE53045	No
'AGPAT1	1.92e-08	GSE53045	No
'MRS2	2.09e-08	GSE53045	No
'SCRIB	2.23e-08	GSE53045	No
'TYK2	2.33e-08	GSE53045	No
'ELAVL4	2.33e-08	GSE53045	No
'SLC16A9	2.35e-08	GSE53045	No
'ODF3L2	2.41e-08	GSE53045	No
'TROVE2	2.94e-08	GSE53045	No
'LDLR	2.97e-08	GSE53045	No
'RAD21	3.03e-08	GSE53045	No
'NUFIP2	3.26e-08	GSE53045	No
'KIAA1712	3.27e-08	GSE53045	No
'DDX21	3.27e-08	GSE53045	No
'RABL3	3.42e-08	GSE53045	No
'PILRB	3.43e-08	GSE53045	No
'RPRM	3.44e-08	GSE53045	No
'COMMD9	3.48e-08	GSE53045	No
'ZNF324B	3.77e-08	GSE53045	No
'VANGL2	3.78e-08	GSE53045	No
'JDP2	3.82e-08	GSE53045	No
'SF4	3.95e-08	GSE53045	No
'STAB1	3.96e-08	GSE53045	No
'RAB4B	3.97e-08	GSE53045	No
'FKBPL	3.97e-08	GSE53045	No
'PCNA	4.05e-08	GSE53045	No
'SEPT9	4.08e-08	GSE53045	No
'USP5	4.09e-08	GSE53045	No
'PANX2	4.2e-08	GSE53045	No
'ERICH1	4.85e-08	GSE53045	No
'PICK1	5.28e-08	GSE53045	No
'PACRGL	6.05e-08	GSE53045	No
'DCXR	6.18e-08	GSE53045	No
'AKAP8	6.32e-08	GSE53045	No
'ACOX3	6.4e-08	GSE53045	No
'RPL10A	6.44e-08	GSE53045	No
'CPEB4	6.96e-08	GSE53045	No
'SDC4	6.98e-08	GSE53045	No
'PCBD2	7e-08	GSE53045	No
'ZNF655	7.07e-08	GSE53045	No
'CA7	8.1e-08	GSE53045	No
'BLCAP	8.77e-08	GSE53045	No
'FBXO38	9.03e-08	GSE53045	No
'COX8A	9.21e-08	GSE53045	No
'PLEC1	9.22e-08	GSE53045	No
'LYAR	9.31e-08	GSE53045	No
'FOSL1	9.7e-08	GSE53045	No
'ANKRD57	9.74e-08	GSE53045	No
'PPP2R1A	9.94e-08	GSE53045	No
'C17orf53	1.03e-07	GSE53045	No
'EFCAB4B	1.08e-07	GSE53045	No
'CRTAP	1.18e-07	GSE53045	No
'C3orf30	1.19e-07	GSE53045	No
'BAZ1B	1.19e-07	GSE53045	No
'DNAJC24	1.19e-07	GSE53045	No
'ILF2	1.22e-07	GSE53045	No
'SLFN13	1.55e-07	GSE53045	No
'MEA1	1.74e-07	GSE53045	No
'LIMS2	2.03e-07	GSE53045	No
'PRIC285	2.23e-07	GSE53045	No
'COQ10A	2.37e-07	GSE53045	No
'SCPEP1	2.39e-07	GSE53045	No
'KDM4D	2.43e-07	GSE53045	No
'ISL1	2.53e-07	GSE53045	No
'LINS1	2.63e-07	GSE53045	No
'ASF1B	2.81e-07	GSE53045	No
'STK25	2.85e-07	GSE53045	No
'C7orf11	2.98e-07	GSE53045	No
'MRPL17	3.14e-07	GSE53045	No
'CD81	3.16e-07	GSE53045	No
'C6orf221	3.28e-07	GSE53045	No
'MIMT1	3.29e-07	GSE53045	No
'DNAL4	3.4e-07	GSE53045	No
'HOXB5	3.41e-07	GSE53045	No
'ZNF192	3.57e-07	GSE53045	No
'ECH1	3.58e-07	GSE53045	No
'DNAJC1	3.6e-07	GSE53045	No
'CEND1	3.72e-07	GSE53045	No
'LASS4	3.8e-07	GSE53045	No
'ZNF19	3.81e-07	GSE53045	No
'KIF3A	3.86e-07	GSE53045	No
'WDR6	4.04e-07	GSE53045	No
'ELP2P	4.11e-07	GSE53045	No
'SRGAP1	4.19e-07	GSE53045	No
'RDBP	4.19e-07	GSE53045	No
'SEC14L1	4.3e-07	GSE53045	No
'TTC21A	4.4e-07	GSE53045	No
'MIR1237	4.45e-07	GSE53045	No
'PLAU	4.45e-07	GSE53045	No
'KLHL7	4.72e-07	GSE53045	No
'SH3YL1	4.75e-07	GSE53045	No
'BAT3	4.77e-07	GSE53045	No
'HOXB4	4.87e-07	GSE53045	No
'ZWINT	5.27e-07	GSE53045	No
'SHQ1	5.49e-07	GSE53045	No
'AHCYL1	5.56e-07	GSE53045	No
'CPEB2	5.89e-07	GSE53045	No
'EPHA1	6.11e-07	GSE53045	No
'GDF2	6.15e-07	GSE53045	No
'HOXB7	6.24e-07	GSE53045	No
'GNRHR2	6.37e-07	GSE53045	No
'LSM10	6.37e-07	GSE53045	No
'TMTC4	6.39e-07	GSE53045	No
'PPP1R14C	6.5e-07	GSE53045	No
'ELF5	6.51e-07	GSE53045	No
'CCT4	6.51e-07	GSE53045	No
'TTC25	6.62e-07	GSE53045	No
'DPY19L2	6.62e-07	GSE53045	No
'PANK3	6.83e-07	GSE53045	No
'ARRDC4	6.84e-07	GSE53045	No
'CDCA3	6.93e-07	GSE53045	No
'TES	7.14e-07	GSE53045	No
'SLC10A4	7.63e-07	GSE53045	No
'SCAMP3	7.65e-07	GSE53045	No
'CHKA	7.66e-07	GSE53045	No
'AMIGO2	7.83e-07	GSE53045	No
'COPB2	7.84e-07	GSE53045	No
'NAT14	7.91e-07	GSE53045	No
'MYST4	8.01e-07	GSE53045	No
'AARS	8.2e-07	GSE53045	No
'FLOT1	8.24e-07	GSE53045	No
'TMEM176B	8.41e-07	GSE53045	No
'GAS5	8.41e-07	GSE53045	No
'ZNF384	8.48e-07	GSE53045	No
'FZR1	8.79e-07	GSE53045	No
'RWDD4A	9.02e-07	GSE53045	No
'FCHO1	9.12e-07	GSE53045	No
'CORO1B	9.33e-07	GSE53045	No
'USP19	9.33e-07	GSE53045	No
'SPDYE4	9.35e-07	GSE53045	No
'NSUN4	9.49e-07	GSE53045	No
'TGM2	9.78e-07	GSE53045	No
'POLD4	1e-06	GSE53045	No
'CLK2	1.01e-06	GSE53045	No
'FLJ44817	1.06e-06	GSE53045	No
'CUL4A	1.07e-06	GSE53045	No
'FGF6	1.07e-06	GSE53045	No
'EPHA4	1.07e-06	GSE53045	No
'PASK	1.08e-06	GSE53045	No
'KIAA1524	1.12e-06	GSE53045	No
'ATF6B	1.12e-06	GSE53045	No
'ALDH3B1	1.12e-06	GSE53045	No
'C2CD3	1.12e-06	GSE53045	No
'UROS	1.12e-06	GSE53045	No
'AATF	1.12e-06	GSE53045	No
'WEE1	1.15e-06	GSE53045	No
'RAB1B	1.18e-06	GSE53045	No
'MIR412	1.18e-06	GSE53045	No
'STRADB	1.21e-06	GSE53045	No
'IFT57	1.32e-06	GSE53045	No
'STL	1.37e-06	GSE53045	No
'GMCL1	1.42e-06	GSE53045	No
'MIR338	1.42e-06	GSE53045	No
'NOL12	1.49e-06	GSE53045	No
'HYAL2	1.51e-06	GSE53045	No
'ZNF706	1.51e-06	GSE53045	No
'CDC2	1.51e-06	GSE53045	No
'C15orf42	1.57e-06	GSE53045	No
'SLC6A19	1.6e-06	GSE53045	No
'MOBKL1B	1.63e-06	GSE53045	No
'RP9	1.63e-06	GSE53045	No
'TOMM34	1.72e-06	GSE53045	No
'ADAD1	1.77e-06	GSE53045	No
'PCDHAC1	1.77e-06	GSE53045	No
'RRP7A	1.83e-06	GSE53045	No
'ZNF578	1.87e-06	GSE53045	No
'KLHL20	1.87e-06	GSE53045	No
'CENPA	1.93e-06	GSE53045	No
'AMPD2	2.03e-06	GSE53045	No
'MFSD1	2.04e-06	GSE53045	No
'TMC6	2.04e-06	GSE53045	No
'PURA	2.04e-06	GSE53045	No
'NMBR	2.26e-06	GSE53045	No
'MRPS33	2.29e-06	GSE53045	No
'MKS1	2.29e-06	GSE53045	No
'NCOA4	2.33e-06	GSE53045	No
'ZNF259	2.36e-06	GSE53045	No
'TMEM231	2.37e-06	GSE53045	No
'TPBG	2.41e-06	GSE53045	No
'PRAME	2.42e-06	GSE53045	No
'FITM2	2.42e-06	GSE53045	No
'CFLAR	2.42e-06	GSE53045	No
'ZNF750	2.43e-06	GSE53045	No
'ACBD4	2.46e-06	GSE53045	No
'FAM198B	2.58e-06	GSE53045	No
'C1orf183	2.64e-06	GSE53045	No
'SPSB3	2.71e-06	GSE53045	No
'C11orf63	2.74e-06	GSE53045	No
'ZNF283	2.74e-06	GSE53045	No
'NCK1	2.75e-06	GSE53045	No
'OGDHL	2.77e-06	GSE53045	No
'ZNF620	2.88e-06	GSE53045	No
'BEST3	2.88e-06	GSE53045	No
'VARS2	2.89e-06	GSE53045	No
'C5orf13	2.89e-06	GSE53045	No
'TRMT2A	2.99e-06	GSE53045	No
'FAM190A	3.05e-06	GSE53045	No
'CCS	3.09e-06	GSE53045	No
'SNRNP27	3.13e-06	GSE53045	No
'SPATA20	3.13e-06	GSE53045	No
'CAV2	3.16e-06	GSE53045	No
'IER3	3.18e-06	GSE53045	No
'TMEM102	3.2e-06	GSE53045	No
'FKBP6	3.25e-06	GSE53045	No
'MICB	3.26e-06	GSE53045	No
'C6orf208	3.29e-06	GSE53045	No
'DNMT3A	3.29e-06	GSE53045	No
'EPN1	3.33e-06	GSE53045	No
'COX10	3.45e-06	GSE53045	No
'PMM1	3.5e-06	GSE53045	No
'EIF5A	3.5e-06	GSE53045	No
'INPP4A	3.51e-06	GSE53045	No
'PFKFB3	3.52e-06	GSE53045	No
'SLC33A1	3.52e-06	GSE53045	No
'TRANK1	3.69e-06	GSE53045	No
'LOC648691	3.79e-06	GSE53045	No
'OLIG3	3.81e-06	GSE53045	No
'PIWIL2	3.9e-06	GSE53045	No
'ELP2	3.91e-06	GSE53045	No
'NAP1L1	4.01e-06	GSE53045	No
'PEX6	4.04e-06	GSE53045	No
'QRICH1	4.06e-06	GSE53045	No
'RPLP2	4.25e-06	GSE53045	No
'PPAPDC1A	4.26e-06	GSE53045	No
'TRADD	4.28e-06	GSE53045	No
'LOC221710	4.44e-06	GSE53045	No
'BCCIP	4.53e-06	GSE53045	No
'PI4K2A	4.76e-06	GSE53045	No
'L3MBTL	4.76e-06	GSE53045	No
'CDYL	4.88e-06	GSE53045	No
'OVCA2	4.93e-06	GSE53045	No
'CPSF4	4.99e-06	GSE53045	No
'C20orf111	5.13e-06	GSE53045	No
'TMEM216	5.14e-06	GSE53045	No
'C10orf58	5.18e-06	GSE53045	No
'C6orf129	5.26e-06	GSE53045	No
'DAK	5.34e-06	GSE53045	No
'C20orf200	5.43e-06	GSE53045	No
'B4GALT5	5.53e-06	GSE53045	No
'MKKS	5.95e-06	GSE53045	No
'CDC42EP4	6.14e-06	GSE53045	No
'PHF20	6.3e-06	GSE53045	No
'ZIK1	6.37e-06	GSE53045	No
'C17orf79	6.41e-06	GSE53045	No
'SNORD115-12	6.5e-06	GSE53045	No
'KLC4	6.5e-06	GSE53045	No
'SNORD115-9	6.52e-06	GSE53045	No
'SNORD115-5	6.53e-06	GSE53045	No
'GIMAP7	6.55e-06	GSE53045	No
'KIF1C	6.86e-06	GSE53045	No
'HRH1	6.9e-06	GSE53045	No
'ELFN1	7e-06	GSE53045	No
'SNORD115-10	7e-06	GSE53045	No
'SHISA3	7.01e-06	GSE53045	No
'ZC3H11A	7.1e-06	GSE53045	No
'MRPS16	7.13e-06	GSE53045	No
'CBX3	7.14e-06	GSE53045	No
'CASP3	7.14e-06	GSE53045	No
'C6orf136	7.17e-06	GSE53045	No
'PIN1	7.3e-06	GSE53045	No
'BMF	7.54e-06	GSE53045	No
'MTA1	7.88e-06	GSE53045	No
'MRPL4	8e-06	GSE53045	No
'ZBTB45	8.06e-06	GSE53045	No
'DPY19L2P2	8.13e-06	GSE53045	No
'NAPA	8.21e-06	GSE53045	No
'MESTIT1	8.34e-06	GSE53045	No
'VPS26B	8.35e-06	GSE53045	No
'GPR113	8.42e-06	GSE53045	No
'C14orf104	8.69e-06	GSE53045	No
'MIR611	8.99e-06	GSE53045	No
'SP5	9.22e-06	GSE53045	No
'LOC402778	9.23e-06	GSE53045	No
'STRAP	9.24e-06	GSE53045	No
'ZNF862	9.43e-06	GSE53045	No
'ZIC4	9.64e-06	GSE53045	No
'C11orf54	9.96e-06	GSE53045	No
'PSMD3	9.96e-06	GSE53045	No
'UBB	9.96e-06	GSE53045	No
'BUD13	1.03e-05	GSE53045	No
'TPD52L2	1.07e-05	GSE53045	No
'PPIL1	1.08e-05	GSE53045	No
'DUSP14	1.08e-05	GSE53045	No
'LPAR2	1.09e-05	GSE53045	No
'AK3L1	1.13e-05	GSE53045	No
'ADORA2A	1.18e-05	GSE53045	No
'C16orf79	1.19e-05	GSE53045	No
'RPP25	1.22e-05	GSE53045	No
'NDFIP2	1.22e-05	GSE53045	No
'ABCG4	1.22e-05	GSE53045	No
'MRPL2	1.22e-05	GSE53045	No
'RNF6	1.31e-05	GSE53045	No
'C19orf61	1.32e-05	GSE53045	No
'PIP5K1A	1.33e-05	GSE53045	No
'MLC1	1.34e-05	GSE53045	No
'HCG27	1.34e-05	GSE53045	No
'HIST1H2AA	1.37e-05	GSE53045	No
'SHANK2	1.42e-05	GSE53045	No
'MRPS9	1.42e-05	GSE53045	No
'FXYD6	1.44e-05	GSE53045	No
'SCRN2	1.45e-05	GSE53045	No
'WDR92	1.45e-05	GSE53045	No
'QARS	1.45e-05	GSE53045	No
'POFUT2	1.5e-05	GSE53045	No
'TIAL1	1.5e-05	GSE53045	No
'PRKAR2A	1.53e-05	GSE53045	No
'SLC22A2	1.55e-05	GSE53045	No
'ACCN1	1.58e-05	GSE53045	No
'BCLAF1	1.58e-05	GSE53045	No
'ALOX12	1.68e-05	GSE53045	No
'SNRPG	1.68e-05	GSE53045	No
'TTYH2	1.68e-05	GSE53045	No
'POLRMT	1.69e-05	GSE53045	No
'NFYA	1.78e-05	GSE53045	No
'SLC9A8	1.78e-05	GSE53045	No
'LOC100133991	1.84e-05	GSE53045	No
'CAPS2	1.88e-05	GSE53045	No
'WASF2	1.91e-05	GSE53045	No
'C1orf86	1.95e-05	GSE53045	No
'CIRBP	1.96e-05	GSE53045	No
'ZNF454	1.96e-05	GSE53045	No
'UQCRH	1.99e-05	GSE53045	No
'RASGEF1B	1.99e-05	GSE53045	No
'PCSK9	2.08e-05	GSE53045	No
'TRIM39	2.14e-05	GSE53045	No
'RRP15	2.14e-05	GSE53045	No
'ZNF500	2.18e-05	GSE53045	No
'C14orf143	2.25e-05	GSE53045	No
'AP2A1	2.26e-05	GSE53045	No
'PARP3	2.27e-05	GSE53045	No
'OGDH	2.33e-05	GSE53045	No
'WSB1	2.33e-05	GSE53045	No
'KCNIP3	2.35e-05	GSE53045	No
'SIX2	2.35e-05	GSE53045	No
'RNF160	2.35e-05	GSE53045	No
'EIF5B	2.36e-05	GSE53045	No
'NIPA1	2.36e-05	GSE53045	No
'TOMM22	2.39e-05	GSE53045	No
'C17orf55	2.41e-05	GSE53045	No
'KCNS1	2.42e-05	GSE53045	No
'ZNF774	2.46e-05	GSE53045	No
'KBTBD3	2.47e-05	GSE53045	No
'ZFPL1	2.52e-05	GSE53045	No
'C3orf39	2.54e-05	GSE53045	No
'HSD11B1L	2.55e-05	GSE53045	No
'SLFN11	2.56e-05	GSE53045	No
'SEMA7A	2.6e-05	GSE53045	No
'EIF3B	2.62e-05	GSE53045	No
'MX1	2.63e-05	GSE53045	No
'C16orf61	2.68e-05	GSE53045	No
'FAM149B1	2.7e-05	GSE53045	No
'TMEM143	2.7e-05	GSE53045	No
'ZNF253	2.71e-05	GSE53045	No
'FAM18B	2.72e-05	GSE53045	No
'ADM	2.74e-05	GSE53045	No
'CTSF	2.74e-05	GSE53045	No
'TMEM176A	2.76e-05	GSE53045	No
'RNF13	2.76e-05	GSE53045	No
'MRPS26	2.78e-05	GSE53045	No
'RPS15	2.78e-05	GSE53045	No
'NEDD1	2.79e-05	GSE53045	No
'GFPT1	2.8e-05	GSE53045	No
'TLE3	2.8e-05	GSE53045	No
'PDGFB	2.96e-05	GSE53045	No
'PALB2	2.99e-05	GSE53045	No
'FASTKD5	3.05e-05	GSE53045	No
'GXYLT1	3.07e-05	GSE53045	No
'SEPT7	3.1e-05	GSE53045	No
'NFKBIB	3.13e-05	GSE53045	No
'CREM	3.16e-05	GSE53045	No
'NDUFA4	3.22e-05	GSE53045	No
'DDAH2	3.29e-05	GSE53045	No
'GPN1	3.31e-05	GSE53045	No
'C22orf9	3.31e-05	GSE53045	No
'IL6ST	3.34e-05	GSE53045	No
'UQCR	3.37e-05	GSE53045	No
'ZNF433	3.38e-05	GSE53045	No
'ASAP3	3.41e-05	GSE53045	No
'HIST1H4B	3.53e-05	GSE53045	No
'C4orf19	3.54e-05	GSE53045	No
'NCAPG2	3.55e-05	GSE53045	No
'RBPJL	3.62e-05	GSE53045	No
'IL32	3.68e-05	GSE53045	No
'ATR	3.69e-05	GSE53045	No
'ZNF486	3.7e-05	GSE53045	No
'RIBC2	3.7e-05	GSE53045	No
'LMAN2	3.75e-05	GSE53045	No
'RPS6KA4	3.77e-05	GSE53045	No
'TMEM101	3.77e-05	GSE53045	No
'C11orf75	3.82e-05	GSE53045	No
'C1QTNF7	3.93e-05	GSE53045	No
'HNRNPF	3.94e-05	GSE53045	No
'ISLR2	3.97e-05	GSE53045	No
'IPO7	3.99e-05	GSE53045	No
'ARHGAP12	3.99e-05	GSE53045	No
'SAE1	4.09e-05	GSE53045	No
'COPS7A	4.14e-05	GSE53045	No
'POM121L1P	4.14e-05	GSE53045	No
'FAM104A	4.15e-05	GSE53045	No
'ERCC8	4.15e-05	GSE53045	No
'UBOX5	4.19e-05	GSE53045	No
'DIRAS3	4.22e-05	GSE53045	No
'CHCHD2	4.32e-05	GSE53045	No
'UBFD1	4.37e-05	GSE53045	No
'C3orf24	4.54e-05	GSE53045	No
'CLK3	4.72e-05	GSE53045	No
'CLEC9A	4.72e-05	GSE53045	No
'C19orf70	4.72e-05	GSE53045	No
'CEP72	4.77e-05	GSE53045	No
'EARS2	4.82e-05	GSE53045	No
'SNRPA	4.83e-05	GSE53045	No
'KIAA0317	4.91e-05	GSE53045	No
'MRPS24	4.93e-05	GSE53045	No
'ZNF768	4.93e-05	GSE53045	No
'C20orf72	4.94e-05	GSE53045	No
'RAPGEF6	4.99e-05	GSE53045	No
'GPR81	5.17e-05	GSE53045	No
'PON2	5.2e-05	GSE53045	No
'FUT11	5.23e-05	GSE53045	No
'DEPDC1B	5.25e-05	GSE53045	No
'TP53RK	5.25e-05	GSE53045	No
'CMYA5	5.26e-05	GSE53045	No
'TCTN1	5.33e-05	GSE53045	No
'MDH1	5.39e-05	GSE53045	No
'CNST	5.4e-05	GSE53045	No
'NNT	5.47e-05	GSE53045	No
'UBA6	5.51e-05	GSE53045	No
'ACTG1	5.51e-05	GSE53045	No
'BCL2	5.56e-05	GSE53045	No
'H2AFV	5.56e-05	GSE53045	No
'TAP2	5.61e-05	GSE53045	No
'KLHL26	5.61e-05	GSE53045	No
'GALK2	5.62e-05	GSE53045	No
'C14orf43	5.66e-05	GSE53045	No
'TRMT1	5.74e-05	GSE53045	No
'CHORDC1	5.8e-05	GSE53045	No
'RPL36AL	5.97e-05	GSE53045	No
'OCIAD1	5.97e-05	GSE53045	No
'IL18BP	6.02e-05	GSE53045	No
'ZNF488	6.11e-05	GSE53045	No
'SAPS3	6.13e-05	GSE53045	No
'CRYZL1	6.19e-05	GSE53045	No
'ATF4	6.22e-05	GSE53045	No
'WBP1	6.25e-05	GSE53045	No
'C13orf23	6.27e-05	GSE53045	No
'TMEM126A	6.28e-05	GSE53045	No
'RNFT2	6.29e-05	GSE53045	No
'MFSD10	6.32e-05	GSE53045	No
'SETDB2	6.34e-05	GSE53045	No
'TROAP	6.34e-05	GSE53045	No
'GTF2A2	6.34e-05	GSE53045	No
'KIAA1310	6.34e-05	GSE53045	No
'MRPS10	6.47e-05	GSE53045	No
'RAB18	6.47e-05	GSE53045	No
'POU6F1	6.53e-05	GSE53045	No
'PYCR1	6.67e-05	GSE53045	No
'SLC27A1	6.68e-05	GSE53045	No
'SETDB1	6.87e-05	GSE53045	No
'ZSCAN5A	7.04e-05	GSE53045	No
'C11orf73	7.05e-05	GSE53045	No
'WNT5B	7.05e-05	GSE53045	No
'ZFP41	7.1e-05	GSE53045	No
'LARP4	7.24e-05	GSE53045	No
'SCN4B	7.33e-05	GSE53045	No
'HAS3	7.46e-05	GSE53045	No
'ABCB9	7.64e-05	GSE53045	No
'KLF6	7.65e-05	GSE53045	No
'ENSA	7.7e-05	GSE53045	No
'SRP68	7.84e-05	GSE53045	No
'CCDC134	7.9e-05	GSE53045	No
'RRP9	8.08e-05	GSE53045	No
'GCSH	8.15e-05	GSE53045	No
'STMN1	8.3e-05	GSE53045	No
'POLI	8.34e-05	GSE53045	No
'MPDU1	8.36e-05	GSE53045	No
'KCNJ12	8.39e-05	GSE53045	No
'GAB4	8.41e-05	GSE53045	No
'STIM1	8.47e-05	GSE53045	No
'ITM2B	8.51e-05	GSE53045	No
'C4orf34	8.62e-05	GSE53045	No
'SNORD60	8.66e-05	GSE53045	No
'CNIH2	8.79e-05	GSE53045	No
'SLC16A3	8.8e-05	GSE53045	No
'LOC100302652	8.8e-05	GSE53045	No
'KRT18	9.02e-05	GSE53045	No
'EGR1	9.27e-05	GSE53045	No
'NOP16	9.27e-05	GSE53045	No
'ESF1	9.3e-05	GSE53045	No
'THYN1	9.41e-05	GSE53045	No
'LUC7L2	9.54e-05	GSE53045	No
'RPLP0	9.55e-05	GSE53045	No
'C3orf37	9.57e-05	GSE53045	No
'WISP3	9.57e-05	GSE53045	No
'GPR37L1	9.61e-05	GSE53045	No
'FAM76B	9.62e-05	GSE53045	No
'C17orf95	9.69e-05	GSE53045	No
'GATM	9.73e-05	GSE53045	No
'CEBPZ	9.79e-05	GSE53045	No
'FOXP4	9.79e-05	GSE53045	No
'SRPR	9.93e-05	GSE53045	No
'TIMM8B	9.94e-05	GSE53045	No
'SERPINB1	9.94e-05	GSE53045	No
'SGSM3	9.96e-05	GSE53045	No
'DGCR6	9.97e-05	GSE53045	No
'MRPS30	0.0001	GSE53045	No
'USP2	0.000104	GSE53045	No
'ZNF684	0.000105	GSE53045	No
'NEU1	0.000106	GSE53045	No
'MYLIP	0.000107	GSE53045	No
'PTER	0.000108	GSE53045	No
'NDC80	0.000111	GSE53045	No
'KIAA1009	0.000112	GSE53045	No
'KBTBD6	0.000113	GSE53045	No
'KCNJ4	0.000115	GSE53045	No
'ALS2CL	0.000116	GSE53045	No
'MRP63	0.000116	GSE53045	No
'SLC16A6	0.000116	GSE53045	No
'STARD3	0.000117	GSE53045	No
'MAN2B1	0.000121	GSE53045	No
'UNG	0.000122	GSE53045	No
'CDK6	0.000122	GSE53045	No
'TDRD1	0.000124	GSE53045	No
'STARD10	0.000124	GSE53045	No
'SPRY1	0.000125	GSE53045	No
'KIAA1731	0.000126	GSE53045	No
'ANAPC11	0.000127	GSE53045	No
'TMEM184C	0.000127	GSE53045	No
'MAB21L1	0.00013	GSE53045	No
'BET1L	0.00013	GSE53045	No
'WDR88	0.000132	GSE53045	No
'DGKQ	0.000132	GSE53045	No
'SPPL2A	0.000132	GSE53045	No
'PPP3CB	0.000133	GSE53045	No
'RACGAP1	0.000134	GSE53045	No
'C5orf36	0.000135	GSE53045	No
'MGC16703	0.000137	GSE53045	No
'SPAG7	0.000138	GSE53045	No
'PLEKHB1	0.000139	GSE53045	No
'CCDC51	0.00014	GSE53045	No
'HMX3	0.000144	GSE53045	No
'TTLL3	0.000145	GSE53045	No
'LY6G6D	0.000145	GSE53045	No
'DUOX2	0.000146	GSE53045	No
'ZFP64	0.000146	GSE53045	No
'SMARCD1	0.000147	GSE53045	No
'RPL3	0.000148	GSE53045	No
'OGFOD2	0.000148	GSE53045	No
'ADAT3	0.000149	GSE53045	No
'KCTD2	0.00015	GSE53045	No
'PANK4	0.000156	GSE53045	No
'FAM134C	0.000158	GSE53045	No
'MLF2	0.000159	GSE53045	No
'SLC12A7	0.000159	GSE53045	No
'DDX10	0.000161	GSE53045	No
'BET1	0.000161	GSE53045	No
'FXYD5	0.000161	GSE53045	No
'IWS1	0.000162	GSE53045	No
'EXOC4	0.000164	GSE53045	No
'C7orf50	0.000168	GSE53045	No
'NT5C2	0.000171	GSE53045	No
'NPC1	0.000175	GSE53045	No
'SNTB1	0.000175	GSE53045	No
'NEIL3	0.000175	GSE53045	No
'TMEM209	0.000176	GSE53045	No
'FAM178B	0.000178	GSE53045	No
'NDUFAB1	0.000184	GSE53045	No
'SLC16A1	0.000184	GSE53045	No
'C20orf166	0.000186	GSE53045	No
'TTPAL	0.000186	GSE53045	No
'C4orf22	0.000187	GSE53045	No
'PRDM2	0.000188	GSE53045	No
'LRRC32	0.000188	GSE53045	No
'DGCR14	0.00019	GSE53045	No
'TCF19	0.00019	GSE53045	No
'KDR	0.000191	GSE53045	No
'SC4MOL	0.000192	GSE53045	No
'DDX12	0.000198	GSE53045	No
'TECPR2	0.000199	GSE53045	No
'GPC2	0.000204	GSE53045	No
'GP1BB	0.000204	GSE53045	No
'GSG2	0.000209	GSE53045	No
'LOC404266	0.000209	GSE53045	No
'HNRNPH1	0.000212	GSE53045	No
'NAB2	0.000213	GSE53045	No
'CNNM4	0.000218	GSE53045	No
'MST1R	0.000222	GSE53045	No
'GNMT	0.000231	GSE53045	No
'C1orf57	0.000232	GSE53045	No
'SSRP1	0.000233	GSE53045	No
'CAGE1	0.000234	GSE53045	No
'RFC2	0.000235	GSE53045	No
[truncated: 1,948 more rows]

## Sheet: Table S7
Table S7. The SIMPO-TSS1500 algorithm-identified smoking phenotype-related genes (P-value ≤ 0.05) .
Gene name	P-valuea	Dataset	Known tobacco use disorder-related geneb
'CNTNAP2	6.27e-11	GSE50660	Yes
'SGCE	2.64e-06	GSE50660	Yes
'CYP1A1	7.66e-06	GSE50660	Yes
'LCOR	8.62e-05	GSE50660	Yes
'HS6ST1	0.000147	GSE50660	Yes
'ACSL6	0.000157	GSE50660	Yes
'LYN	0.000161	GSE50660	Yes
'TEC	0.000166	GSE50660	Yes
'MACROD2	0.000189	GSE50660	Yes
'CTDSPL	0.000331	GSE50660	Yes
'MSI2	0.000338	GSE50660	Yes
'PROM1	0.000385	GSE50660	Yes
'TADA2B	0.000442	GSE50660	Yes
'IL6R	0.000611	GSE50660	Yes
'RYBP	0.000692	GSE50660	Yes
'GGT1	0.000929	GSE50660	Yes
'ACACA	0.0011	GSE50660	Yes
'RBM47	0.00126	GSE50660	Yes
'ELMO1	0.00134	GSE50660	Yes
'CATSPER2	0.00146	GSE50660	Yes
'SH2D5	0.00159	GSE50660	Yes
'ACTA1	0.00244	GSE50660	Yes
'RBPMS	0.00274	GSE50660	Yes
'PREX2	0.00302	GSE50660	Yes
'IFT88	0.00316	GSE50660	Yes
'PLS1	0.00337	GSE50660	Yes
'HMBOX1	0.00361	GSE50660	Yes
'ELOVL2	0.00416	GSE50660	Yes
'KCNAB1	0.00417	GSE50660	Yes
'EBF2	0.00422	GSE50660	Yes
'ARFGEF1	0.00438	GSE50660	Yes
'KCNK9	0.00443	GSE50660	Yes
'MEOX2	0.00443	GSE50660	Yes
'NFIL3	0.00474	GSE50660	Yes
'KCNJ6	0.00475	GSE50660	Yes
'INSR	0.005	GSE50660	Yes
'ANKS1A	0.00538	GSE50660	Yes
'NCOA2	0.00539	GSE50660	Yes
'CSMD3	0.00563	GSE50660	Yes
'NEUROG2	0.00628	GSE50660	Yes
'STK24	0.00658	GSE50660	Yes
'SQSTM1	0.0066	GSE50660	Yes
'MED12L	0.00731	GSE50660	Yes
'LPIN2	0.00734	GSE50660	Yes
'MCTP2	0.00743	GSE50660	Yes
'ANKS1B	0.00745	GSE50660	Yes
'DPP6	0.00893	GSE50660	Yes
'OSBPL5	0.00896	GSE50660	Yes
'TGFBRAP1	0.00904	GSE50660	Yes
'PLXNA2	0.00923	GSE50660	Yes
'ESRRG	0.0096	GSE50660	Yes
'ZNF438	0.00981	GSE50660	Yes
'RIPK2	0.0104	GSE50660	Yes
'SLC22A18	0.0105	GSE50660	Yes
'UBR4	0.0105	GSE50660	Yes
'TRERF1	0.0108	GSE50660	Yes
'ZNF326	0.0108	GSE50660	Yes
'ZNF532	0.0108	GSE50660	Yes
'SART3	0.0109	GSE50660	Yes
'USP44	0.0109	GSE50660	Yes
'HTR3A	0.0117	GSE50660	Yes
'ARHGEF12	0.0122	GSE50660	Yes
'SLC39A10	0.0122	GSE50660	Yes
'AP3B1	0.0124	GSE50660	Yes
'LMX1A	0.0128	GSE50660	Yes
'LRRC20	0.0128	GSE50660	Yes
'KIF2A	0.0136	GSE50660	Yes
'MYH10	0.0136	GSE50660	Yes
'KALRN	0.0139	GSE50660	Yes
'RFX4	0.0142	GSE50660	Yes
'SLC6A9	0.0142	GSE50660	Yes
'PDE4D	0.0143	GSE50660	Yes
'STARD13	0.0144	GSE50660	Yes
'COMT	0.0146	GSE50660	Yes
'SYNE2	0.0157	GSE50660	Yes
'RBPJ	0.0164	GSE50660	Yes
'RERE	0.0164	GSE50660	Yes
'TGFBR3	0.0167	GSE50660	Yes
'BMP8B	0.0169	GSE50660	Yes
'CDKL1	0.0169	GSE50660	Yes
'PBK	0.0169	GSE50660	Yes
'BTBD11	0.017	GSE50660	Yes
'KIF26B	0.017	GSE50660	Yes
'PITX2	0.0182	GSE50660	Yes
'KCNH7	0.0189	GSE50660	Yes
'OSBPL1A	0.0196	GSE50660	Yes
'CPS1	0.0208	GSE50660	Yes
'GABRB2	0.0208	GSE50660	Yes
'IQGAP2	0.021	GSE50660	Yes
'KCNQ1	0.0216	GSE50660	Yes
'GAS7	0.0219	GSE50660	Yes
'KCND3	0.0225	GSE50660	Yes
'H2AFY	0.0247	GSE50660	Yes
'TMEM129	0.0247	GSE50660	Yes
'FBXL13	0.0254	GSE50660	Yes
'GFRA1	0.0256	GSE50660	Yes
'POLR2B	0.0256	GSE50660	Yes
'COL4A1	0.0257	GSE50660	Yes
'RNF115	0.0259	GSE50660	Yes
'ST6GAL2	0.0272	GSE50660	Yes
'CAB39L	0.0273	GSE50660	Yes
'NEK3	0.0273	GSE50660	Yes
'CHRNA5	0.0278	GSE50660	Yes
'PRR5	0.0281	GSE50660	Yes
'PACRG	0.0283	GSE50660	Yes
'TMEM59	0.0283	GSE50660	Yes
'WDFY3	0.0285	GSE50660	Yes
'STK10	0.0286	GSE50660	Yes
'DST	0.0288	GSE50660	Yes
'MERTK	0.0288	GSE50660	Yes
'CSGALNACT1	0.0297	GSE50660	Yes
'HS2ST1	0.0299	GSE50660	Yes
'NIN	0.0304	GSE50660	Yes
'POU5F1	0.0308	GSE50660	Yes
'ARHGAP20	0.0309	GSE50660	Yes
'LARP7	0.031	GSE50660	Yes
'NEDD4L	0.0311	GSE50660	Yes
'RCAN1	0.0311	GSE50660	Yes
'TRAF7	0.0311	GSE50660	Yes
'SLC22A23	0.0314	GSE50660	Yes
'UBAC2	0.0316	GSE50660	Yes
'PLXNA4	0.0317	GSE50660	Yes
'NCALD	0.0318	GSE50660	Yes
'MITF	0.0319	GSE50660	Yes
'PARP9	0.0323	GSE50660	Yes
'TTL	0.0331	GSE50660	Yes
'ACE	0.0334	GSE50660	Yes
'PTCH1	0.0337	GSE50660	Yes
'VDAC3	0.0338	GSE50660	Yes
'PHLDA2	0.0339	GSE50660	Yes
'JPH3	0.034	GSE50660	Yes
'MSRA	0.034	GSE50660	Yes
'FHOD3	0.0343	GSE50660	Yes
'ADAMTS16	0.0344	GSE50660	Yes
'PIK3R3	0.0344	GSE50660	Yes
'OPRL1	0.0349	GSE50660	Yes
'LSM1	0.0357	GSE50660	Yes
'LTBP1	0.0361	GSE50660	Yes
'RAB11FIP2	0.0368	GSE50660	Yes
'LNX1	0.037	GSE50660	Yes
'PTPN14	0.0371	GSE50660	Yes
'CCM2	0.0377	GSE50660	Yes
'NR3C2	0.0378	GSE50660	Yes
'MCC	0.0379	GSE50660	Yes
'DRAM2	0.0423	GSE50660	Yes
'SV2B	0.0424	GSE50660	Yes
'NAT1	0.0437	GSE50660	Yes
'LIN54	0.0455	GSE50660	Yes
'EXOC6	0.0457	GSE50660	Yes
'PLD5	0.0457	GSE50660	Yes
'RPS6KA2	0.046	GSE50660	Yes
'REEP1	0.0466	GSE50660	Yes
'SLC12A2	0.0467	GSE50660	Yes
'ACAD8	0.0471	GSE50660	Yes
'ESR2	0.0471	GSE50660	Yes
'PRDM16	0.0492	GSE50660	Yes
'GNG12	2.48e-09	GSE50660	No
'C1orf113	3.61e-06	GSE50660	No
'UBE2C	4.91e-06	GSE50660	No
'RCC2	5.69e-06	GSE50660	No
'KCNQ1OT1	6.14e-06	GSE50660	No
'RAB11FIP1	1.61e-05	GSE50660	No
'TNRC6B	2.45e-05	GSE50660	No
'GPBP1L1	3.89e-05	GSE50660	No
'WIT1	6.27e-05	GSE50660	No
'BTBD6	8.78e-05	GSE50660	No
'GULP1	0.000154	GSE50660	No
'SYMPK	0.000154	GSE50660	No
'PCID2	0.000158	GSE50660	No
'TRIM67	0.000158	GSE50660	No
'BCL2L1	0.000159	GSE50660	No
'AHDC1	0.00016	GSE50660	No
'C5orf44	0.00016	GSE50660	No
'TRIM23	0.000172	GSE50660	No
'WDR25	0.000179	GSE50660	No
'GOLT1A	0.000182	GSE50660	No
'MLC1	0.000192	GSE50660	No
'C12orf72	0.000196	GSE50660	No
'TMEM92	0.000214	GSE50660	No
'CD248	0.000218	GSE50660	No
'MIR24-2	0.000333	GSE50660	No
'OBSL1	0.000336	GSE50660	No
'PODNL1	0.000607	GSE50660	No
'LRP1	0.000608	GSE50660	No
'HRH3	0.000635	GSE50660	No
'SPAG7	0.000733	GSE50660	No
'C3orf57	0.000739	GSE50660	No
'MAP4K4	0.00074	GSE50660	No
'LPAR2	0.000751	GSE50660	No
'CREB3L4	0.000755	GSE50660	No
'GPSM3	0.000765	GSE50660	No
'HIST1H2BL	0.000766	GSE50660	No
'DDX4	0.000826	GSE50660	No
'DIO3	0.000828	GSE50660	No
'SDCBP2	0.000864	GSE50660	No
'CYFIP2	0.00091	GSE50660	No
'TXNDC5	0.000915	GSE50660	No
'TIGD1	0.000942	GSE50660	No
'HOXB5	0.000953	GSE50660	No
'PSMA7	0.00102	GSE50660	No
'LDB3	0.0012	GSE50660	No
'FOSL2	0.00121	GSE50660	No
'FOXD2	0.00121	GSE50660	No
'SDC1	0.00129	GSE50660	No
'HSD3B7	0.0013	GSE50660	No
'SMARCD2	0.0013	GSE50660	No
'MAN2A2	0.00131	GSE50660	No
'RAB27A	0.00131	GSE50660	No
'PLCD1	0.00145	GSE50660	No
'BCLAF1	0.00148	GSE50660	No
'P2RY14	0.00153	GSE50660	No
'SLC22A18AS	0.00159	GSE50660	No
'SS18L1	0.0016	GSE50660	No
'PLXNB1	0.0018	GSE50660	No
'MEN1	0.00188	GSE50660	No
'ST8SIA5	0.00199	GSE50660	No
'MRAS	0.00201	GSE50660	No
'CEP290	0.00204	GSE50660	No
'TRIB1	0.00206	GSE50660	No
'TRAF5	0.00228	GSE50660	No
'FERMT2	0.00229	GSE50660	No
'PAIP2B	0.0023	GSE50660	No
'RAPGEF3	0.0023	GSE50660	No
'RFX1	0.00247	GSE50660	No
'CTNNBIP1	0.00254	GSE50660	No
'INTS9	0.00254	GSE50660	No
'DNMT3A	0.00255	GSE50660	No
'SLC12A4	0.00256	GSE50660	No
'MRPS18B	0.00257	GSE50660	No
'RNF5P1	0.00263	GSE50660	No
'RPL23AP82	0.00264	GSE50660	No
'ZFPM1	0.00264	GSE50660	No
'ZNF692	0.00266	GSE50660	No
'SPN	0.00273	GSE50660	No
'DSE	0.00276	GSE50660	No
'PEX10	0.00276	GSE50660	No
'OLIG3	0.00296	GSE50660	No
'WRB	0.00296	GSE50660	No
'KEAP1	0.00315	GSE50660	No
'LPAR5	0.00317	GSE50660	No
'DPF1	0.00318	GSE50660	No
'TAP2	0.00318	GSE50660	No
'MAPK4	0.00319	GSE50660	No
'WDR86	0.00319	GSE50660	No
'DCUN1D2	0.00324	GSE50660	No
'FANCF	0.00351	GSE50660	No
'ARL8A	0.00353	GSE50660	No
'GATA3	0.00355	GSE50660	No
'STARD3NL	0.00355	GSE50660	No
'RASSF1	0.00356	GSE50660	No
'TTYH2	0.00358	GSE50660	No
'HIST1H2BJ	0.0036	GSE50660	No
'CTDSP1	0.00363	GSE50660	No
'DUSP6	0.0039	GSE50660	No
'C17orf93	0.00398	GSE50660	No
'USP28	0.00399	GSE50660	No
'AGTRAP	0.00413	GSE50660	No
'PRKACA	0.00413	GSE50660	No
'MLL5	0.00419	GSE50660	No
'CHD5	0.0044	GSE50660	No
'NUDCD1	0.00442	GSE50660	No
'RGMA	0.00442	GSE50660	No
'MIR638	0.00445	GSE50660	No
'OSGIN1	0.00445	GSE50660	No
'ARHGEF2	0.00476	GSE50660	No
'FBRSL1	0.00476	GSE50660	No
'COPG2	0.00477	GSE50660	No
'ZNF643	0.00479	GSE50660	No
'DTNB	0.0048	GSE50660	No
'HOXB4	0.00484	GSE50660	No
'PBX2	0.0049	GSE50660	No
'C14orf43	0.00491	GSE50660	No
'LOC100130872-SPON2	0.00492	GSE50660	No
'HIGD2A	0.00494	GSE50660	No
'ACBD4	0.00497	GSE50660	No
'MAD2L1BP	0.00501	GSE50660	No
'ROGDI	0.00503	GSE50660	No
'MUTYH	0.00526	GSE50660	No
'CAMK2N1	0.00545	GSE50660	No
'DUSP3	0.00545	GSE50660	No
'KIFC2	0.00556	GSE50660	No
'MIR1908	0.00565	GSE50660	No
'PYCR1	0.00572	GSE50660	No
'MAT2A	0.00581	GSE50660	No
'PRR24	0.00584	GSE50660	No
'PTCD1	0.00587	GSE50660	No
'LOC153684	0.00604	GSE50660	No
'DENND4A	0.00608	GSE50660	No
'MLH1	0.00612	GSE50660	No
'FOXM1	0.00624	GSE50660	No
'LPIN3	0.00625	GSE50660	No
'DLEU1	0.00626	GSE50660	No
'TRIM46	0.00627	GSE50660	No
'RPL15	0.00628	GSE50660	No
'EXOC5	0.00629	GSE50660	No
'C17orf105	0.00631	GSE50660	No
'GGH	0.00656	GSE50660	No
'PRKAR1B	0.00657	GSE50660	No
'NPAT	0.00658	GSE50660	No
'CPSF3	0.00697	GSE50660	No
'DHFRL1	0.00718	GSE50660	No
'RCSD1	0.00728	GSE50660	No
'HES4	0.0073	GSE50660	No
'SLC30A4	0.0073	GSE50660	No
'C12orf52	0.00731	GSE50660	No
'C6orf145	0.00735	GSE50660	No
'C6orf176	0.00735	GSE50660	No
'FLT1	0.00735	GSE50660	No
'NCRNA00114	0.00735	GSE50660	No
'C10orf131	0.00737	GSE50660	No
'RBBP4	0.00743	GSE50660	No
'C10orf54	0.00751	GSE50660	No
'RIMS3	0.00752	GSE50660	No
'SMARCE1	0.00752	GSE50660	No
'ABCB9	0.00753	GSE50660	No
'ESRP2	0.00753	GSE50660	No
'SLC20A1	0.00753	GSE50660	No
'MAP3K3	0.00755	GSE50660	No
'HMG20A	0.00764	GSE50660	No
'UCHL5	0.00777	GSE50660	No
'RGS20	0.00778	GSE50660	No
'SFRP5	0.00798	GSE50660	No
'VWA1	0.00799	GSE50660	No
'ARID1A	0.008	GSE50660	No
'KIAA1614	0.008	GSE50660	No
'MST1P2	0.00807	GSE50660	No
'ALDH4A1	0.00839	GSE50660	No
'NCOA4	0.00844	GSE50660	No
'SMARCA4	0.00881	GSE50660	No
'TAP1	0.00884	GSE50660	No
'C6orf134	0.00897	GSE50660	No
'TMEM200B	0.00903	GSE50660	No
'IL17RE	0.00906	GSE50660	No
'TGIF2	0.00917	GSE50660	No
'ATP5SL	0.00949	GSE50660	No
'ID2	0.0095	GSE50660	No
'SPATA7	0.0095	GSE50660	No
'SNORD26	0.00961	GSE50660	No
'ZNF768	0.00984	GSE50660	No
'DYRK1A	0.0099	GSE50660	No
'VAMP4	0.0102	GSE50660	No
'ARID4A	0.0104	GSE50660	No
'C20orf201	0.0104	GSE50660	No
'C6orf48	0.0104	GSE50660	No
'LYRM4	0.0104	GSE50660	No
'MIR125B1	0.0104	GSE50660	No
'OSBPL6	0.0104	GSE50660	No
'RBM8A	0.0104	GSE50660	No
'SLAIN1	0.0104	GSE50660	No
'CLIC1	0.0105	GSE50660	No
'PYCR2	0.0105	GSE50660	No
'ADAM19	0.0106	GSE50660	No
'CABLES1	0.0106	GSE50660	No
'HECTD1	0.0106	GSE50660	No
'SFRP2	0.0106	GSE50660	No
'BCL7C	0.0108	GSE50660	No
'PCNA	0.0108	GSE50660	No
'PDE3A	0.0108	GSE50660	No
'DIXDC1	0.0109	GSE50660	No
'GRIN2D	0.0109	GSE50660	No
'MRPL18	0.0109	GSE50660	No
'NSUN3	0.0109	GSE50660	No
'RPS18	0.0109	GSE50660	No
'HSPA13	0.0112	GSE50660	No
'UBXN2A	0.0112	GSE50660	No
'ARHGAP9	0.0116	GSE50660	No
'MIR1182	0.0117	GSE50660	No
'C10orf26	0.012	GSE50660	No
'CDK6	0.012	GSE50660	No
'CYB561	0.012	GSE50660	No
'WDR65	0.0126	GSE50660	No
'C3orf26	0.0127	GSE50660	No
'CD164	0.0128	GSE50660	No
'KCNJ10	0.0128	GSE50660	No
'MEOX1	0.0128	GSE50660	No
'SH2B3	0.0129	GSE50660	No
'EXOC8	0.013	GSE50660	No
'HDAC3	0.0131	GSE50660	No
'LOC285830	0.0131	GSE50660	No
'UNG	0.0131	GSE50660	No
'HS3ST6	0.0132	GSE50660	No
'TBC1D16	0.0134	GSE50660	No
'SULF2	0.0136	GSE50660	No
'ZNF436	0.0136	GSE50660	No
'EPB49	0.0137	GSE50660	No
'MEX3A	0.0141	GSE50660	No
'LOC253724	0.0142	GSE50660	No
'PLEKHG3	0.0142	GSE50660	No
'SNRPD3	0.0155	GSE50660	No
'GTPBP2	0.0157	GSE50660	No
'ILF3	0.0157	GSE50660	No
'KCNIP2	0.0157	GSE50660	No
'PLD2	0.0158	GSE50660	No
'C16orf72	0.0159	GSE50660	No
'IRF2BP2	0.016	GSE50660	No
'CCDC58	0.0163	GSE50660	No
'EPHX3	0.0163	GSE50660	No
'TROVE2	0.0163	GSE50660	No
'CMIP	0.0164	GSE50660	No
'TRIM13	0.0164	GSE50660	No
'RAN	0.0166	GSE50660	No
'SFRS6	0.0166	GSE50660	No
'SPSB3	0.0166	GSE50660	No
'FAM110A	0.0169	GSE50660	No
'HEYL	0.0169	GSE50660	No
'MORG1	0.0169	GSE50660	No
'CAPZA1	0.017	GSE50660	No
'CD59	0.0171	GSE50660	No
'EMX2OS	0.0171	GSE50660	No
'ETV5	0.0171	GSE50660	No
'THAP6	0.0171	GSE50660	No
'PMP22	0.0173	GSE50660	No
'ARL1	0.0174	GSE50660	No
'PSMC4	0.0174	GSE50660	No
'C20orf26	0.0176	GSE50660	No
'C1QTNF7	0.0177	GSE50660	No
'ADCY4	0.0178	GSE50660	No
'GPD2	0.0179	GSE50660	No
'CYC1	0.0189	GSE50660	No
'HSPC157	0.019	GSE50660	No
'SERINC4	0.019	GSE50660	No
'NIPBL	0.0191	GSE50660	No
'SEC14L1	0.0195	GSE50660	No
'ZNF238	0.0195	GSE50660	No
'DCLRE1B	0.0196	GSE50660	No
'SOX12	0.0196	GSE50660	No
'TMEM91	0.0196	GSE50660	No
'FKBP10	0.02	GSE50660	No
'FNDC4	0.02	GSE50660	No
'ATM	0.0201	GSE50660	No
'CYB5RL	0.0201	GSE50660	No
'LEPRE1	0.0202	GSE50660	No
'MPG	0.0205	GSE50660	No
'EPM2AIP1	0.0208	GSE50660	No
'SASS6	0.0208	GSE50660	No
'TRIP6	0.0208	GSE50660	No
'GPR153	0.0209	GSE50660	No
'NAT8L	0.0214	GSE50660	No
'TMEM170B	0.0217	GSE50660	No
'DCTN5	0.0219	GSE50660	No
'LMO2	0.0219	GSE50660	No
'PSMB9	0.022	GSE50660	No
'RNF40	0.0221	GSE50660	No
'IPMK	0.0222	GSE50660	No
'RNF5	0.0223	GSE50660	No
'CENPL	0.0225	GSE50660	No
'TLE3	0.0225	GSE50660	No
'ZNF496	0.0226	GSE50660	No
'MST1	0.0227	GSE50660	No
'C20orf11	0.0228	GSE50660	No
'EFNA4	0.0229	GSE50660	No
'NOP16	0.0229	GSE50660	No
'SC4MOL	0.0229	GSE50660	No
'TBX4	0.0229	GSE50660	No
'NHP2	0.0231	GSE50660	No
'NECAB1	0.0236	GSE50660	No
'C12orf23	0.0237	GSE50660	No
'PRKACB	0.0241	GSE50660	No
'GRB10	0.0242	GSE50660	No
'THOC5	0.0242	GSE50660	No
'CLK1	0.0244	GSE50660	No
'TRIOBP	0.0244	GSE50660	No
'BCL2	0.0247	GSE50660	No
'USH1G	0.0247	GSE50660	No
'STOX1	0.0249	GSE50660	No
'CHST6	0.025	GSE50660	No
'EGR3	0.025	GSE50660	No
'HAGHL	0.025	GSE50660	No
'PGM3	0.025	GSE50660	No
'ORAI3	0.0251	GSE50660	No
'C5orf39	0.0253	GSE50660	No
'FAM49B	0.0253	GSE50660	No
'KLK10	0.0253	GSE50660	No
'MCFD2	0.0254	GSE50660	No
'PSMC5	0.0254	GSE50660	No
'CCDC78	0.0256	GSE50660	No
'CLDN3	0.0256	GSE50660	No
'TSPAN32	0.0256	GSE50660	No
'AMPD2	0.0257	GSE50660	No
'APOM	0.0257	GSE50660	No
'COL16A1	0.0257	GSE50660	No
'FAM119A	0.0257	GSE50660	No
'LOC339524	0.0257	GSE50660	No
'NDRG2	0.0257	GSE50660	No
'SGK3	0.0257	GSE50660	No
'SNORA5A	0.0257	GSE50660	No
'SNX5	0.0257	GSE50660	No
'RAB3IP	0.0258	GSE50660	No
'MUC1	0.0259	GSE50660	No
'PILRB	0.0259	GSE50660	No
'RBP5	0.0259	GSE50660	No
'MIR372	0.026	GSE50660	No
'SKIV2L	0.026	GSE50660	No
'ZNF710	0.0265	GSE50660	No
'OTOP2	0.0268	GSE50660	No
'FBXO7	0.027	GSE50660	No
'GPN1	0.0271	GSE50660	No
'RAB1A	0.0272	GSE50660	No
'NEURL3	0.0274	GSE50660	No
'CSPG5	0.0276	GSE50660	No
'SP5	0.0276	GSE50660	No
'RNF138P1	0.0278	GSE50660	No
'CDK2AP1	0.0281	GSE50660	No
'LRRC27	0.0281	GSE50660	No
'KIAA0319L	0.0282	GSE50660	No
'ARL6IP4	0.0283	GSE50660	No
'C4orf21	0.0283	GSE50660	No
'SNORD49B	0.0283	GSE50660	No
'SPRY1	0.0283	GSE50660	No
'VPS35	0.0283	GSE50660	No
'FLJ42289	0.0284	GSE50660	No
'IER3	0.0285	GSE50660	No
'ATP8B2	0.0287	GSE50660	No
'SACM1L	0.0287	GSE50660	No
'TMBIM6	0.0288	GSE50660	No
'MYBPC2	0.0289	GSE50660	No
'P2RY2	0.0289	GSE50660	No
'GATA2	0.0291	GSE50660	No
'HOXA11	0.0291	GSE50660	No
'LRRC29	0.0291	GSE50660	No
'BACH1	0.0292	GSE50660	No
'ETFB	0.0297	GSE50660	No
'SLC6A12	0.0299	GSE50660	No
'C20orf29	0.03	GSE50660	No
'DNAJC28	0.03	GSE50660	No
'STAT5B	0.03	GSE50660	No
'HDGF	0.0303	GSE50660	No
'NUDT6	0.0303	GSE50660	No
'C4orf38	0.0304	GSE50660	No
'LIMD1	0.0305	GSE50660	No
'ALX4	0.0306	GSE50660	No
'SLC9A5	0.0307	GSE50660	No
'SYNGAP1	0.0308	GSE50660	No
'FAM63A	0.0309	GSE50660	No
'FCGRT	0.031	GSE50660	No
'INS-IGF2	0.031	GSE50660	No
'PARP3	0.031	GSE50660	No
'SIPA1	0.031	GSE50660	No
'MEG3	0.0311	GSE50660	No
'MFSD5	0.0311	GSE50660	No
'SORT1	0.0311	GSE50660	No
'ARHGAP27	0.0315	GSE50660	No
'STXBP5	0.0315	GSE50660	No
'RG9MTD2	0.0316	GSE50660	No
'RRBP1	0.0316	GSE50660	No
'SIAH1	0.0316	GSE50660	No
'CLDN11	0.0317	GSE50660	No
'LONP1	0.0317	GSE50660	No
'UBA5	0.0317	GSE50660	No
'UTP3	0.0317	GSE50660	No
'ASB1	0.0318	GSE50660	No
'CDK2	0.0319	GSE50660	No
'UGP2	0.0319	GSE50660	No
'FYTTD1	0.0321	GSE50660	No
'LOC145814	0.0321	GSE50660	No
'ADAM15	0.0323	GSE50660	No
'LCAT	0.0324	GSE50660	No
'CAPS2	0.0327	GSE50660	No
'SLC3A2	0.0327	GSE50660	No
'STRN3	0.0329	GSE50660	No
'MAX	0.0331	GSE50660	No
'SEPT4	0.0331	GSE50660	No
'LOC100126784	0.0333	GSE50660	No
'SLC2A11	0.0333	GSE50660	No
'TBXA2R	0.0333	GSE50660	No
'VHL	0.0334	GSE50660	No
'FXYD2	0.0335	GSE50660	No
'IFFO1	0.0337	GSE50660	No
'ARID5B	0.0338	GSE50660	No
'CCT7	0.0338	GSE50660	No
'KANK2	0.0338	GSE50660	No
'MAT2B	0.0338	GSE50660	No
'PACS2	0.0338	GSE50660	No
'ZNF542	0.0338	GSE50660	No
'GSX2	0.0339	GSE50660	No
'KDM3A	0.0339	GSE50660	No
'TJP2	0.0339	GSE50660	No
'C7orf68	0.034	GSE50660	No
'NSD1	0.0343	GSE50660	No
'SMEK2	0.0343	GSE50660	No
'NME2	0.0344	GSE50660	No
'CDC73	0.0345	GSE50660	No
'FAM84A	0.0345	GSE50660	No
'GTF2IRD1	0.0346	GSE50660	No
'PPIE	0.0346	GSE50660	No
'ZZZ3	0.0347	GSE50660	No
'CROCC	0.0348	GSE50660	No
'TOMM70A	0.0348	GSE50660	No
'PAPOLA	0.0351	GSE50660	No
'NEUROG1	0.0353	GSE50660	No
'ANKHD1	0.0357	GSE50660	No
'GLI3	0.0357	GSE50660	No
'MSL2	0.0359	GSE50660	No
'POU4F3	0.0362	GSE50660	No
'SMCR8	0.0364	GSE50660	No
'ASNS	0.0367	GSE50660	No
'FBXL19	0.0367	GSE50660	No
'DGCR6	0.0369	GSE50660	No
'C14orf45	0.0371	GSE50660	No
'C6orf47	0.0376	GSE50660	No
'KCNE1	0.0376	GSE50660	No
'HOXD1	0.0377	GSE50660	No
'C2orf7	0.0378	GSE50660	No
'DUSP15	0.038	GSE50660	No
'TCHP	0.038	GSE50660	No
'TAS1R1	0.0381	GSE50660	No
'CYB5R3	0.0382	GSE50660	No
'FAIM	0.0383	GSE50660	No
'LOC146880	0.0383	GSE50660	No
'MAFF	0.0383	GSE50660	No
'SERTAD3	0.0383	GSE50660	No
'USP2	0.0383	GSE50660	No
'UBTD2	0.0384	GSE50660	No
'C11orf45	0.0385	GSE50660	No
'FBLIM1	0.0386	GSE50660	No
'SRR	0.0388	GSE50660	No
'SNHG4	0.0391	GSE50660	No
'TMTC3	0.0393	GSE50660	No
'FTSJD1	0.0395	GSE50660	No
'SMARCD3	0.0395	GSE50660	No
'MAP3K10	0.0401	GSE50660	No
'LOC400657	0.0403	GSE50660	No
'SEPN1	0.0403	GSE50660	No
'CREBBP	0.0406	GSE50660	No
'SUPT7L	0.0407	GSE50660	No
'ZNFX1	0.0408	GSE50660	No
'RASSF7	0.0409	GSE50660	No
'WNT2	0.0409	GSE50660	No
'C12orf65	0.0411	GSE50660	No
'C17orf91	0.0411	GSE50660	No
'TTC24	0.0411	GSE50660	No
'EPN1	0.0412	GSE50660	No
'CTCF	0.0417	GSE50660	No
'TSC22D2	0.0417	GSE50660	No
'C17orf70	0.0418	GSE50660	No
'LOC152217	0.0419	GSE50660	No
'ANKRD53	0.0421	GSE50660	No
'CYP51A1	0.0423	GSE50660	No
'WNT3	0.0423	GSE50660	No
'LY6G6C	0.0424	GSE50660	No
'TTC37	0.0428	GSE50660	No
'FAM46A	0.0429	GSE50660	No
'MYO1B	0.0429	GSE50660	No
'TBPL1	0.043	GSE50660	No
'PYCARD	0.0431	GSE50660	No
'H19	0.0432	GSE50660	No
'BARX2	0.0433	GSE50660	No
'KIF22	0.0436	GSE50660	No
'MCL1	0.0436	GSE50660	No
'NDN	0.0436	GSE50660	No
'PHLDB1	0.0436	GSE50660	No
'RRP9	0.0436	GSE50660	No
'SUPT16H	0.0436	GSE50660	No
'FZR1	0.0437	GSE50660	No
'KCNH8	0.0437	GSE50660	No
'PELI3	0.0437	GSE50660	No
'VPS26A	0.0443	GSE50660	No
'MCM4	0.0445	GSE50660	No
'TNK2	0.0445	GSE50660	No
'ANAPC11	0.0447	GSE50660	No
'FAM91A1	0.0448	GSE50660	No
'PHF13	0.0453	GSE50660	No
'CIAO1	0.0455	GSE50660	No
'HPCA	0.0455	GSE50660	No
'ERMAP	0.0456	GSE50660	No
'KLC4	0.0456	GSE50660	No
'MGC16275	0.0456	GSE50660	No
'RBM16	0.0456	GSE50660	No
'EIF1AD	0.0457	GSE50660	No
'HSPBAP1	0.0457	GSE50660	No
'ISM1	0.0458	GSE50660	No
'ARHGAP25	0.046	GSE50660	No
'VWA5B2	0.046	GSE50660	No
'MAL	0.0462	GSE50660	No
'NES	0.0463	GSE50660	No
'ACTG1	0.0466	GSE50660	No
'LOC148709	0.0466	GSE50660	No
'CLU	0.0467	GSE50660	No
'PREPL	0.0467	GSE50660	No
'CIDEA	0.0468	GSE50660	No
'ICAM2	0.047	GSE50660	No
'FAM78B	0.0471	GSE50660	No
'TOP3A	0.0471	GSE50660	No
'MAP1LC3A	0.0473	GSE50660	No
'RPLP1	0.0476	GSE50660	No
'BMF	0.0478	GSE50660	No
'PTPRCAP	0.0479	GSE50660	No
'COX5B	0.048	GSE50660	No
'MB	0.0482	GSE50660	No
'RHOG	0.0482	GSE50660	No
'VASH1	0.0482	GSE50660	No
'PIGV	0.0484	GSE50660	No
'XRCC3	0.0486	GSE50660	No
'PDX1	0.0489	GSE50660	No
'SLC39A7	0.0489	GSE50660	No
'C1orf59	0.049	GSE50660	No
'PLEKHO2	0.049	GSE50660	No
'TNXB	0.049	GSE50660	No
'CAB39	0.0492	GSE50660	No
'CTSZ	0.0493	GSE50660	No
'DDIT4	0.0493	GSE50660	No
'RHOBTB1	0.0494	GSE50660	No
'NDUFAF3	0.0495	GSE50660	No
'NODAL	0.0495	GSE50660	No
'PRDM14	0.0498	GSE50660	No
'LEPR	6.77e-14	GSE53045	Yes
'NFASC	1.12e-13	GSE53045	Yes
'CPEB3	3.36e-13	GSE53045	Yes
'PRKAG2	1.77e-12	GSE53045	Yes
'ZFP62	7.93e-12	GSE53045	Yes
'NMNAT2	2.43e-11	GSE53045	Yes
'SF3B3	3.25e-11	GSE53045	Yes
'ZBTB20	4.87e-11	GSE53045	Yes
'BRAF	8.02e-11	GSE53045	Yes
'IFT88	1.13e-10	GSE53045	Yes
'KCNAB1	2.55e-10	GSE53045	Yes
'ZNF326	3.46e-10	GSE53045	Yes
'AHI1	1.37e-09	GSE53045	Yes
'KCNJ6	1.46e-09	GSE53045	Yes
'SLC8A3	1.62e-09	GSE53045	Yes
'DNAH9	2.08e-09	GSE53045	Yes
'MEMO1	2.33e-09	GSE53045	Yes
'ELL2	3.38e-09	GSE53045	Yes
'KIF17	3.69e-09	GSE53045	Yes
'ZRANB3	4.33e-09	GSE53045	Yes
'CMKLR1	4.55e-09	GSE53045	Yes
'RTN1	4.78e-09	GSE53045	Yes
'POLR3B	5.89e-09	GSE53045	Yes
'DLG2	5.98e-09	GSE53045	Yes
'PTPRO	7.06e-09	GSE53045	Yes
'ZNF532	7.13e-09	GSE53045	Yes
'AFF3	7.57e-09	GSE53045	Yes
'MPHOSPH6	8e-09	GSE53045	Yes
'PDZRN3	8.63e-09	GSE53045	Yes
'CSTF1	8.67e-09	GSE53045	Yes
'NKAIN3	1.16e-08	GSE53045	Yes
'ZFHX3	1.34e-08	GSE53045	Yes
'ATAD5	1.46e-08	GSE53045	Yes
'SULF1	2.51e-08	GSE53045	Yes
'REEP1	2.83e-08	GSE53045	Yes
'PPP2R2B	3.39e-08	GSE53045	Yes
'ADPGK	3.72e-08	GSE53045	Yes
'SMAD3	4.95e-08	GSE53045	Yes
'PFKM	5.01e-08	GSE53045	Yes
'CCHCR1	5.57e-08	GSE53045	Yes
'SLC7A7	5.96e-08	GSE53045	Yes
'COL9A1	6.53e-08	GSE53045	Yes
'LRFN5	7.51e-08	GSE53045	Yes
'DLG1	8.17e-08	GSE53045	Yes
'HSD11B2	9.39e-08	GSE53045	Yes
'ITGB3BP	1.16e-07	GSE53045	Yes
'CUX1	1.28e-07	GSE53045	Yes
'ABL1	1.45e-07	GSE53045	Yes
'PDE7A	1.65e-07	GSE53045	Yes
'DLGAP2	1.83e-07	GSE53045	Yes
'EHMT1	2.55e-07	GSE53045	Yes
'HK1	2.73e-07	GSE53045	Yes
'STX8	2.8e-07	GSE53045	Yes
'OPCML	3.42e-07	GSE53045	Yes
'TAX1BP1	3.42e-07	GSE53045	Yes
'BCL6	4.36e-07	GSE53045	Yes
'BRD9	5.48e-07	GSE53045	Yes
'SBNO2	5.48e-07	GSE53045	Yes
'ST6GAL2	5.64e-07	GSE53045	Yes
'BDNF	6.64e-07	GSE53045	Yes
'PARP9	7.82e-07	GSE53045	Yes
'PARVB	8.5e-07	GSE53045	Yes
'FGFR4	8.59e-07	GSE53045	Yes
'ADRA2C	9.39e-07	GSE53045	Yes
'HTRA1	9.84e-07	GSE53045	Yes
'ZNF438	1.04e-06	GSE53045	Yes
'GNA13	1.05e-06	GSE53045	Yes
'DRD4	1.06e-06	GSE53045	Yes
'FARP1	1.17e-06	GSE53045	Yes
'SLC7A8	1.19e-06	GSE53045	Yes
'LRRC2	1.39e-06	GSE53045	Yes
'TGFA	1.4e-06	GSE53045	Yes
'GATA4	1.42e-06	GSE53045	Yes
'PLXDC1	1.43e-06	GSE53045	Yes
'ZNF331	1.51e-06	GSE53045	Yes
'KSR2	1.55e-06	GSE53045	Yes
'RTN4	1.55e-06	GSE53045	Yes
'CNTNAP2	1.56e-06	GSE53045	Yes
'SLC8A1	1.59e-06	GSE53045	Yes
'PDE5A	1.77e-06	GSE53045	Yes
'HIPK2	1.83e-06	GSE53045	Yes
'SDCCAG8	2.01e-06	GSE53045	Yes
'PALLD	2.17e-06	GSE53045	Yes
'TRIM62	2.21e-06	GSE53045	Yes
'PKN2	2.33e-06	GSE53045	Yes
'SUCLG2	2.62e-06	GSE53045	Yes
'LOXHD1	2.65e-06	GSE53045	Yes
'SDK1	2.71e-06	GSE53045	Yes
'RHBDF1	2.79e-06	GSE53045	Yes
'ZNF473	2.82e-06	GSE53045	Yes
'OPRM1	3.21e-06	GSE53045	Yes
'PON1	3.23e-06	GSE53045	Yes
'ART3	3.29e-06	GSE53045	Yes
'CALD1	3.61e-06	GSE53045	Yes
'MTSS1	3.69e-06	GSE53045	Yes
'RAB6B	4.04e-06	GSE53045	Yes
'TBCK	4.3e-06	GSE53045	Yes
'SETBP1	4.51e-06	GSE53045	Yes
'SLC22A23	4.51e-06	GSE53045	Yes
'KCTD1	4.62e-06	GSE53045	Yes
'FOXO3	4.72e-06	GSE53045	Yes
'TMEM68	4.8e-06	GSE53045	Yes
'MUC6	4.84e-06	GSE53045	Yes
'MTUS2	4.97e-06	GSE53045	Yes
'H2AFY	5.18e-06	GSE53045	Yes
'ENOX1	5.45e-06	GSE53045	Yes
'TPO	5.5e-06	GSE53045	Yes
'JPH1	5.64e-06	GSE53045	Yes
'ITPK1	6.48e-06	GSE53045	Yes
'CREB5	6.64e-06	GSE53045	Yes
'DIDO1	6.65e-06	GSE53045	Yes
'TOX3	6.89e-06	GSE53045	Yes
'OPRL1	7.86e-06	GSE53045	Yes
'ARID1B	7.9e-06	GSE53045	Yes
'RBM20	7.9e-06	GSE53045	Yes
'HP1BP3	8.01e-06	GSE53045	Yes
'BCL11A	8.96e-06	GSE53045	Yes
'BZW2	9.16e-06	GSE53045	Yes
'MITF	9.17e-06	GSE53045	Yes
'RABGAP1L	9.23e-06	GSE53045	Yes
'BANF2	9.53e-06	GSE53045	Yes
'CNR1	9.54e-06	GSE53045	Yes
'COL4A3	9.54e-06	GSE53045	Yes
'ESR1	9.57e-06	GSE53045	Yes
'P2RY6	1.08e-05	GSE53045	Yes
'ST5	1.08e-05	GSE53045	Yes
'ZFAT	1.12e-05	GSE53045	Yes
'TCF4	1.17e-05	GSE53045	Yes
'IL12B	1.29e-05	GSE53045	Yes
'FOXJ3	1.3e-05	GSE53045	Yes
'TSSC1	1.32e-05	GSE53045	Yes
'SH3RF3	1.39e-05	GSE53045	Yes
'IRF2	1.48e-05	GSE53045	Yes
'NPR3	1.48e-05	GSE53045	Yes
'MBP	1.57e-05	GSE53045	Yes
'SH3BP2	1.62e-05	GSE53045	Yes
'CLDN10	1.68e-05	GSE53045	Yes
'SHBG	1.7e-05	GSE53045	Yes
'IVNS1ABP	1.74e-05	GSE53045	Yes
'RPL7	1.76e-05	GSE53045	Yes
'POLR2B	1.95e-05	GSE53045	Yes
'BID	1.96e-05	GSE53045	Yes
'TRHDE	2.02e-05	GSE53045	Yes
'RGL1	2.28e-05	GSE53045	Yes
'SYNPO	2.34e-05	GSE53045	Yes
'FAM19A5	2.57e-05	GSE53045	Yes
'CDC14A	2.73e-05	GSE53045	Yes
'SGCE	2.82e-05	GSE53045	Yes
'TRAPPC9	3.09e-05	GSE53045	Yes
'BMP6	3.16e-05	GSE53045	Yes
'PLS1	3.27e-05	GSE53045	Yes
'PLCE1	3.29e-05	GSE53045	Yes
'CNOT4	3.43e-05	GSE53045	Yes
'CDH18	3.73e-05	GSE53045	Yes
'NLGN1	3.78e-05	GSE53045	Yes
'MKLN1	3.9e-05	GSE53045	Yes
'FYN	4.33e-05	GSE53045	Yes
'KCNH7	4.37e-05	GSE53045	Yes
'RAB15	4.39e-05	GSE53045	Yes
'PARD3	4.53e-05	GSE53045	Yes
'SMCHD1	4.58e-05	GSE53045	Yes
'PFAS	4.87e-05	GSE53045	Yes
'PRDM6	4.87e-05	GSE53045	Yes
'NAP1L4	5e-05	GSE53045	Yes
'SH3PXD2B	5.2e-05	GSE53045	Yes
'LRP2	5.34e-05	GSE53045	Yes
'VEPH1	5.34e-05	GSE53045	Yes
'ADAR	5.49e-05	GSE53045	Yes
'SLC24A3	6.01e-05	GSE53045	Yes
'MAPRE2	6.35e-05	GSE53045	Yes
'EFNA5	6.59e-05	GSE53045	Yes
'TRIM2	6.61e-05	GSE53045	Yes
'PANK1	6.85e-05	GSE53045	Yes
'RASSF2	7.03e-05	GSE53045	Yes
'RNF138	7.25e-05	GSE53045	Yes
'TET2	7.47e-05	GSE53045	Yes
'OPTN	7.53e-05	GSE53045	Yes
'FAM184A	7.86e-05	GSE53045	Yes
'KIF19	8.39e-05	GSE53045	Yes
'ANKS1A	8.51e-05	GSE53045	Yes
'STARD4	8.51e-05	GSE53045	Yes
'STK24	9.49e-05	GSE53045	Yes
'HHAT	9.56e-05	GSE53045	Yes
'ZZEF1	9.57e-05	GSE53045	Yes
'TMEM9	0.000111	GSE53045	Yes
'MYH10	0.000115	GSE53045	Yes
'ANK3	0.000116	GSE53045	Yes
'SLC6A9	0.000132	GSE53045	Yes
'PIK3CA	0.000133	GSE53045	Yes
'SLC18A3	0.000151	GSE53045	Yes
'AK5	0.000154	GSE53045	Yes
'EPB41L4A	0.000154	GSE53045	Yes
'EYA4	0.000157	GSE53045	Yes
'ACSL5	0.000164	GSE53045	Yes
'FOXN3	0.000166	GSE53045	Yes
'VGLL4	0.000168	GSE53045	Yes
'MACROD2	0.000171	GSE53045	Yes
'PTPN14	0.000185	GSE53045	Yes
'DCC	0.000188	GSE53045	Yes
'NFIC	0.000188	GSE53045	Yes
'EIF4G3	0.000193	GSE53045	Yes
'MDGA2	0.000199	GSE53045	Yes
'FKBP5	0.000202	GSE53045	Yes
'RHOA	0.000204	GSE53045	Yes
'AMPD3	0.000221	GSE53045	Yes
'DUSP10	0.000234	GSE53045	Yes
'TOX2	0.000234	GSE53045	Yes
'FGFR2	0.000239	GSE53045	Yes
'MME	0.000257	GSE53045	Yes
'TRIP12	0.000263	GSE53045	Yes
'TP53	0.000269	GSE53045	Yes
'ATPAF1	0.000285	GSE53045	Yes
'CSGALNACT1	0.000286	GSE53045	Yes
'ZBTB40	0.000297	GSE53045	Yes
'CSMD3	0.000304	GSE53045	Yes
'FBXL13	0.000305	GSE53045	Yes
'GLRX5	0.000308	GSE53045	Yes
'ANAPC13	0.00031	GSE53045	Yes
'DST	0.000311	GSE53045	Yes
'DGKD	0.000335	GSE53045	Yes
'EZR	0.000339	GSE53045	Yes
'GABRB3	0.00035	GSE53045	Yes
'GNAO1	0.00036	GSE53045	Yes
'NEUROG2	0.000361	GSE53045	Yes
'ITPR2	0.000367	GSE53045	Yes
'ZFYVE28	0.000367	GSE53045	Yes
'TRIO	0.000372	GSE53045	Yes
'GRIK3	0.000397	GSE53045	Yes
'RERE	0.000414	GSE53045	Yes
'PRDM16	0.000423	GSE53045	Yes
'SLC4A2	0.000438	GSE53045	Yes
'ST6GAL1	0.000459	GSE53045	Yes
'TRAK1	0.000465	GSE53045	Yes
'ACACA	0.000508	GSE53045	Yes
'ERC2	0.000522	GSE53045	Yes
'TERT	0.000524	GSE53045	Yes
'NR3C2	0.000527	GSE53045	Yes
'PHF21B	0.000532	GSE53045	Yes
'ACTN2	0.000548	GSE53045	Yes
'HEBP1	0.000554	GSE53045	Yes
'HTR2A	0.00057	GSE53045	Yes
'NFIA	0.000586	GSE53045	Yes
'DSC3	0.000626	GSE53045	Yes
'KCNJ16	0.000628	GSE53045	Yes
'INO80	0.000672	GSE53045	Yes
'SPTBN4	0.000694	GSE53045	Yes
'MSI2	0.000704	GSE53045	Yes
'GLRB	0.000748	GSE53045	Yes
'ITGB2	0.000756	GSE53045	Yes
'BRCA1	0.000768	GSE53045	Yes
'PIK3R1	0.000771	GSE53045	Yes
'EPHA6	0.000787	GSE53045	Yes
'TCF12	0.00079	GSE53045	Yes
'SQSTM1	0.000791	GSE53045	Yes
'WWP2	0.000819	GSE53045	Yes
'CBS	0.000828	GSE53045	Yes
'FLI1	0.000866	GSE53045	Yes
'CYP1A1	0.000902	GSE53045	Yes
'NRP1	0.00093	GSE53045	Yes
'NRG1	0.000933	GSE53045	Yes
'DCAKD	0.00104	GSE53045	Yes
'SERINC5	0.00105	GSE53045	Yes
'CASP9	0.00107	GSE53045	Yes
'ZNF652	0.0011	GSE53045	Yes
'PARK2	0.00113	GSE53045	Yes
'OBSCN	0.00116	GSE53045	Yes
'CDKL1	0.00117	GSE53045	Yes
'NEDD4L	0.00118	GSE53045	Yes
'HNF4A	0.00121	GSE53045	Yes
'CHD1L	0.00124	GSE53045	Yes
'MAGI3	0.00126	GSE53045	Yes
'CEP170	0.00127	GSE53045	Yes
'POU2F1	0.00128	GSE53045	Yes
'TYW1B	0.00128	GSE53045	Yes
'TBC1D5	0.00129	GSE53045	Yes
'DBX2	0.00131	GSE53045	Yes
'UBAC2	0.00131	GSE53045	Yes
'NRXN3	0.00133	GSE53045	Yes
'EIF4E	0.00135	GSE53045	Yes
'ME3	0.00137	GSE53045	Yes
'NARF	0.00139	GSE53045	Yes
'EFEMP1	0.0014	GSE53045	Yes
'PHACTR3	0.00147	GSE53045	Yes
'CAB39L	0.0015	GSE53045	Yes
'MPPED1	0.0015	GSE53045	Yes
'PPP2R2C	0.00154	GSE53045	Yes
'TRAF7	0.00161	GSE53045	Yes
'FNDC3B	0.00163	GSE53045	Yes
'NTM	0.00184	GSE53045	Yes
'PPM1L	0.00187	GSE53045	Yes
'EHBP1	0.00189	GSE53045	Yes
'NCK2	0.00191	GSE53045	Yes
'CNTN5	0.00195	GSE53045	Yes
'PTPRR	0.00195	GSE53045	Yes
'STK39	0.00196	GSE53045	Yes
'ABCG8	0.00197	GSE53045	Yes
'MOG	0.00197	GSE53045	Yes
'HLA-G	0.002	GSE53045	Yes
'VAV3	0.00201	GSE53045	Yes
'LSP1	0.00203	GSE53045	Yes
'AFF1	0.00205	GSE53045	Yes
'ABR	0.00207	GSE53045	Yes
'CPNE5	0.00209	GSE53045	Yes
'MEIS2	0.00209	GSE53045	Yes
'JPH3	0.00211	GSE53045	Yes
'FBLN2	0.00232	GSE53045	Yes
'GPR176	0.00249	GSE53045	Yes
'GEMIN4	0.00261	GSE53045	Yes
'ATP7B	0.00271	GSE53045	Yes
'SAMD4A	0.00278	GSE53045	Yes
'CORO2B	0.00279	GSE53045	Yes
'HIST1H2AB	0.00279	GSE53045	Yes
'EML6	0.00283	GSE53045	Yes
'GFRA1	0.00289	GSE53045	Yes
'RIPK2	0.00294	GSE53045	Yes
'WRN	0.00294	GSE53045	Yes
'ANKIB1	0.00308	GSE53045	Yes
'FOXP1	0.00315	GSE53045	Yes
'TIAM1	0.00315	GSE53045	Yes
'CATSPER2	0.00318	GSE53045	Yes
'HNF1B	0.00319	GSE53045	Yes
'ADAM23	0.00321	GSE53045	Yes
'ELMO1	0.00329	GSE53045	Yes
'COLEC12	0.00345	GSE53045	Yes
'SORBS2	0.00349	GSE53045	Yes
'VPS37C	0.00352	GSE53045	Yes
'NFRKB	0.0037	GSE53045	Yes
'OSBPL5	0.00377	GSE53045	Yes
'MGMT	0.00378	GSE53045	Yes
'TGIF1	0.00384	GSE53045	Yes
'MAST4	0.00387	GSE53045	Yes
'ANO6	0.00388	GSE53045	Yes
'ACE	0.00397	GSE53045	Yes
'GALNT10	0.00397	GSE53045	Yes
'PHYHIPL	0.00406	GSE53045	Yes
'SESN3	0.0041	GSE53045	Yes
'EDNRB	0.00417	GSE53045	Yes
'NR4A2	0.00431	GSE53045	Yes
'B4GALNT2	0.00448	GSE53045	Yes
'MCPH1	0.00448	GSE53045	Yes
'SORCS3	0.00454	GSE53045	Yes
'CADM1	0.0046	GSE53045	Yes
'FARS2	0.00475	GSE53045	Yes
'HTR1A	0.00486	GSE53045	Yes
'GSTZ1	0.00489	GSE53045	Yes
'ARHGAP26	0.00497	GSE53045	Yes
'SNTG1	0.00498	GSE53045	Yes
'SRD5A1	0.00501	GSE53045	Yes
'TGFBRAP1	0.00508	GSE53045	Yes
'TSHR	0.00513	GSE53045	Yes
'SPTBN5	0.00515	GSE53045	Yes
'CCK	0.00545	GSE53045	Yes
'MCTP2	0.00545	GSE53045	Yes
'LIN54	0.00548	GSE53045	Yes
'RBPMS	0.00548	GSE53045	Yes
'DTNA	0.00549	GSE53045	Yes
'WDR37	0.00549	GSE53045	Yes
'WNK1	0.00556	GSE53045	Yes
'NTRK3	0.00557	GSE53045	Yes
'SNAP25	0.00582	GSE53045	Yes
'MAN1A1	0.00597	GSE53045	Yes
'CCDC149	0.00607	GSE53045	Yes
'GSTP1	0.00612	GSE53045	Yes
'SLCO3A1	0.00616	GSE53045	Yes
'HDAC1	0.00626	GSE53045	Yes
'NEGR1	0.00629	GSE53045	Yes
'ESR2	0.00634	GSE53045	Yes
'RELN	0.00634	GSE53045	Yes
'SEC24D	0.00643	GSE53045	Yes
'KCNN3	0.00654	GSE53045	Yes
'STK32B	0.00672	GSE53045	Yes
'CLDN14	0.00676	GSE53045	Yes
'LCK	0.00678	GSE53045	Yes
'GABRA5	0.00689	GSE53045	Yes
'NTNG1	0.00693	GSE53045	Yes
'SYT1	0.00702	GSE53045	Yes
'IL1RN	0.00716	GSE53045	Yes
'CLCN6	0.00724	GSE53045	Yes
'APAF1	0.00729	GSE53045	Yes
'TMEM132D	0.00729	GSE53045	Yes
'INSC	0.0073	GSE53045	Yes
'TSPAN18	0.00733	GSE53045	Yes
'WNT5A	0.00758	GSE53045	Yes
'MACF1	0.0076	GSE53045	Yes
'SYT17	0.0076	GSE53045	Yes
'NEFM	0.00762	GSE53045	Yes
'ASPA	0.00783	GSE53045	Yes
'DYSF	0.00789	GSE53045	Yes
'KALRN	0.00806	GSE53045	Yes
'RUNX2	0.00806	GSE53045	Yes
'NXPH2	0.00809	GSE53045	Yes
'CDH26	0.00815	GSE53045	Yes
'SEMA6D	0.00815	GSE53045	Yes
'PRR5	0.00824	GSE53045	Yes
'USP6NL	0.00841	GSE53045	Yes
'TAF15	0.00846	GSE53045	Yes
'UNC13A	0.00856	GSE53045	Yes
'FN1	0.00862	GSE53045	Yes
'KCNQ5	0.00863	GSE53045	Yes
'CHRNA5	0.00906	GSE53045	Yes
'NCAM2	0.00906	GSE53045	Yes
'LOX	0.00907	GSE53045	Yes
'TRIT1	0.00911	GSE53045	Yes
'RAI14	0.00931	GSE53045	Yes
'ACAD8	0.00938	GSE53045	Yes
'LYPD1	0.00991	GSE53045	Yes
'SRD5A2	0.0103	GSE53045	Yes
'PPP2R5C	0.0105	GSE53045	Yes
'RIMS1	0.0105	GSE53045	Yes
'FAM155A	0.0108	GSE53045	Yes
'RARG	0.0112	GSE53045	Yes
'PDE4B	0.0116	GSE53045	Yes
'PIGP	0.0116	GSE53045	Yes
'CFTR	0.0117	GSE53045	Yes
'KCNIP4	0.0117	GSE53045	Yes
'TACC2	0.0117	GSE53045	Yes
'FAM134B	0.0118	GSE53045	Yes
'CHID1	0.0119	GSE53045	Yes
'ARNTL	0.012	GSE53045	Yes
'ZBED5	0.0121	GSE53045	Yes
'STK10	0.0123	GSE53045	Yes
'LCOR	0.0126	GSE53045	Yes
'DLG4	0.013	GSE53045	Yes
'CCDC38	0.0131	GSE53045	Yes
'RAB11FIP2	0.0132	GSE53045	Yes
'LIMCH1	0.0134	GSE53045	Yes
'GLUL	0.0135	GSE53045	Yes
'KIF26B	0.0135	GSE53045	Yes
'TMEM56	0.0136	GSE53045	Yes
'TRERF1	0.0137	GSE53045	Yes
'ADK	0.0138	GSE53045	Yes
'ATXN7L2	0.0138	GSE53045	Yes
'FBN2	0.0139	GSE53045	Yes
'CHRNA7	0.0145	GSE53045	Yes
'ANKS1B	0.0146	GSE53045	Yes
'LPP	0.0149	GSE53045	Yes
'PRR5L	0.0151	GSE53045	Yes
'MCF2L2	0.0155	GSE53045	Yes
'NCAPD3	0.0155	GSE53045	Yes
'SPON2	0.0155	GSE53045	Yes
'TMCC1	0.0156	GSE53045	Yes
'DDC	0.0157	GSE53045	Yes
'SVIL	0.0161	GSE53045	Yes
'CLIC5	0.0162	GSE53045	Yes
'MAP3K9	0.0165	GSE53045	Yes
'ALDH3A1	0.0166	GSE53045	Yes
'KIAA1217	0.0166	GSE53045	Yes
'SIRT1	0.0166	GSE53045	Yes
'TMEM51	0.0168	GSE53045	Yes
'ARHGEF7	0.0169	GSE53045	Yes
'GPATCH2	0.0171	GSE53045	Yes
'HPCAL4	0.0171	GSE53045	Yes
'CRY2	0.0174	GSE53045	Yes
'STK31	0.0174	GSE53045	Yes
'ARHGEF12	0.0175	GSE53045	Yes
'CECR1	0.0176	GSE53045	Yes
'PER3	0.0178	GSE53045	Yes
'PIK3R3	0.018	GSE53045	Yes
'TARBP1	0.0183	GSE53045	Yes
'NALCN	0.0185	GSE53045	Yes
'SHISA6	0.0187	GSE53045	Yes
'TTC3	0.0189	GSE53045	Yes
'ACTA1	0.0192	GSE53045	Yes
'PLEKHA2	0.0196	GSE53045	Yes
'RASSF8	0.0196	GSE53045	Yes
'CCDC39	0.0199	GSE53045	Yes
'DKK3	0.0199	GSE53045	Yes
'GGT1	0.0204	GSE53045	Yes
'PLXNA2	0.0206	GSE53045	Yes
'SLC12A5	0.0209	GSE53045	Yes
'PTK2B	0.0212	GSE53045	Yes
'PER2	0.0217	GSE53045	Yes
'ST3GAL3	0.0217	GSE53045	Yes
'GAS7	0.0218	GSE53045	Yes
'CHCHD6	0.0219	GSE53045	Yes
'GNA12	0.0222	GSE53045	Yes
'AMZ2	0.0232	GSE53045	Yes
'GPX4	0.0233	GSE53045	Yes
'MED13	0.0236	GSE53045	Yes
'BRDT	0.0237	GSE53045	Yes
'TYW1	0.0238	GSE53045	Yes
'ETV6	0.0243	GSE53045	Yes
'PSD3	0.0243	GSE53045	Yes
'UNC5C	0.0251	GSE53045	Yes
'MTHFR	0.0253	GSE53045	Yes
'SCOC	0.0253	GSE53045	Yes
'PHACTR1	0.0254	GSE53045	Yes
'HPSE2	0.0258	GSE53045	Yes
'CEPT1	0.0267	GSE53045	Yes
'FOXC2	0.0267	GSE53045	Yes
'BCL2L14	0.0268	GSE53045	Yes
'ALDH3B2	0.0281	GSE53045	Yes
'DYNLL1	0.0283	GSE53045	Yes
'SND1	0.0283	GSE53045	Yes
'NELL2	0.0288	GSE53045	Yes
'ROBO2	0.0289	GSE53045	Yes
'GSK3B	0.029	GSE53045	Yes
'PHC2	0.0296	GSE53045	Yes
'PPARG	0.0299	GSE53045	Yes
'GNAL	0.0305	GSE53045	Yes
'ADCYAP1	0.0312	GSE53045	Yes
'ACSL6	0.0315	GSE53045	Yes
'TGFBR3	0.0315	GSE53045	Yes
'ZHX2	0.0316	GSE53045	Yes
'RHBDD3	0.0318	GSE53045	Yes
'TP53BP1	0.0318	GSE53045	Yes
'KTN1	0.0324	GSE53045	Yes
'SLC44A3	0.0327	GSE53045	Yes
'KCNQ1	0.0334	GSE53045	Yes
'PSME4	0.0336	GSE53045	Yes
'MOV10	0.0337	GSE53045	Yes
'TBX5	0.0339	GSE53045	Yes
'TRPV1	0.0339	GSE53045	Yes
'CUL1	0.0341	GSE53045	Yes
'SIX3	0.0347	GSE53045	Yes
'HS2ST1	0.0355	GSE53045	Yes
'KCNK2	0.0357	GSE53045	Yes
'NOS1AP	0.0357	GSE53045	Yes
'ALDH1A2	0.0359	GSE53045	Yes
'ARHGAP20	0.0363	GSE53045	Yes
'LSM1	0.0365	GSE53045	Yes
'ST8SIA4	0.0367	GSE53045	Yes
'LRRC20	0.0369	GSE53045	Yes
'PEMT	0.0376	GSE53045	Yes
'PIK3R5	0.0376	GSE53045	Yes
'PDPN	0.0384	GSE53045	Yes
'KY	0.0386	GSE53045	Yes
'LMX1A	0.0389	GSE53045	Yes
'LRRC8B	0.0394	GSE53045	Yes
'SMYD3	0.0397	GSE53045	Yes
'BANP	0.0406	GSE53045	Yes
'GHSR	0.0407	GSE53045	Yes
'ARHGEF10L	0.0412	GSE53045	Yes
'PIWIL1	0.0416	GSE53045	Yes
'CCKAR	0.0419	GSE53045	Yes
'SV2B	0.0425	GSE53045	Yes
'SOX5	0.0426	GSE53045	Yes
'HRK	0.0429	GSE53045	Yes
'PROM1	0.0432	GSE53045	Yes
'CASC4	0.0435	GSE53045	Yes
'CTBP2	0.0447	GSE53045	Yes
'HS6ST1	0.0456	GSE53045	Yes
'WDR63	0.0458	GSE53045	Yes
'HS3ST2	0.046	GSE53045	Yes
'TLR5	0.0462	GSE53045	Yes
'TTL	0.0466	GSE53045	Yes
'CALCA	0.0475	GSE53045	Yes
'HMBOX1	0.0475	GSE53045	Yes
'IQGAP2	0.0478	GSE53045	Yes
'IGF1	0.0489	GSE53045	Yes
'GRIN2A	0.0495	GSE53045	Yes
'SMCR7	4.28e-29	GSE53045	No
'FAM84A	1.47e-23	GSE53045	No
'FN3KRP	2.82e-19	GSE53045	No
'CSNK1G2	7.09e-18	GSE53045	No
'NAPEPLD	7.23e-17	GSE53045	No
'PLEKHG4B	1.22e-15	GSE53045	No
'C6orf130	6.31e-15	GSE53045	No
'PCNA	2.19e-14	GSE53045	No
'PCDH17	1.68e-13	GSE53045	No
'ZIC4	2.01e-13	GSE53045	No
'GAMT	7.63e-13	GSE53045	No
'PPP1R7	3.14e-12	GSE53045	No
'SLC5A6	3.34e-12	GSE53045	No
'FKBP10	4.77e-12	GSE53045	No
'TCP11L1	7.99e-12	GSE53045	No
'NCOA4	8.95e-12	GSE53045	No
'SLC1A3	1.51e-11	GSE53045	No
'GPN1	1.91e-11	GSE53045	No
'SLTM	1.92e-11	GSE53045	No
'NKX2-1	2.37e-11	GSE53045	No
'FUT1	2.79e-11	GSE53045	No
'BAT5	2.89e-11	GSE53045	No
'C17orf55	4.84e-11	GSE53045	No
'UHRF1	5.34e-11	GSE53045	No
'ZNF311	5.72e-11	GSE53045	No
'SF4	8.67e-11	GSE53045	No
'FLOT1	1.08e-10	GSE53045	No
'VHL	1.14e-10	GSE53045	No
'MYH3	1.23e-10	GSE53045	No
'WDR25	1.24e-10	GSE53045	No
'SMARCD3	2.15e-10	GSE53045	No
'TPD52L1	2.8e-10	GSE53045	No
'SNORA5A	2.97e-10	GSE53045	No
'C14orf37	3e-10	GSE53045	No
'CCNL2	3.12e-10	GSE53045	No
'ACVR2B	3.33e-10	GSE53045	No
'MYO1C	3.36e-10	GSE53045	No
'RFX1	3.43e-10	GSE53045	No
'CYHR1	3.68e-10	GSE53045	No
'CMTM4	4.04e-10	GSE53045	No
'GPR12	4.32e-10	GSE53045	No
'C4orf38	5.27e-10	GSE53045	No
'TMEM116	5.33e-10	GSE53045	No
'SPATA20	5.76e-10	GSE53045	No
'LRRC41	5.78e-10	GSE53045	No
'SEC16A	6.47e-10	GSE53045	No
'FOXD2	6.58e-10	GSE53045	No
'EML1	7.9e-10	GSE53045	No
'RER1	8.23e-10	GSE53045	No
'C10orf58	8.26e-10	GSE53045	No
'WDR26	8.28e-10	GSE53045	No
'MIR411	9.61e-10	GSE53045	No
'ASPSCR1	1.02e-09	GSE53045	No
'HLTF	1.03e-09	GSE53045	No
'PPIE	1.04e-09	GSE53045	No
'ABCB9	1.05e-09	GSE53045	No
'BRF1	1.06e-09	GSE53045	No
'SPEN	1.25e-09	GSE53045	No
'ZNF655	1.35e-09	GSE53045	No
'PXN	1.36e-09	GSE53045	No
'C17orf70	1.38e-09	GSE53045	No
'KIAA0495	1.72e-09	GSE53045	No
'TCEA2	1.91e-09	GSE53045	No
'KIAA1026	1.95e-09	GSE53045	No
'GPR108	1.97e-09	GSE53045	No
'FAM198B	2.1e-09	GSE53045	No
'SLC41A1	2.4e-09	GSE53045	No
'SKIL	2.54e-09	GSE53045	No
'MYH14	2.57e-09	GSE53045	No
'MYOM3	2.6e-09	GSE53045	No
'RCC2	2.67e-09	GSE53045	No
'SULF2	2.79e-09	GSE53045	No
'RASL11B	2.82e-09	GSE53045	No
'AHDC1	3e-09	GSE53045	No
'FZD7	3.37e-09	GSE53045	No
'C4orf19	3.63e-09	GSE53045	No
'MRPS33	3.64e-09	GSE53045	No
'TAX1BP3	3.71e-09	GSE53045	No
'BCCIP	3.75e-09	GSE53045	No
'NEU1	3.78e-09	GSE53045	No
'SFRS1	4.31e-09	GSE53045	No
'UQCRH	4.33e-09	GSE53045	No
'SPRY2	4.34e-09	GSE53045	No
'C5orf37	4.36e-09	GSE53045	No
'BRP44L	5.02e-09	GSE53045	No
'FAM102A	5.46e-09	GSE53045	No
'TMEM88	5.62e-09	GSE53045	No
'C7orf58	5.87e-09	GSE53045	No
'HIST1H2AI	5.9e-09	GSE53045	No
'MUC21	6.03e-09	GSE53045	No
'PPAT	6.15e-09	GSE53045	No
'LOC492303	6.6e-09	GSE53045	No
'COQ10A	6.97e-09	GSE53045	No
'MTIF3	8.01e-09	GSE53045	No
'ESRRA	8.46e-09	GSE53045	No
'DIXDC1	8.47e-09	GSE53045	No
'CTDP1	8.66e-09	GSE53045	No
'MLL5	8.68e-09	GSE53045	No
'RUNX1T1	9.01e-09	GSE53045	No
'DHX38	9.81e-09	GSE53045	No
'TROVE2	1.01e-08	GSE53045	No
'TBX4	1.02e-08	GSE53045	No
'FGF3	1.03e-08	GSE53045	No
'FTSJD1	1.04e-08	GSE53045	No
'PDIK1L	1.04e-08	GSE53045	No
'PANK4	1.05e-08	GSE53045	No
'TTYH2	1.1e-08	GSE53045	No
'CMC1	1.12e-08	GSE53045	No
'HIST1H2BK	1.23e-08	GSE53045	No
'IQCG	1.23e-08	GSE53045	No
'ANKRD24	1.24e-08	GSE53045	No
'ACBD4	1.3e-08	GSE53045	No
'RLTPR	1.3e-08	GSE53045	No
'MIR299	1.34e-08	GSE53045	No
'PAQR9	1.44e-08	GSE53045	No
'CRIP2	1.57e-08	GSE53045	No
'RWDD3	1.59e-08	GSE53045	No
'SETDB2	1.7e-08	GSE53045	No
'LYAR	1.72e-08	GSE53045	No
'C7orf10	1.74e-08	GSE53045	No
'CDC45L	1.74e-08	GSE53045	No
'BTBD18	1.78e-08	GSE53045	No
'SPSB3	1.79e-08	GSE53045	No
'KIF18B	1.82e-08	GSE53045	No
'TEX14	1.83e-08	GSE53045	No
'OGFOD1	1.86e-08	GSE53045	No
'JDP2	1.94e-08	GSE53045	No
'TPM4	1.94e-08	GSE53045	No
'C1orf70	1.95e-08	GSE53045	No
'UBN1	1.98e-08	GSE53045	No
'VASH2	2.02e-08	GSE53045	No
'RDBP	2.11e-08	GSE53045	No
'C16orf62	2.15e-08	GSE53045	No
'ADPRHL1	2.52e-08	GSE53045	No
'GPR137C	2.53e-08	GSE53045	No
'TBPL1	2.73e-08	GSE53045	No
'VASH1	2.86e-08	GSE53045	No
'EIF3B	2.97e-08	GSE53045	No
'COL16A1	3.39e-08	GSE53045	No
'LYPLA2	3.57e-08	GSE53045	No
'AGPAT1	3.78e-08	GSE53045	No
'RASGRP1	3.78e-08	GSE53045	No
'VPS52	3.78e-08	GSE53045	No
'SLC4A4	4.01e-08	GSE53045	No
'NDUFV1	4.34e-08	GSE53045	No
'E2F8	4.35e-08	GSE53045	No
'TTLL10	4.36e-08	GSE53045	No
'PASK	4.39e-08	GSE53045	No
'CHEK1	4.5e-08	GSE53045	No
'LOC349114	4.73e-08	GSE53045	No
'SNORA16A	5.31e-08	GSE53045	No
'C2CD2	5.58e-08	GSE53045	No
'IFT122	5.73e-08	GSE53045	No
'TMOD2	6.05e-08	GSE53045	No
'HLA-E	6.48e-08	GSE53045	No
'GJA5	6.53e-08	GSE53045	No
'TSEN34	6.56e-08	GSE53045	No
'CCDC121	6.84e-08	GSE53045	No
'GMPPB	6.86e-08	GSE53045	No
'DNMT3A	6.94e-08	GSE53045	No
'PLEKHM2	7e-08	GSE53045	No
'TRIM39	7.08e-08	GSE53045	No
'FZD6	7.13e-08	GSE53045	No
'GMPPA	7.54e-08	GSE53045	No
'DDX5	7.67e-08	GSE53045	No
'EXOC8	7.84e-08	GSE53045	No
'SEPT9	7.86e-08	GSE53045	No
'BAD	8.17e-08	GSE53045	No
'SPATA22	8.34e-08	GSE53045	No
'RNFT2	8.48e-08	GSE53045	No
'HOXA5	8.95e-08	GSE53045	No
'POLR2I	9.41e-08	GSE53045	No
'CYB5RL	9.44e-08	GSE53045	No
'RGL2	9.6e-08	GSE53045	No
'MYH11	9.72e-08	GSE53045	No
'PLOD3	9.79e-08	GSE53045	No
'USP28	1.01e-07	GSE53045	No
'MIR369	1.03e-07	GSE53045	No
'FEN1	1.04e-07	GSE53045	No
'AGRN	1.11e-07	GSE53045	No
'KIAA1737	1.16e-07	GSE53045	No
'COL2A1	1.23e-07	GSE53045	No
'LRRC48	1.24e-07	GSE53045	No
'ITGB4	1.25e-07	GSE53045	No
'SC65	1.32e-07	GSE53045	No
'PNPLA1	1.33e-07	GSE53045	No
'LOC148709	1.36e-07	GSE53045	No
'UGT1A6	1.37e-07	GSE53045	No
'C1orf228	1.55e-07	GSE53045	No
'RGS12	1.65e-07	GSE53045	No
'TRADD	1.71e-07	GSE53045	No
'RPL36AL	1.72e-07	GSE53045	No
'HGC6.3	1.74e-07	GSE53045	No
'NCRNA00171	1.79e-07	GSE53045	No
'BAP1	1.81e-07	GSE53045	No
'QKI	1.86e-07	GSE53045	No
'RANBP1	2.04e-07	GSE53045	No
'NDE1	2.07e-07	GSE53045	No
'SCNN1A	2.2e-07	GSE53045	No
'ENTPD2	2.29e-07	GSE53045	No
'CCDC124	2.47e-07	GSE53045	No
'SRP68	2.51e-07	GSE53045	No
'KIF21B	2.82e-07	GSE53045	No
'ZNF566	3.01e-07	GSE53045	No
'ARL6IP4	3.02e-07	GSE53045	No
'MIR412	3.17e-07	GSE53045	No
'PIWIL2	3.21e-07	GSE53045	No
'C16orf88	3.37e-07	GSE53045	No
'IMPACT	3.46e-07	GSE53045	No
'CLUAP1	3.47e-07	GSE53045	No
'ITGB1BP1	3.47e-07	GSE53045	No
'TES	3.59e-07	GSE53045	No
'LOC100133612	3.66e-07	GSE53045	No
'SYNGAP1	3.69e-07	GSE53045	No
'FABP6	3.84e-07	GSE53045	No
'CPM	4e-07	GSE53045	No
'FAM131C	4.04e-07	GSE53045	No
'CTNNBIP1	4.06e-07	GSE53045	No
'BZW1	4.08e-07	GSE53045	No
'CUL4A	4.11e-07	GSE53045	No
'RAD51	4.11e-07	GSE53045	No
'KIF1A	4.19e-07	GSE53045	No
'CLU	4.5e-07	GSE53045	No
'NVL	4.83e-07	GSE53045	No
'CDK2AP1	5.09e-07	GSE53045	No
'HSPA14	5.49e-07	GSE53045	No
'B3GALNT2	5.69e-07	GSE53045	No
'PSMB1	5.73e-07	GSE53045	No
'RICTOR	5.84e-07	GSE53045	No
'KLHL5	5.99e-07	GSE53045	No
'NUDT21	6.11e-07	GSE53045	No
'NCKAP5L	6.39e-07	GSE53045	No
'TIGD1	6.71e-07	GSE53045	No
'COPS7A	6.74e-07	GSE53045	No
'FAM129A	6.76e-07	GSE53045	No
'UPF2	6.79e-07	GSE53045	No
'FGF9	7.1e-07	GSE53045	No
'SYMPK	7.11e-07	GSE53045	No
'C4orf21	7.28e-07	GSE53045	No
'LMO2	7.7e-07	GSE53045	No
'MTTP	7.71e-07	GSE53045	No
'ISLR	8.09e-07	GSE53045	No
'LPAR2	8.19e-07	GSE53045	No
'ASCL2	8.87e-07	GSE53045	No
'NADSYN1	9.07e-07	GSE53045	No
'C4orf10	9.77e-07	GSE53045	No
'UBE3A	9.82e-07	GSE53045	No
'LOC402778	9.88e-07	GSE53045	No
'NR3C1	9.89e-07	GSE53045	No
'GNG3	1.05e-06	GSE53045	No
'KCNIP3	1.06e-06	GSE53045	No
'PRDX5	1.06e-06	GSE53045	No
'PHF7	1.08e-06	GSE53045	No
'IKBKAP	1.1e-06	GSE53045	No
'RAP1GAP	1.11e-06	GSE53045	No
'POMGNT1	1.15e-06	GSE53045	No
'EIF5	1.16e-06	GSE53045	No
'ADAM9	1.24e-06	GSE53045	No
'C19orf22	1.24e-06	GSE53045	No
'C2orf28	1.27e-06	GSE53045	No
'BTF3L4	1.32e-06	GSE53045	No
'HOXA11AS	1.34e-06	GSE53045	No
'AK3L1	1.35e-06	GSE53045	No
'CAMK2N1	1.35e-06	GSE53045	No
'MXRA8	1.35e-06	GSE53045	No
'TMEM161B	1.35e-06	GSE53045	No
'TMEM200B	1.35e-06	GSE53045	No
'ENOSF1	1.4e-06	GSE53045	No
'HOXD12	1.4e-06	GSE53045	No
'IGSF11	1.4e-06	GSE53045	No
'FCHO1	1.41e-06	GSE53045	No
'CTSZ	1.42e-06	GSE53045	No
'LRP5L	1.46e-06	GSE53045	No
'SLC30A7	1.6e-06	GSE53045	No
'TNNT2	1.61e-06	GSE53045	No
'ZFC3H1	1.63e-06	GSE53045	No
'BAT4	1.64e-06	GSE53045	No
'CTNNB1	1.64e-06	GSE53045	No
'SLC22A2	1.71e-06	GSE53045	No
'IGF2	1.73e-06	GSE53045	No
'SON	1.73e-06	GSE53045	No
'HIST1H2AJ	1.74e-06	GSE53045	No
'ITGB1	1.75e-06	GSE53045	No
'AGAP3	1.77e-06	GSE53045	No
'PRKCZ	1.77e-06	GSE53045	No
'LOC145814	1.8e-06	GSE53045	No
'LYST	1.82e-06	GSE53045	No
'TECPR1	1.83e-06	GSE53045	No
'FNIP1	1.85e-06	GSE53045	No
'TPI1	1.86e-06	GSE53045	No
'RALYL	1.88e-06	GSE53045	No
'C6orf120	1.9e-06	GSE53045	No
'GTF2E1	1.9e-06	GSE53045	No
'MVD	2e-06	GSE53045	No
'C14orf79	2.01e-06	GSE53045	No
'C1orf198	2.01e-06	GSE53045	No
'USP48	2.01e-06	GSE53045	No
'SFTA3	2.06e-06	GSE53045	No
'HECTD1	2.07e-06	GSE53045	No
'C16orf71	2.08e-06	GSE53045	No
'PRAME	2.09e-06	GSE53045	No
'LIAS	2.12e-06	GSE53045	No
'NHP2	2.12e-06	GSE53045	No
'TIAL1	2.14e-06	GSE53045	No
'BMF	2.21e-06	GSE53045	No
'LOC338651	2.21e-06	GSE53045	No
'C21orf70	2.22e-06	GSE53045	No
'C7orf20	2.22e-06	GSE53045	No
'RAB4B	2.22e-06	GSE53045	No
'LOC646762	2.36e-06	GSE53045	No
'PPP1R10	2.47e-06	GSE53045	No
'TPM3	2.48e-06	GSE53045	No
'C11orf10	2.53e-06	GSE53045	No
'C10orf26	2.56e-06	GSE53045	No
'GATM	2.59e-06	GSE53045	No
'SDHD	2.59e-06	GSE53045	No
'MSL2	2.62e-06	GSE53045	No
'GJD2	2.64e-06	GSE53045	No
'MYO9B	2.64e-06	GSE53045	No
'RIMS3	2.68e-06	GSE53045	No
'FAM164C	2.71e-06	GSE53045	No
'TRPM5	2.76e-06	GSE53045	No
'JTB	2.79e-06	GSE53045	No
'SRRM2	2.79e-06	GSE53045	No
'C1orf159	2.83e-06	GSE53045	No
'TMPPE	2.83e-06	GSE53045	No
'TRMT2A	2.83e-06	GSE53045	No
'DCTN5	2.97e-06	GSE53045	No
'RNF6	3.08e-06	GSE53045	No
'SIRPA	3.14e-06	GSE53045	No
'MAP1LC3A	3.15e-06	GSE53045	No
'CASP3	3.16e-06	GSE53045	No
'B3GAT1	3.18e-06	GSE53045	No
'ATG2B	3.21e-06	GSE53045	No
'RNH1	3.21e-06	GSE53045	No
'ACD	3.24e-06	GSE53045	No
'BARHL2	3.28e-06	GSE53045	No
'PHRF1	3.37e-06	GSE53045	No
'KIAA0562	3.38e-06	GSE53045	No
'PSORS1C1	3.38e-06	GSE53045	No
'CHMP2B	3.47e-06	GSE53045	No
'FAM110C	3.54e-06	GSE53045	No
'C4orf29	3.74e-06	GSE53045	No
'S100A10	3.78e-06	GSE53045	No
'FZR1	4e-06	GSE53045	No
'C20orf20	4.04e-06	GSE53045	No
'ARL8A	4.1e-06	GSE53045	No
'PPP2R3C	4.14e-06	GSE53045	No
'IRX5	4.29e-06	GSE53045	No
'PARD6A	4.42e-06	GSE53045	No
'MGC16703	4.45e-06	GSE53045	No
'ABL2	4.51e-06	GSE53045	No
'SRI	4.51e-06	GSE53045	No
'DENND2C	4.52e-06	GSE53045	No
'CD248	4.57e-06	GSE53045	No
'FLJ31306	4.6e-06	GSE53045	No
'AP4E1	4.63e-06	GSE53045	No
'UFSP2	4.65e-06	GSE53045	No
'KIAA1712	4.66e-06	GSE53045	No
'EVI5L	4.79e-06	GSE53045	No
'STK33	4.8e-06	GSE53045	No
'TMEM59L	5.06e-06	GSE53045	No
'PRIC285	5.29e-06	GSE53045	No
'KCNS3	5.47e-06	GSE53045	No
'FLJ42709	5.57e-06	GSE53045	No
'NIPBL	5.58e-06	GSE53045	No
'ZZZ3	5.67e-06	GSE53045	No
'PPP1R9A	5.68e-06	GSE53045	No
'SLC39A7	5.69e-06	GSE53045	No
'C14orf80	5.74e-06	GSE53045	No
'CYB5R2	6e-06	GSE53045	No
'FASTKD3	6.08e-06	GSE53045	No
'SNORD56	6.08e-06	GSE53045	No
'CHFR	6.11e-06	GSE53045	No
'MYC	6.11e-06	GSE53045	No
'SRR	6.29e-06	GSE53045	No
'NAMPT	6.33e-06	GSE53045	No
'TAF9	6.33e-06	GSE53045	No
'ELP2	6.34e-06	GSE53045	No
'NEURL3	6.48e-06	GSE53045	No
'C12orf57	6.54e-06	GSE53045	No
'RAB1A	6.66e-06	GSE53045	No
'DCAF6	6.71e-06	GSE53045	No
'CYFIP1	6.83e-06	GSE53045	No
'NHLRC2	6.83e-06	GSE53045	No
'PDE3A	6.83e-06	GSE53045	No
'DKK1	6.85e-06	GSE53045	No
'DCAF4	6.89e-06	GSE53045	No
'G3BP1	6.93e-06	GSE53045	No
'MORC2	6.93e-06	GSE53045	No
'POLR3G	6.94e-06	GSE53045	No
'TRIM10	7.03e-06	GSE53045	No
'EIF5B	7.27e-06	GSE53045	No
'C14orf43	7.4e-06	GSE53045	No
'SEMA7A	7.55e-06	GSE53045	No
'MEF2C	7.67e-06	GSE53045	No
'MIR372	7.69e-06	GSE53045	No
'C10orf4	7.72e-06	GSE53045	No
'PKN1	7.79e-06	GSE53045	No
'SPATA17	7.79e-06	GSE53045	No
'ATAD3B	7.83e-06	GSE53045	No
'DDN	7.88e-06	GSE53045	No
'ARV1	7.89e-06	GSE53045	No
'ATP1A1	8.02e-06	GSE53045	No
'ZFP64	8.04e-06	GSE53045	No
'TCF3	8.29e-06	GSE53045	No
'MUC5B	8.34e-06	GSE53045	No
'EGFLAM	8.91e-06	GSE53045	No
'GPR177	8.92e-06	GSE53045	No
'NPAT	8.97e-06	GSE53045	No
'C1orf9	8.98e-06	GSE53045	No
'PHF19	9.25e-06	GSE53045	No
'CDC2	9.32e-06	GSE53045	No
'RPRM	9.46e-06	GSE53045	No
'SS18L1	9.66e-06	GSE53045	No
'APOM	1e-05	GSE53045	No
'FBXO48	1e-05	GSE53045	No
'SYT15	1.04e-05	GSE53045	No
'ZNF692	1.04e-05	GSE53045	No
'KCNQ1DN	1.05e-05	GSE53045	No
'TMEM201	1.05e-05	GSE53045	No
'NR2F2	1.08e-05	GSE53045	No
'B3GALNT1	1.11e-05	GSE53045	No
'PYCARD	1.17e-05	GSE53045	No
'RPLP2	1.17e-05	GSE53045	No
'EIF2C2	1.18e-05	GSE53045	No
'HDAC4	1.18e-05	GSE53045	No
'UROS	1.21e-05	GSE53045	No
'MSX2	1.23e-05	GSE53045	No
'GPS2	1.27e-05	GSE53045	No
'FLJ90757	1.28e-05	GSE53045	No
'CDK1	1.29e-05	GSE53045	No
'ICK	1.29e-05	GSE53045	No
'SLC35B1	1.32e-05	GSE53045	No
'HLA-DOA	1.35e-05	GSE53045	No
'PDE4A	1.38e-05	GSE53045	No
'COL18A1	1.39e-05	GSE53045	No
'DEF8	1.46e-05	GSE53045	No
'SNX24	1.47e-05	GSE53045	No
'ADCY6	1.48e-05	GSE53045	No
'WDR16	1.48e-05	GSE53045	No
'TCHP	1.5e-05	GSE53045	No
'MAT2B	1.54e-05	GSE53045	No
'TMTC3	1.55e-05	GSE53045	No
'METAP2	1.6e-05	GSE53045	No
'NEDD1	1.64e-05	GSE53045	No
'CARD14	1.66e-05	GSE53045	No
'POU3F3	1.68e-05	GSE53045	No
'EXOSC6	1.69e-05	GSE53045	No
'HAS3	1.72e-05	GSE53045	No
'HCG22	1.72e-05	GSE53045	No
'SMEK2	1.72e-05	GSE53045	No
'EXOC3L2	1.74e-05	GSE53045	No
'PNO1	1.75e-05	GSE53045	No
'BATF3	1.77e-05	GSE53045	No
'PYCR1	1.77e-05	GSE53045	No
'PBX3	1.79e-05	GSE53045	No
'EIF2C1	1.82e-05	GSE53045	No
'BAI2	1.83e-05	GSE53045	No
'CBFA2T2	1.87e-05	GSE53045	No
'HSPB7	1.87e-05	GSE53045	No
'NPPB	1.88e-05	GSE53045	No
'CSRP2	1.91e-05	GSE53045	No
'SEPT8	1.91e-05	GSE53045	No
'C1orf55	1.93e-05	GSE53045	No
'BFSP1	1.95e-05	GSE53045	No
'PRCP	1.95e-05	GSE53045	No
'C17orf65	1.96e-05	GSE53045	No
'CYP26A1	1.96e-05	GSE53045	No
'SLC26A9	1.96e-05	GSE53045	No
'YARS	1.96e-05	GSE53045	No
'PATZ1	1.99e-05	GSE53045	No
'HSPB6	2.03e-05	GSE53045	No
'LPHN1	2.05e-05	GSE53045	No
'MIR611	2.05e-05	GSE53045	No
'SRC	2.05e-05	GSE53045	No
'UTP18	2.07e-05	GSE53045	No
'SLITRK5	2.09e-05	GSE53045	No
'TMEM111	2.1e-05	GSE53045	No
'CLEC2L	2.14e-05	GSE53045	No
'ZNF238	2.19e-05	GSE53045	No
'NDUFA7	2.21e-05	GSE53045	No
'LOC285830	2.24e-05	GSE53045	No
'BGLAP	2.28e-05	GSE53045	No
'PARVG	2.29e-05	GSE53045	No
'R3HDM1	2.33e-05	GSE53045	No
'AK2	2.34e-05	GSE53045	No
'FERMT2	2.37e-05	GSE53045	No
'PBXIP1	2.37e-05	GSE53045	No
'FZD4	2.39e-05	GSE53045	No
'PCBP1	2.41e-05	GSE53045	No
'MRPL18	2.42e-05	GSE53045	No
'ST7L	2.42e-05	GSE53045	No
'GCLM	2.5e-05	GSE53045	No
'LOC440356	2.53e-05	GSE53045	No
'KIAA1530	2.57e-05	GSE53045	No
'RHBDL1	2.69e-05	GSE53045	No
'GNAI2	2.7e-05	GSE53045	No
'CRABP1	2.75e-05	GSE53045	No
'EPB41	2.81e-05	GSE53045	No
'RBBP8	2.81e-05	GSE53045	No
'MYL9	2.82e-05	GSE53045	No
'PRDM2	2.82e-05	GSE53045	No
'C1orf86	2.83e-05	GSE53045	No
'KAZALD1	2.83e-05	GSE53045	No
'SMPD3	2.83e-05	GSE53045	No
'ZBTB22	2.85e-05	GSE53045	No
'MLH1	2.86e-05	GSE53045	No
'SH3D19	2.89e-05	GSE53045	No
'DGCR6	2.91e-05	GSE53045	No
'DIRAS3	2.94e-05	GSE53045	No
'CLDN18	2.95e-05	GSE53045	No
'DUOX2	2.98e-05	GSE53045	No
'SFRS2	3e-05	GSE53045	No
'CFLAR	3.06e-05	GSE53045	No
'FDPS	3.1e-05	GSE53045	No
'C2orf67	3.13e-05	GSE53045	No
'MORG1	3.36e-05	GSE53045	No
'C1orf43	3.41e-05	GSE53045	No
'SNRPA	3.41e-05	GSE53045	No
'XRCC3	3.46e-05	GSE53045	No
'DEGS1	3.5e-05	GSE53045	No
'MLNR	3.51e-05	GSE53045	No
'GLRX2	3.55e-05	GSE53045	No
'CNIH2	3.71e-05	GSE53045	No
'TMEM42	3.71e-05	GSE53045	No
'ACBD5	3.73e-05	GSE53045	No
'LTBP2	3.74e-05	GSE53045	No
'SYT2	3.76e-05	GSE53045	No
'POLR2H	3.8e-05	GSE53045	No
'TNFRSF25	3.81e-05	GSE53045	No
'ALOXE3	3.83e-05	GSE53045	No
'FOXA3	3.83e-05	GSE53045	No
'PYY	3.92e-05	GSE53045	No
'MIR93	3.97e-05	GSE53045	No
'TTC35	4.09e-05	GSE53045	No
'C2orf18	4.11e-05	GSE53045	No
'RBM15B	4.11e-05	GSE53045	No
'SIN3A	4.12e-05	GSE53045	No
'HAND1	4.15e-05	GSE53045	No
'SC5DL	4.19e-05	GSE53045	No
'ZNF696	4.27e-05	GSE53045	No
'DFNB59	4.31e-05	GSE53045	No
'MICA	4.37e-05	GSE53045	No
'VPS26A	4.44e-05	GSE53045	No
'EHMT2	4.73e-05	GSE53045	No
'PDE4C	4.73e-05	GSE53045	No
'TJP2	4.78e-05	GSE53045	No
'GPT	4.82e-05	GSE53045	No
'KIAA0895L	4.86e-05	GSE53045	No
'AP4M1	4.91e-05	GSE53045	No
'SRCAP	4.94e-05	GSE53045	No
'SERPING1	5.04e-05	GSE53045	No
'RAB3IP	5.07e-05	GSE53045	No
'CELSR3	5.1e-05	GSE53045	No
'SH3YL1	5.18e-05	GSE53045	No
'HDAC11	5.2e-05	GSE53045	No
'HES4	5.41e-05	GSE53045	No
'ZNF384	5.49e-05	GSE53045	No
'MAT2A	5.52e-05	GSE53045	No
'DULLARD	5.53e-05	GSE53045	No
'SCAMP3	5.63e-05	GSE53045	No
'KCNQ1OT1	5.75e-05	GSE53045	No
'HMG20A	5.84e-05	GSE53045	No
'MKS1	5.92e-05	GSE53045	No
'TCP1	6.05e-05	GSE53045	No
'CTPS	6.07e-05	GSE53045	No
'GNB5	6.18e-05	GSE53045	No
'KIAA0319L	6.26e-05	GSE53045	No
'ELF5	6.33e-05	GSE53045	No
'GATA2	6.33e-05	GSE53045	No
'NFATC4	6.33e-05	GSE53045	No
'PUSL1	6.39e-05	GSE53045	No
'C15orf29	6.49e-05	GSE53045	No
'MCOLN3	6.59e-05	GSE53045	No
'CASKIN2	6.69e-05	GSE53045	No
'LSM2	6.72e-05	GSE53045	No
'RAG1AP1	6.76e-05	GSE53045	No
'DNAJC28	6.84e-05	GSE53045	No
'SLFN5	6.84e-05	GSE53045	No
'DNAJA3	6.85e-05	GSE53045	No
'FAM54B	6.87e-05	GSE53045	No
'ORMDL2	7.18e-05	GSE53045	No
'ICAM5	7.22e-05	GSE53045	No
'DHCR7	7.25e-05	GSE53045	No
'GALNT9	7.46e-05	GSE53045	No
'RHOBTB2	7.46e-05	GSE53045	No
'LYSMD2	7.51e-05	GSE53045	No
'SPATA2	7.64e-05	GSE53045	No
'TEX261	7.64e-05	GSE53045	No
'HSF1	7.76e-05	GSE53045	No
'LOC148413	7.82e-05	GSE53045	No
'GNB1	7.84e-05	GSE53045	No
'LIN28	7.85e-05	GSE53045	No
'FOXD3	7.87e-05	GSE53045	No
'CCDC88C	7.89e-05	GSE53045	No
'CCND3	7.89e-05	GSE53045	No
'NDUFA4L2	7.97e-05	GSE53045	No
'LTB4R2	7.98e-05	GSE53045	No
'C5orf55	8.01e-05	GSE53045	No
'POP7	8.17e-05	GSE53045	No
'SNORD60	8.2e-05	GSE53045	No
'STK19	8.2e-05	GSE53045	No
'IGF2BP1	8.42e-05	GSE53045	No
'MAMSTR	8.42e-05	GSE53045	No
'ZEB1	8.52e-05	GSE53045	No
'LRP1	8.56e-05	GSE53045	No
'CDCA3	8.68e-05	GSE53045	No
'GSC2	8.71e-05	GSE53045	No
'MAFB	8.73e-05	GSE53045	No
'WDR73	8.74e-05	GSE53045	No
'FBRSL1	8.92e-05	GSE53045	No
'LPAR5	9.07e-05	GSE53045	No
'MIR1258	9.14e-05	GSE53045	No
'ST3GAL5	9.18e-05	GSE53045	No
'PDE1B	9.2e-05	GSE53045	No
'TMEM128	9.38e-05	GSE53045	No
'ZNF800	9.55e-05	GSE53045	No
'LOC100130872-SPON2	9.59e-05	GSE53045	No
'EXOC5	9.74e-05	GSE53045	No
'GJB3	9.78e-05	GSE53045	No
'AMICA1	9.91e-05	GSE53045	No
'PRKAB2	9.93e-05	GSE53045	No
'POMT2	0.0001	GSE53045	No
'C2orf64	0.000101	GSE53045	No
'FAM38B	0.000101	GSE53045	No
'CCDC77	0.000103	GSE53045	No
'ARHGEF2	0.000104	GSE53045	No
'C2CD3	0.000105	GSE53045	No
'NODAL	0.000105	GSE53045	No
'RCC1	0.000105	GSE53045	No
'CCDC92	0.000106	GSE53045	No
'LNPEP	0.000106	GSE53045	No
'MATN4	0.000109	GSE53045	No
'MBTPS1	0.000109	GSE53045	No
'THBS3	0.00011	GSE53045	No
'EVC2	0.000111	GSE53045	No
'MORN1	0.000111	GSE53045	No
'CDK4	0.000112	GSE53045	No
'SP1	0.000113	GSE53045	No
'GPR37L1	0.000116	GSE53045	No
'ECHDC3	0.000119	GSE53045	No
'LRAT	0.000121	GSE53045	No
'MGC70857	0.000121	GSE53045	No
'SAMD13	0.000121	GSE53045	No
'ARID4A	0.000124	GSE53045	No
'C1orf96	0.000127	GSE53045	No
'BMP4	0.000128	GSE53045	No
'ADSSL1	0.00013	GSE53045	No
'SHISA3	0.00013	GSE53045	No
'C14orf21	0.000132	GSE53045	No
'HNRNPUL1	0.000132	GSE53045	No
'CSNK2B	0.000133	GSE53045	No
'SUPT5H	0.000133	GSE53045	No
'PLCD1	0.000134	GSE53045	No
'GPX5	0.000135	GSE53045	No
'FHL2	0.000137	GSE53045	No
'FIZ1	0.000138	GSE53045	No
'SLC44A4	0.000138	GSE53045	No
'EP400	0.000142	GSE53045	No
'PPFIA3	0.000143	GSE53045	No
'RAPGEF6	0.000143	GSE53045	No
'FAM76B	0.000145	GSE53045	No
'MRAP2	0.000148	GSE53045	No
'USP37	0.00015	GSE53045	No
'RPL31	0.000151	GSE53045	No
'FBXO30	0.000153	GSE53045	No
'CA7	0.000156	GSE53045	No
'HIC1	0.000159	GSE53045	No
'C1orf83	0.000161	GSE53045	No
'C1QTNF7	0.000162	GSE53045	No
'GAA	0.000164	GSE53045	No
'KEAP1	0.000164	GSE53045	No
'MRAS	0.000164	GSE53045	No
'MYOM2	0.000164	GSE53045	No
'TTC24	0.000166	GSE53045	No
'FOXF1	0.000169	GSE53045	No
'CNTROB	0.000171	GSE53045	No
'MYO9A	0.000171	GSE53045	No
'RASSF7	0.000172	GSE53045	No
'CYFIP2	0.000175	GSE53045	No
'FNDC3A	0.000175	GSE53045	No
'SMG6	0.000175	GSE53045	No
'TAL1	0.000177	GSE53045	No
'PCBP4	0.000178	GSE53045	No
'MGAT4B	0.000179	GSE53045	No
'SLC39A8	0.000181	GSE53045	No
'BCAP29	0.000182	GSE53045	No
'CIDEB	0.000182	GSE53045	No
'GCHFR	0.000182	GSE53045	No
'PHIP	0.000189	GSE53045	No
'MICB	0.000199	GSE53045	No
'PSME2	0.0002	GSE53045	No
'ARHGEF17	0.000202	GSE53045	No
'IFI27L1	0.000203	GSE53045	No
'PLEKHG4	0.000204	GSE53045	No
'PRKAR1B	0.000204	GSE53045	No
'ZNF768	0.000206	GSE53045	No
'HS3ST3B1	0.000207	GSE53045	No
'BDNFOS	0.000208	GSE53045	No
'DMRTA2	0.000208	GSE53045	No
'C19orf42	0.000211	GSE53045	No
'MLF2	0.000211	GSE53045	No
'TWIST1	0.000213	GSE53045	No
'PSMC4	0.000215	GSE53045	No
'MYADM	0.000216	GSE53045	No
'GNG12	0.000219	GSE53045	No
'TAPBP	0.000221	GSE53045	No
'SFRS16	0.000222	GSE53045	No
'SHOX2	0.000223	GSE53045	No
'MYO1D	0.000225	GSE53045	No
'THRA	0.000228	GSE53045	No
'B4GALT2	0.000235	GSE53045	No
'IRF7	0.000236	GSE53045	No
'DBC1	0.000238	GSE53045	No
'SEPN1	0.000239	GSE53045	No
'MAP3K12	0.000241	GSE53045	No
'ZIM2	0.000248	GSE53045	No
'MEA1	0.000249	GSE53045	No
'C15orf27	0.000253	GSE53045	No
'HSD17B8	0.000257	GSE53045	No
'KIFC2	0.000258	GSE53045	No
'MIR933	0.000258	GSE53045	No
'BLCAP	0.000259	GSE53045	No
'REL	0.000264	GSE53045	No
'KCTD9	0.00027	GSE53045	No
'PURG	0.000273	GSE53045	No
'GALK2	0.000275	GSE53045	No
'COX5B	0.000276	GSE53045	No
'UACA	0.000276	GSE53045	No
'DNPEP	0.000277	GSE53045	No
'TAF3	0.000279	GSE53045	No
'UQCRQ	0.000282	GSE53045	No
'FAM36A	0.000287	GSE53045	No
'MFSD1	0.000287	GSE53045	No
'TACC1	0.000287	GSE53045	No
'GJC2	0.00029	GSE53045	No
'SARNP	0.000292	GSE53045	No
'TPBG	0.000299	GSE53045	No
'CBLN3	0.0003	GSE53045	No
'ZNF134	0.0003	GSE53045	No
'ZNF248	0.000301	GSE53045	No
[truncated: 2,059 more rows]

## Sheet: Table S8
Table S8. The SIMPO-TSS200&TSS1500 algorithm-identified smoking phenotype-related genes (P-value ≤ 0.05) .
Gene name	P-valuea	Dataset	Known tobacco use disorder-related geneb
'HS6ST1	3.85e-05	GSE50660	Yes
'SGCE	3.89e-05	GSE50660	Yes
'POLK	3.9e-05	GSE50660	Yes
'LCOR	0.000135	GSE50660	Yes
'SYK	0.000141	GSE50660	Yes
'SORBS1	0.000195	GSE50660	Yes
'ACSL6	0.000221	GSE50660	Yes
'LYN	0.000244	GSE50660	Yes
'SLC6A9	0.000257	GSE50660	Yes
'LRRC20	0.000258	GSE50660	Yes
'ACTA1	0.000336	GSE50660	Yes
'IL6R	0.000342	GSE50660	Yes
'CTDSPL	0.000474	GSE50660	Yes
'AVEN	0.000498	GSE50660	Yes
'KLF3	0.000592	GSE50660	Yes
'LATS2	0.000596	GSE50660	Yes
'CECR1	0.000666	GSE50660	Yes
'TPST1	0.000673	GSE50660	Yes
'SMAD7	0.000675	GSE50660	Yes
'VPS37A	0.000752	GSE50660	Yes
'RYBP	0.000752	GSE50660	Yes
'RSBN1	0.000772	GSE50660	Yes
'CXADR	0.000911	GSE50660	Yes
'PHLDA2	0.00102	GSE50660	Yes
'MPZL1	0.00103	GSE50660	Yes
'UVRAG	0.00103	GSE50660	Yes
'CR1	0.00104	GSE50660	Yes
'ACACA	0.00113	GSE50660	Yes
'ANKS1B	0.00116	GSE50660	Yes
'PLEKHA6	0.00118	GSE50660	Yes
'ZNF441	0.0012	GSE50660	Yes
'CHD9	0.00129	GSE50660	Yes
'HIP1	0.00134	GSE50660	Yes
'WT1	0.00157	GSE50660	Yes
'CATSPER2	0.00157	GSE50660	Yes
'TKT	0.00164	GSE50660	Yes
'IL19	0.00186	GSE50660	Yes
'FNTA	0.00195	GSE50660	Yes
'ANXA4	0.00205	GSE50660	Yes
'MAPK14	0.00206	GSE50660	Yes
'POFUT1	0.00207	GSE50660	Yes
'STK10	0.00223	GSE50660	Yes
'ERBB2IP	0.0023	GSE50660	Yes
'KSR1	0.00232	GSE50660	Yes
'GGT1	0.00241	GSE50660	Yes
'CCDC102B	0.00273	GSE50660	Yes
'P4HA1	0.00274	GSE50660	Yes
'TET2	0.0028	GSE50660	Yes
'GON4L	0.00285	GSE50660	Yes
'UNC5B	0.00295	GSE50660	Yes
'GSTCD	0.00299	GSE50660	Yes
'RBPMS	0.003	GSE50660	Yes
'GABRA4	0.00303	GSE50660	Yes
'PRR5	0.00303	GSE50660	Yes
'WBSCR17	0.00305	GSE50660	Yes
'HMBOX1	0.00307	GSE50660	Yes
'STK24	0.00307	GSE50660	Yes
'NOL8	0.00307	GSE50660	Yes
'ZNF532	0.00307	GSE50660	Yes
'SQSTM1	0.00308	GSE50660	Yes
'ARMC10	0.00339	GSE50660	Yes
'STX11	0.00344	GSE50660	Yes
'KCNJ6	0.00358	GSE50660	Yes
'INSR	0.00366	GSE50660	Yes
'HNRNPA2B1	0.00368	GSE50660	Yes
'SYNGR1	0.00369	GSE50660	Yes
'TAOK3	0.0037	GSE50660	Yes
'ADD1	0.00375	GSE50660	Yes
'PCMTD1	0.00382	GSE50660	Yes
'PPM1F	0.0039	GSE50660	Yes
'EIF2B4	0.0039	GSE50660	Yes
'RBM26	0.00391	GSE50660	Yes
'MED12L	0.00396	GSE50660	Yes
'ACE	0.00397	GSE50660	Yes
'PRELID2	0.00399	GSE50660	Yes
'LPCAT1	0.00424	GSE50660	Yes
'TBCE	0.00429	GSE50660	Yes
'ELOVL2	0.00437	GSE50660	Yes
'AFF1	0.00439	GSE50660	Yes
'PBK	0.00439	GSE50660	Yes
'KCNK9	0.00463	GSE50660	Yes
'NDUFS8	0.00465	GSE50660	Yes
'TMEM129	0.00485	GSE50660	Yes
'LMO7	0.00487	GSE50660	Yes
'LSS	0.00494	GSE50660	Yes
'PLA2R1	0.00498	GSE50660	Yes
'NFIL3	0.00502	GSE50660	Yes
'PLXNA2	0.00507	GSE50660	Yes
'DISC1	0.00526	GSE50660	Yes
'RHOH	0.00528	GSE50660	Yes
'ARHGAP24	0.00529	GSE50660	Yes
'HELQ	0.00529	GSE50660	Yes
'GLB1L3	0.00531	GSE50660	Yes
'DLG5	0.0055	GSE50660	Yes
'ALDH9A1	0.0055	GSE50660	Yes
'ANKRD22	0.0056	GSE50660	Yes
'MTX2	0.00595	GSE50660	Yes
'LIN54	0.00598	GSE50660	Yes
'NCOA2	0.00599	GSE50660	Yes
'IFT88	0.00626	GSE50660	Yes
'PNOC	0.00627	GSE50660	Yes
'ACTN4	0.00649	GSE50660	Yes
'SPNS3	0.00653	GSE50660	Yes
'HTRA3	0.00654	GSE50660	Yes
'MAP3K13	0.00655	GSE50660	Yes
'EEF2K	0.00668	GSE50660	Yes
'AIM1	0.00674	GSE50660	Yes
'PAPSS1	0.00683	GSE50660	Yes
'STK17B	0.00684	GSE50660	Yes
'PNPLA8	0.00691	GSE50660	Yes
'ANKS1A	0.00732	GSE50660	Yes
'LMX1A	0.00736	GSE50660	Yes
'KLF10	0.00737	GSE50660	Yes
'AP3S1	0.00737	GSE50660	Yes
'RET	0.00751	GSE50660	Yes
'KCNQ1	0.00757	GSE50660	Yes
'MRPL22	0.00778	GSE50660	Yes
'SLC22A18	0.0079	GSE50660	Yes
'HYLS1	0.00795	GSE50660	Yes
'GLT1D1	0.00806	GSE50660	Yes
'PHTF1	0.00815	GSE50660	Yes
'ITGA2	0.00817	GSE50660	Yes
'PIK3R3	0.00821	GSE50660	Yes
'TADA2B	0.0087	GSE50660	Yes
'ST8SIA4	0.00883	GSE50660	Yes
'PCCA	0.00888	GSE50660	Yes
'TACC2	0.00889	GSE50660	Yes
'PITX2	0.00903	GSE50660	Yes
'TOP2B	0.00911	GSE50660	Yes
'OSBPL5	0.00917	GSE50660	Yes
'TGFBRAP1	0.0093	GSE50660	Yes
'DPP6	0.00949	GSE50660	Yes
'WDFY4	0.00957	GSE50660	Yes
'EPN2	0.0099	GSE50660	Yes
'ZNF326	0.0102	GSE50660	Yes
'ELOVL6	0.0104	GSE50660	Yes
'RIPK2	0.0106	GSE50660	Yes
'DNAH9	0.0107	GSE50660	Yes
'UBR4	0.0108	GSE50660	Yes
'TRERF1	0.0113	GSE50660	Yes
'AGPAT5	0.0113	GSE50660	Yes
'RHOU	0.0116	GSE50660	Yes
'APBB1IP	0.0116	GSE50660	Yes
'MTSS1	0.0117	GSE50660	Yes
'HNF4A	0.0118	GSE50660	Yes
'DNM1L	0.0119	GSE50660	Yes
'NDRG1	0.012	GSE50660	Yes
'RERE	0.012	GSE50660	Yes
'CAPN9	0.0123	GSE50660	Yes
'PTPRB	0.0124	GSE50660	Yes
'EEFSEC	0.0125	GSE50660	Yes
'NEFM	0.0126	GSE50660	Yes
'CCDC109B	0.0128	GSE50660	Yes
'IL1RN	0.013	GSE50660	Yes
'DHDDS	0.013	GSE50660	Yes
'FAAH	0.013	GSE50660	Yes
'SH2D5	0.0131	GSE50660	Yes
'ARFGEF1	0.0132	GSE50660	Yes
'PELP1	0.0135	GSE50660	Yes
'KIF2A	0.0138	GSE50660	Yes
'KIAA1257	0.0141	GSE50660	Yes
'KCNAB1	0.0143	GSE50660	Yes
'CAB39L	0.0143	GSE50660	Yes
'TRAK1	0.0148	GSE50660	Yes
'PUS10	0.015	GSE50660	Yes
'APBB1	0.0152	GSE50660	Yes
'VAV3	0.0152	GSE50660	Yes
'XPO5	0.0152	GSE50660	Yes
'SCAMP4	0.0152	GSE50660	Yes
'LRRN2	0.0154	GSE50660	Yes
'SLC25A13	0.0156	GSE50660	Yes
'ASAH1	0.0158	GSE50660	Yes
'NMU	0.016	GSE50660	Yes
'RAB11FIP5	0.017	GSE50660	Yes
'POU2F3	0.017	GSE50660	Yes
'CDKL1	0.017	GSE50660	Yes
'CLEC16A	0.017	GSE50660	Yes
'STOX2	0.0171	GSE50660	Yes
'CKAP2L	0.0171	GSE50660	Yes
'ALDH18A1	0.0175	GSE50660	Yes
'RAD51AP1	0.0176	GSE50660	Yes
'SHROOM3	0.0176	GSE50660	Yes
'CROT	0.0176	GSE50660	Yes
'ANKRD17	0.0177	GSE50660	Yes
'ITPR1	0.0177	GSE50660	Yes
'TGFBR3	0.0178	GSE50660	Yes
'TMEM63C	0.0178	GSE50660	Yes
'FADS2	0.0178	GSE50660	Yes
'RBKS	0.018	GSE50660	Yes
'ATXN8OS	0.0181	GSE50660	Yes
'LNX1	0.0181	GSE50660	Yes
'CYP2E1	0.0181	GSE50660	Yes
'CXCR2	0.0181	GSE50660	Yes
'EIF4E2	0.0182	GSE50660	Yes
'IGFBP5	0.0183	GSE50660	Yes
'FAM160A1	0.0184	GSE50660	Yes
'KCNB1	0.0184	GSE50660	Yes
'KCNH7	0.0189	GSE50660	Yes
'PPFIA2	0.0191	GSE50660	Yes
'WNT7A	0.0193	GSE50660	Yes
'L3MBTL4	0.0195	GSE50660	Yes
'ARHGAP20	0.0195	GSE50660	Yes
'NWD1	0.0195	GSE50660	Yes
'COL4A1	0.0195	GSE50660	Yes
'NFE2L3	0.0198	GSE50660	Yes
'ARVCF	0.02	GSE50660	Yes
'TAX1BP1	0.02	GSE50660	Yes
'WDR27	0.0201	GSE50660	Yes
'TPD52	0.0202	GSE50660	Yes
'CYP1B1	0.0203	GSE50660	Yes
'CAMTA1	0.0204	GSE50660	Yes
'NLK	0.0205	GSE50660	Yes
'GABRB2	0.0206	GSE50660	Yes
'PRDM5	0.0206	GSE50660	Yes
'LIMCH1	0.0207	GSE50660	Yes
'IQGAP2	0.0207	GSE50660	Yes
'ELMO1	0.0208	GSE50660	Yes
'DECR1	0.0209	GSE50660	Yes
'YEATS2	0.0215	GSE50660	Yes
'RCAN1	0.0218	GSE50660	Yes
'NR3C2	0.0219	GSE50660	Yes
'VDAC3	0.0219	GSE50660	Yes
'LSP1	0.0223	GSE50660	Yes
'DGKD	0.0223	GSE50660	Yes
'RAB3C	0.0224	GSE50660	Yes
'MGRN1	0.0224	GSE50660	Yes
'ZNF34	0.0225	GSE50660	Yes
'ARID4B	0.0225	GSE50660	Yes
'RNF115	0.0227	GSE50660	Yes
'CSGALNACT1	0.023	GSE50660	Yes
'KCTD10	0.023	GSE50660	Yes
'VWDE	0.0239	GSE50660	Yes
'PTPRJ	0.0239	GSE50660	Yes
'TNFSF11	0.0239	GSE50660	Yes
'ATAD1	0.0239	GSE50660	Yes
'FGFR1	0.024	GSE50660	Yes
'WDFY3	0.0241	GSE50660	Yes
'CDK19	0.0244	GSE50660	Yes
'XPNPEP1	0.0245	GSE50660	Yes
'ESRRG	0.0248	GSE50660	Yes
'SLC39A10	0.0248	GSE50660	Yes
'HS2ST1	0.0248	GSE50660	Yes
'GPC6	0.025	GSE50660	Yes
'NKAIN2	0.0251	GSE50660	Yes
'NCALD	0.0255	GSE50660	Yes
'GNA12	0.0258	GSE50660	Yes
'ESR2	0.0263	GSE50660	Yes
'LTBP1	0.0263	GSE50660	Yes
'BMP6	0.0264	GSE50660	Yes
'RTN4IP1	0.0264	GSE50660	Yes
'UBAC2	0.0265	GSE50660	Yes
'GRIK4	0.0269	GSE50660	Yes
'RSPO3	0.0269	GSE50660	Yes
'ETV6	0.0269	GSE50660	Yes
'PGPEP1	0.0275	GSE50660	Yes
'EPHA6	0.0276	GSE50660	Yes
'RCBTB1	0.0276	GSE50660	Yes
'MAP3K8	0.0277	GSE50660	Yes
'ATRNL1	0.028	GSE50660	Yes
'CLVS1	0.0286	GSE50660	Yes
'DAB1	0.0287	GSE50660	Yes
'SV2B	0.0289	GSE50660	Yes
'MCOLN2	0.0293	GSE50660	Yes
'ID4	0.0293	GSE50660	Yes
'TRPC4	0.0293	GSE50660	Yes
'PTPN14	0.0293	GSE50660	Yes
'PACRG	0.0294	GSE50660	Yes
'TRIM15	0.0294	GSE50660	Yes
'GRIP2	0.0299	GSE50660	Yes
'ADAP2	0.03	GSE50660	Yes
'FAM162B	0.03	GSE50660	Yes
'ARHGAP10	0.03	GSE50660	Yes
'SLC12A5	0.0305	GSE50660	Yes
'CNOT2	0.0305	GSE50660	Yes
'CLCN6	0.0308	GSE50660	Yes
'DST	0.0308	GSE50660	Yes
'NELL1	0.0309	GSE50660	Yes
'PSTPIP1	0.0311	GSE50660	Yes
'GNAI3	0.0313	GSE50660	Yes
'LCLAT1	0.0318	GSE50660	Yes
'ABCG8	0.032	GSE50660	Yes
'TMEM45B	0.0326	GSE50660	Yes
'QSOX1	0.0327	GSE50660	Yes
'EGLN3	0.0328	GSE50660	Yes
'COL4A4	0.033	GSE50660	Yes
'EPB41L2	0.0331	GSE50660	Yes
'TTL	0.0331	GSE50660	Yes
'KY	0.0332	GSE50660	Yes
'ADCYAP1	0.0332	GSE50660	Yes
'RAD52	0.0335	GSE50660	Yes
'POLE	0.0343	GSE50660	Yes
'JPH3	0.0345	GSE50660	Yes
'SNRNP70	0.0345	GSE50660	Yes
'PDZRN3	0.0347	GSE50660	Yes
'FHOD3	0.0347	GSE50660	Yes
'PDIA6	0.0348	GSE50660	Yes
'ANKRD12	0.0351	GSE50660	Yes
'GALNT6	0.0352	GSE50660	Yes
'PRKAG2	0.0353	GSE50660	Yes
'OPRL1	0.0355	GSE50660	Yes
'THSD7B	0.0355	GSE50660	Yes
'OPA3	0.0356	GSE50660	Yes
'COLEC12	0.0357	GSE50660	Yes
'MDH1B	0.0359	GSE50660	Yes
'ZNF438	0.0359	GSE50660	Yes
'SLC12A2	0.036	GSE50660	Yes
'DDC	0.0361	GSE50660	Yes
'HOOK1	0.0363	GSE50660	Yes
'RAVER2	0.0364	GSE50660	Yes
'TMEM59	0.0366	GSE50660	Yes
'FBXL13	0.0367	GSE50660	Yes
'CDS2	0.0368	GSE50660	Yes
'NARF	0.0368	GSE50660	Yes
'RAB11FIP2	0.037	GSE50660	Yes
'PUM1	0.037	GSE50660	Yes
'CDR2	0.037	GSE50660	Yes
'NPR3	0.037	GSE50660	Yes
'CNTNAP2	0.0371	GSE50660	Yes
'PRDM16	0.0371	GSE50660	Yes
'RTN4	0.0371	GSE50660	Yes
'FRMPD2	0.0373	GSE50660	Yes
'PALLD	0.0376	GSE50660	Yes
'CALN1	0.0377	GSE50660	Yes
'FUT10	0.0381	GSE50660	Yes
'GALR1	0.0381	GSE50660	Yes
'NFKB2	0.0381	GSE50660	Yes
'TMF1	0.0381	GSE50660	Yes
'RBMS1	0.0382	GSE50660	Yes
'FARS2	0.0386	GSE50660	Yes
'KIF26B	0.0386	GSE50660	Yes
'FDX1	0.0387	GSE50660	Yes
'SKP1	0.0389	GSE50660	Yes
'RTF1	0.0392	GSE50660	Yes
'SGIP1	0.0396	GSE50660	Yes
'TEC	0.0404	GSE50660	Yes
'AKAP9	0.0406	GSE50660	Yes
'SRPK2	0.0408	GSE50660	Yes
'CHST8	0.0411	GSE50660	Yes
'CASP6	0.0412	GSE50660	Yes
'EML6	0.0413	GSE50660	Yes
'TRIM29	0.0413	GSE50660	Yes
'FBXL17	0.0418	GSE50660	Yes
'CSMD2	0.0423	GSE50660	Yes
'VPS37C	0.0424	GSE50660	Yes
'PLXDC1	0.0427	GSE50660	Yes
'NRXN3	0.043	GSE50660	Yes
'MYOM1	0.043	GSE50660	Yes
'PUS7	0.043	GSE50660	Yes
'LYPD1	0.043	GSE50660	Yes
'TMTC2	0.0435	GSE50660	Yes
'NOX4	0.0439	GSE50660	Yes
'FOXO3	0.044	GSE50660	Yes
'ERCC1	0.044	GSE50660	Yes
'PRKCD	0.0444	GSE50660	Yes
'ZNF385D	0.0445	GSE50660	Yes
'SLC2A13	0.0449	GSE50660	Yes
'NIN	0.0451	GSE50660	Yes
'CAMK2B	0.0457	GSE50660	Yes
'CHRNA5	0.0457	GSE50660	Yes
'KCND2	0.0459	GSE50660	Yes
'GRIN2B	0.0459	GSE50660	Yes
'ADAMTS16	0.0459	GSE50660	Yes
'PRC1	0.0463	GSE50660	Yes
'VPS8	0.0466	GSE50660	Yes
'MEOX2	0.047	GSE50660	Yes
'SNX31	0.0472	GSE50660	Yes
'CPS1	0.0473	GSE50660	Yes
'SLC22A15	0.0473	GSE50660	Yes
'NMNAT1	0.0482	GSE50660	Yes
'DSCAM	0.0482	GSE50660	Yes
'SDCCAG8	0.0483	GSE50660	Yes
'DPH2	0.0483	GSE50660	Yes
'MERTK	0.0484	GSE50660	Yes
'THOC7	0.0485	GSE50660	Yes
'ZFYVE26	0.0485	GSE50660	Yes
'ADAMTS6	0.0488	GSE50660	Yes
'NEDD4L	0.049	GSE50660	Yes
'SCAF1	0.049	GSE50660	Yes
'CIT	0.0492	GSE50660	Yes
'PDE4D	0.0494	GSE50660	Yes
'DNA2	0.0496	GSE50660	Yes
'TH	0.0498	GSE50660	Yes
'PAK1	0.0498	GSE50660	Yes
'GNG12	1.16e-08	GSE50660	No
'KCNQ1OT1	3.23e-06	GSE50660	No
'C1orf113	3.74e-06	GSE50660	No
'ITGAM	4.2e-06	GSE50660	No
'SOCS3	4.36e-06	GSE50660	No
'C1orf230	7.99e-06	GSE50660	No
'SERBP1	8.72e-06	GSE50660	No
'F2RL3	8.97e-06	GSE50660	No
'PIK3R6	9.56e-06	GSE50660	No
'RCC2	3.47e-05	GSE50660	No
'MUPCDH	3.56e-05	GSE50660	No
'CDK2AP1	4.03e-05	GSE50660	No
'PPP1R15A	6.21e-05	GSE50660	No
'EPB49	6.34e-05	GSE50660	No
'KIF7	7.45e-05	GSE50660	No
'AKR1B1	9.04e-05	GSE50660	No
'DCPS	0.000115	GSE50660	No
'DUSP6	0.000138	GSE50660	No
'GPBP1L1	0.000144	GSE50660	No
'HOXB8	0.000198	GSE50660	No
'C1orf38	0.000208	GSE50660	No
'C14orf43	0.000208	GSE50660	No
'FAM13B	0.000213	GSE50660	No
'RNPS1	0.000214	GSE50660	No
'HRH3	0.000214	GSE50660	No
'LSM11	0.000219	GSE50660	No
'AHDC1	0.00022	GSE50660	No
'C10orf46	0.000221	GSE50660	No
'VKORC1	0.000238	GSE50660	No
'KIAA1462	0.000244	GSE50660	No
'PLCD1	0.000247	GSE50660	No
'CABLES1	0.000282	GSE50660	No
'ALAS1	0.0003	GSE50660	No
'TNFRSF4	0.000304	GSE50660	No
'REM2	0.000319	GSE50660	No
'C2orf76	0.000322	GSE50660	No
'RGNEF	0.000327	GSE50660	No
'PLEKHG3	0.000337	GSE50660	No
'CANX	0.000338	GSE50660	No
'GBX1	0.000339	GSE50660	No
'PAIP2B	0.00034	GSE50660	No
'TOMM20L	0.000341	GSE50660	No
'RFC2	0.000368	GSE50660	No
'IRF2BP1	0.000418	GSE50660	No
'SPAG7	0.000422	GSE50660	No
'RAB27A	0.000426	GSE50660	No
'AP1B1	0.0005	GSE50660	No
'ZNF815	0.000522	GSE50660	No
'CD248	0.000528	GSE50660	No
'ASB8	0.000561	GSE50660	No
'ELF5	0.00059	GSE50660	No
'FOXP4	0.000596	GSE50660	No
'C14orf68	0.000606	GSE50660	No
'ACO2	0.000646	GSE50660	No
'NKX2-8	0.000659	GSE50660	No
'OBSL1	0.000661	GSE50660	No
'HOXB5	0.000669	GSE50660	No
'MAP4K4	0.00067	GSE50660	No
'C6orf106	0.00067	GSE50660	No
'RASSF1	0.000671	GSE50660	No
'MLC1	0.000679	GSE50660	No
'TMEM49	0.000684	GSE50660	No
'GCA	0.000708	GSE50660	No
'GAS2L2	0.000721	GSE50660	No
'SS18L1	0.000742	GSE50660	No
'CAND1	0.000746	GSE50660	No
'PTH2	0.000759	GSE50660	No
'CDH5	0.00076	GSE50660	No
'KCNJ4	0.000762	GSE50660	No
'SYMPK	0.000781	GSE50660	No
'QSER1	0.000796	GSE50660	No
'KCNIP2	0.000805	GSE50660	No
'HAPLN3	0.000853	GSE50660	No
'DLEU7	0.000854	GSE50660	No
'MYH16	0.000857	GSE50660	No
'SDCBP2	0.000881	GSE50660	No
'PTPN12	0.000886	GSE50660	No
'CNNM4	0.000919	GSE50660	No
'LRP1	0.000925	GSE50660	No
'LOC400931	0.000925	GSE50660	No
'PEX10	0.000951	GSE50660	No
'ARID5B	0.000969	GSE50660	No
'HVCN1	0.000981	GSE50660	No
'ACSL1	0.00101	GSE50660	No
'TMEM150A	0.00102	GSE50660	No
[truncated: 8,608 more rows]

## Sheet: Table S9
Table S9. The SIMPO-TSS1500 algorithm-identified IR-associated genes.
[truncated: 3,043 more rows]

[truncated: 1 more sheets: Table S10]
